# Supplementary material for: Mapping of Phenotype Specific Host–Microbiome Protein–Protein Interaction Networks in Colorectal Cancer Using Deep Learning
Source: Int J Mol Sci. 2026 May 9;27(10):4232. doi: 10.3390/ijms27104232 (PMC13206771; doi:10.3390/ijms27104232)
Supplement: Supplementary file 1 [file ijms-27-04232-s001.zip]

Archive with 8 entries (8 files):
- File S1_protein_degrees_by_phenotype.xlsx
- File S2_Healthy_Co_occurance_filtered.csv
- File S3_CRC_Co_occurance_filtered.csv
- File S4_central_protein_degrees_by_phenotype.xlsx
- File S5_Patients_Samples_abundance_healthy_presence.csv
- File S6_Students_Samples_abundance_crc_presence.csv
- File S7_sample_interactions_top_human.csv
- File S8_sample_interactions_top_bac.csv
