# Supplementary material for: Mapping of Phenotype Specific Host–Microbiome Protein–Protein Interaction Networks in Colorectal Cancer Using Deep Learning
Source: Int J Mol Sci. 2026 May 9;27(10):4232. doi: 10.3390/ijms27104232 (PMC13206771; doi:10.3390/ijms27104232)
Supplement: Supplementary file 1 [file ijms-27-04232-s001.zip › File S1_protein_degrees_by_phenotype.xlsx]

## Sheet: Healthy-associated_Human
Protein	Degree	Protein names	Gene Ontology (biological process)	Gene Ontology (molecular function)
O00165	693752	HCLS1-associated protein X-1 (HS1-associating protein X-1) (HAX-1) (HS1-binding protein 1) (HSP1BP-1)	cellular response to cytokine stimulus [GO:0071345]; granulocyte colony-stimulating factor signaling pathway [GO:0038158]; negative regulation of apoptotic process [GO:0043066]; positive regulation of granulocyte differentiation [GO:0030854]; positive regulation of phosphatidylinositol 3-kinase/protein kinase B signal transduction [GO:0051897]; positive regulation of transcription by RNA polymera…	interleukin-1 binding [GO:0019966]; protein domain specific binding [GO:0019904]; signaling adaptor activity [GO:0035591]
O15105	664028	Mothers against decapentaplegic homolog 7 (MAD homolog 7) (Mothers against DPP homolog 7) (Mothers against decapentaplegic homolog 8) (MAD homolog 8) (Mothers against DPP homolog 8) (SMAD family member 7) (SMAD 7) (Smad7) (hSMAD7)	adherens junction assembly [GO:0034333]; anatomical structure morphogenesis [GO:0009653]; artery morphogenesis [GO:0048844]; beta-catenin destruction complex disassembly [GO:1904886]; cell differentiation [GO:0030154]; cellular response to leukemia inhibitory factor [GO:1990830]; negative regulation of activin receptor signaling pathway [GO:0032926]; negative regulation of BMP signaling pathway […	activin receptor binding [GO:0070697]; beta-catenin binding [GO:0008013]; collagen binding [GO:0005518]; I-SMAD binding [GO:0070411]; metal ion binding [GO:0046872]; transcription corepressor activity [GO:0003714]; transcription regulator inhibitor activity [GO:0140416]; type I transforming growth factor beta receptor binding [GO:0034713]; ubiquitin protein ligase binding [GO:0031625]; ubiquitin-…
Q92504	634221	Zinc transporter SLC39A7 (Histidine-rich membrane protein Ke4) (Really interesting new gene 5 protein) (Solute carrier family 39 member 7) (Zrt-, Irt-like protein 7) (ZIP7)	B cell differentiation [GO:0030183]; intracellular zinc ion homeostasis [GO:0006882]; regulation of ferroptosis [GO:0110075]; skin epidermis development [GO:0098773]; zinc ion transmembrane transport [GO:0071577]	zinc ion transmembrane transporter activity [GO:0005385]
Q6E0U4	626921	Dermokine (Epidermis-specific secreted protein SK30/SK89)	cornified envelope assembly [GO:1903575]
P54826	614560	Growth arrest-specific protein 1 (GAS-1)	cell fate commitment [GO:0045165]; cellular response to vascular endothelial growth factor stimulus [GO:0035924]; developmental growth [GO:0048589]; negative regulation of mitotic cell cycle [GO:0045930]; negative regulation of protein processing [GO:0010955]; regulation of apoptotic process [GO:0042981]; regulation of ER to Golgi vesicle-mediated transport [GO:0060628]; regulation of smoothened …	oxysterol binding [GO:0008142]
Q9HC07	599200	Putative divalent cation/proton antiporter TMEM165 (Transmembrane protein 165) (Transmembrane protein PT27) (Transmembrane protein TPARL)	calcium ion transmembrane transport [GO:0070588]; calcium ion transport [GO:0006816]; Golgi calcium ion homeostasis [GO:0032468]; Golgi calcium ion transport [GO:0032472]; intracellular calcium ion homeostasis [GO:0006874]; manganese ion transmembrane transport [GO:0071421]; manganese ion transport [GO:0006828]; protein N-linked glycosylation [GO:0006487]; regulation of lysosomal lumen pH [GO:003…	antiporter activity [GO:0015297]; calcium ion transmembrane transporter activity [GO:0015085]; manganese ion transmembrane transporter activity [GO:0005384]
Q9NVW2	586421	E3 ubiquitin-protein ligase RLIM (EC 2.3.2.27) (LIM domain-interacting RING finger protein) (RING finger LIM domain-binding protein) (R-LIM) (RING finger protein 12) (RING-type E3 ubiquitin transferase RLIM) (Renal carcinoma antigen NY-REN-43)	negative regulation of DNA-templated transcription [GO:0045892]; negative regulation of transcription by RNA polymerase II [GO:0000122]; protein ubiquitination [GO:0016567]; random inactivation of X chromosome [GO:0060816]; ubiquitin-dependent protein catabolic process [GO:0006511]	transcription corepressor activity [GO:0003714]; ubiquitin protein ligase activity [GO:0061630]; ubiquitin-protein transferase activity [GO:0004842]; zinc ion binding [GO:0008270]
Q15773	586010	Myeloid leukemia factor 2 (Myelodysplasia-myeloid leukemia factor 2)	regulation of DNA-templated transcription [GO:0006355]
Q9Y252	581832	E3 ubiquitin-protein ligase RNF6 (EC 2.3.2.27)	axon extension [GO:0048675]; negative regulation of axon extension [GO:0030517]; positive regulation of DNA-templated transcription [GO:0045893]; protein K27-linked ubiquitination [GO:0044314]; protein K48-linked ubiquitination [GO:0070936]; protein K6-linked ubiquitination [GO:0085020]; protein ubiquitination [GO:0016567]; regulation of androgen receptor signaling pathway [GO:0060765]; regulatio…	DNA binding [GO:0003677]; nuclear androgen receptor binding [GO:0050681]; ubiquitin protein ligase activity [GO:0061630]; ubiquitin-protein transferase activity [GO:0004842]; zinc ion binding [GO:0008270]
Q9BZR8	576099	Apoptosis facilitator Bcl-2-like protein 14 (Bcl2-L-14) (Apoptosis regulator Bcl-G)	apoptotic process [GO:0006915]; positive regulation of extrinsic apoptotic signaling pathway [GO:2001238]; regulation of apoptotic process [GO:0042981]	protein kinase binding [GO:0019901]
Q9UHA4	552657	Ragulator complex protein LAMTOR3 (Late endosomal/lysosomal adaptor and MAPK and MTOR activator 3) (MEK-binding partner 1) (Mp1) (Mitogen-activated protein kinase kinase 1-interacting protein 1) (Mitogen-activated protein kinase scaffold protein 1)	cellular response to amino acid stimulus [GO:0071230]; positive regulation of MAPK cascade [GO:0043410]; positive regulation of TOR signaling [GO:0032008]; positive regulation of TORC1 signaling [GO:1904263]; protein localization [GO:0008104]; protein localization to cell junction [GO:1902414]; TORC1 signaling [GO:0038202]	kinase activator activity [GO:0019209]
Q9BRP1	535201	Programmed cell death protein 2-like	apoptotic process [GO:0006915]
P62993	535073	Growth factor receptor-bound protein 2 (Adapter protein GRB2) (Protein Ash) (SH2/SH3 adapter GRB2)	actin cytoskeleton organization [GO:0030036]; B cell receptor signaling pathway [GO:0050853]; branching involved in labyrinthine layer morphogenesis [GO:0060670]; cellular response to ionizing radiation [GO:0071479]; endodermal cell differentiation [GO:0035987]; epidermal growth factor receptor signaling pathway [GO:0007173]; fibroblast growth factor receptor signaling pathway [GO:0008543]; insul…	ephrin receptor binding [GO:0046875]; epidermal growth factor receptor binding [GO:0005154]; guanyl-nucleotide exchange factor adaptor activity [GO:0005091]; identical protein binding [GO:0042802]; insulin receptor substrate binding [GO:0043560]; neurotrophin TRKA receptor binding [GO:0005168]; phosphotyrosine residue binding [GO:0001784]; protein kinase binding [GO:0019901]; protein phosphatase …
Q969M3	531043	Protein YIPF5 (Five-pass transmembrane protein localizing in the Golgi apparatus and the endoplasmic reticulum 5) (Smooth muscle cell-associated protein 5) (SMAP-5) (YIP1 family member 5) (YPT-interacting protein 1 A)	endoplasmic reticulum to Golgi vesicle-mediated transport [GO:0006888]; insulin processing [GO:0030070]; protein transport [GO:0015031]; regulation of ER to Golgi vesicle-mediated transport [GO:0060628]; vesicle fusion with Golgi apparatus [GO:0048280]
Q9Y4L5	528189	E3 ubiquitin-protein ligase RNF115 (EC 2.3.2.27) (RING finger protein 115) (RING-type E3 ubiquitin transferase RNF115) (Rab7-interacting RING finger protein) (Rabring 7) (Zinc finger protein 364)	negative regulation of epidermal growth factor receptor signaling pathway [GO:0042059]; negative regulation of toll-like receptor signaling pathway [GO:0034122]; protein autoubiquitination [GO:0051865]; protein K11-linked ubiquitination [GO:0070979]; protein K48-linked ubiquitination [GO:0070936]; protein K63-linked ubiquitination [GO:0070534]; protein ubiquitination [GO:0016567]; ubiquitin-depen…	ubiquitin protein ligase activity [GO:0061630]; ubiquitin-protein transferase activity [GO:0004842]; zinc ion binding [GO:0008270]
Q8N6T3	517063	ADP-ribosylation factor GTPase-activating protein 1 (ARF GAP 1) (ADP-ribosylation factor 1 GTPase-activating protein) (ARF1 GAP) (ARF1-directed GTPase-activating protein)	protein transport [GO:0015031]; regulation of ARF protein signal transduction [GO:0032012]; regulation of endocytosis [GO:0030100]; vesicle-mediated transport [GO:0016192]	GTPase activator activity [GO:0005096]; zinc ion binding [GO:0008270]
Q9BW91	512704	ADP-ribose pyrophosphatase, mitochondrial (EC 3.6.1.13) (ADP-ribose diphosphatase) (ADP-ribose phosphohydrolase) (Adenosine diphosphoribose pyrophosphatase) (ADPR-PPase) (Nucleoside diphosphate-linked moiety X motif 9) (Nudix motif 9)	ADP catabolic process [GO:0046032]; nucleobase-containing small molecule metabolic process [GO:0055086]	ADP-ribose diphosphatase activity [GO:0047631]; ADP-sugar diphosphatase activity [GO:0019144]
Q02535	511921	DNA-binding protein inhibitor ID-3 (Class B basic helix-loop-helix protein 25) (bHLHb25) (Helix-loop-helix protein HEIR-1) (ID-like protein inhibitor HLH 1R21) (Inhibitor of DNA binding 3) (Inhibitor of differentiation 3)	cellular response to leptomycin B [GO:0072750]; central nervous system development [GO:0007417]; circadian rhythm [GO:0007623]; epithelial cell differentiation [GO:0030855]; heart development [GO:0007507]; metanephros development [GO:0001656]; muscle organ development [GO:0007517]; negative regulation of DNA-binding transcription factor activity [GO:0043433]; negative regulation of DNA-templated …	bHLH transcription factor binding [GO:0043425]; leptomycin B binding [GO:1901707]; protein dimerization activity [GO:0046983]; protein domain specific binding [GO:0019904]; transcription corepressor activity [GO:0003714]; transcription regulator inhibitor activity [GO:0140416]
Q9H0V1	511224	Transmembrane protein 168	regulation of ubiquitin-dependent protein catabolic process [GO:2000058]	sodium channel regulator activity [GO:0017080]
Q9NZ45	510746	CDGSH iron-sulfur domain-containing protein 1 (Cysteine transaminase CISD1) (EC 2.6.1.3) (MitoNEET)	intracellular iron ion homeostasis [GO:0006879]; protein maturation [GO:0051604]; regulation of autophagy [GO:0010506]; regulation of cellular respiration [GO:0043457]	2 iron, 2 sulfur cluster binding [GO:0051537]; identical protein binding [GO:0042802]; L-cysteine transaminase activity [GO:0047801]; metal ion binding [GO:0046872]; protein homodimerization activity [GO:0042803]; pyridoxal phosphate binding [GO:0030170]
O14593	510273	DNA-binding protein RFXANK (Ankyrin repeat family A protein 1) (Regulatory factor X subunit B) (RFX-B) (Regulatory factor X-associated ankyrin-containing protein)	positive regulation of MHC class II biosynthetic process [GO:0045348]; positive regulation of transcription by RNA polymerase II [GO:0045944]; Ras protein signal transduction [GO:0007265]	DNA binding [GO:0003677]; histone deacetylase binding [GO:0042826]
Q8NEL9	499309	Phospholipase DDHD1 (EC 3.1.1.111) (EC 3.1.1.32) (DDHD domain-containing protein 1) (Phosphatidic acid-preferring phospholipase A1 homolog) (PA-PLA1) (EC 3.1.1.118) (Phospholipid sn-1 acylhydrolase)	phosphatidylinositol metabolic process [GO:0046488]; positive regulation of mitochondrial fission [GO:0090141]	metal ion binding [GO:0046872]; phospholipase A1 activity [GO:0008970]; phospholipase activity [GO:0004620]
Q9NRX4	492641	14 kDa phosphohistidine phosphatase (EC 3.9.1.3) (Phosphohistidine phosphatase 1) (PHPT1) (Protein histidine phosphatase) (PHP) (Protein janus-A homolog)	actin cytoskeleton organization [GO:0030036]; lamellipodium organization [GO:0097581]; negative regulation of T cell receptor signaling pathway [GO:0050860]; positive regulation of cell motility [GO:2000147]; positive regulation of insulin secretion involved in cellular response to glucose stimulus [GO:0035774]	actin filament binding [GO:0051015]; calcium channel inhibitor activity [GO:0019855]; enzyme inhibitor activity [GO:0004857]; protein histidine phosphatase activity [GO:0101006]; transmembrane transporter binding [GO:0044325]
P02751	489013	Fibronectin (FN) (Cold-insoluble globulin) (CIG) [Cleaved into: Anastellin; Ugl-Y1; Ugl-Y2; Ugl-Y3]	acute-phase response [GO:0006953]; angiogenesis [GO:0001525]; biological process involved in interaction with symbiont [GO:0051702]; calcium-independent cell-matrix adhesion [GO:0007161]; cell adhesion [GO:0007155]; cell-matrix adhesion [GO:0007160]; cell-substrate junction assembly [GO:0007044]; endodermal cell differentiation [GO:0035987]; endothelial cell migration [GO:0043542]; heart developm…	collagen binding [GO:0005518]; extracellular matrix structural constituent [GO:0005201]; heparin binding [GO:0008201]; identical protein binding [GO:0042802]; integrin binding [GO:0005178]; peptidase activator activity [GO:0016504]; protease binding [GO:0002020]; proteoglycan binding [GO:0043394]; receptor ligand activity [GO:0048018]; signaling receptor binding [GO:0005102]
P48539	488377	Calmodulin regulator protein PCP4 (Brain-specific polypeptide PEP-19) (Purkinje cell protein 4)	positive regulation of CAMKK-AMPK signaling cascade [GO:1905291]; positive regulation of neuron differentiation [GO:0045666]	calcium ion binding [GO:0005509]; calmodulin binding [GO:0005516]
Q9NRD1	487179	F-box only protein 6 (F-box protein that recognizes sugar chains 2) (F-box/G-domain protein 2)	DNA damage checkpoint signaling [GO:0000077]; DNA repair [GO:0006281]; ERAD pathway [GO:0036503]; glycoprotein catabolic process [GO:0006516]; protein ubiquitination [GO:0016567]; proteolysis [GO:0006508]; response to unfolded protein [GO:0006986]; SCF-dependent proteasomal ubiquitin-dependent protein catabolic process [GO:0031146]	carbohydrate binding [GO:0030246]; ubiquitin protein ligase activity [GO:0061630]
Q9Y2Q5	486625	Ragulator complex protein LAMTOR2 (Endosomal adaptor protein p14) (Late endosomal/lysosomal Mp1-interacting protein) (Late endosomal/lysosomal adaptor and MAPK and MTOR activator 2) (Mitogen-activated protein-binding protein-interacting protein) (MAPBP-interacting protein) (Roadblock domain-containing protein 3)	cellular response to amino acid stimulus [GO:0071230]; fibroblast migration [GO:0010761]; positive regulation of MAPK cascade [GO:0043410]; positive regulation of TOR signaling [GO:0032008]; positive regulation of TORC1 signaling [GO:1904263]; protein localization [GO:0008104]; protein localization to cell junction [GO:1902414]; regulation of cell growth [GO:0001558]; regulation of cell-substrate…	guanyl-nucleotide exchange factor activity [GO:0005085]; molecular adaptor activity [GO:0060090]
Q8WWA0	485009	Intelectin-1 (ITLN-1) (Endothelial lectin HL-1) (Galactofuranose-binding lectin) (Intestinal lactoferrin receptor) (Omentin)	positive regulation of D-glucose import [GO:0046326]; positive regulation of protein phosphorylation [GO:0001934]; protein homotrimerization [GO:0070207]; response to nematode [GO:0009624]	calcium ion binding [GO:0005509]; identical protein binding [GO:0042802]; oligosaccharide binding [GO:0070492]
Q9BUL9	481982	Ribonuclease P protein subunit p25 (RNase P protein subunit p25)	rRNA processing [GO:0006364]; tRNA 5'-leader removal [GO:0001682]	ribonuclease P activity [GO:0004526]; ribonuclease P RNA binding [GO:0033204]; RNA binding [GO:0003723]
Q9NPJ8	480439	NTF2-related export protein 2 (Protein p15-2)	mRNA export from nucleus [GO:0006406]; poly(A)+ mRNA export from nucleus [GO:0016973]; protein transport [GO:0015031]
Q8ND25	471907	E3 ubiquitin-protein ligase ZNRF1 (EC 2.3.2.27) (Nerve injury-induced gene 283 protein) (RING-type E3 ubiquitin transferase ZNRF1) (Zinc/RING finger protein 1)	positive regulation of autophagosome-lysosome fusion [GO:0160177]; positive regulation of toll-like receptor 4 signaling pathway [GO:0034145]; proteasome-mediated ubiquitin-dependent protein catabolic process [GO:0043161]; protein K48-linked ubiquitination [GO:0070936]	ubiquitin protein ligase activity [GO:0061630]; ubiquitin-protein transferase activity [GO:0004842]; zinc ion binding [GO:0008270]
P29353	470198	SHC-transforming protein 1 (SHC-transforming protein 3) (SHC-transforming protein A) (Src homology 2 domain-containing-transforming protein C1) (SH2 domain protein C1)	actin cytoskeleton organization [GO:0030036]; angiogenesis [GO:0001525]; cell-cell adhesion [GO:0098609]; cellular response to growth factor stimulus [GO:0071363]; defense response to bacterium [GO:0042742]; epidermal growth factor receptor signaling pathway [GO:0007173]; heart development [GO:0007507]; insulin receptor signaling pathway [GO:0008286]; insulin-like growth factor receptor signaling…	ephrin receptor binding [GO:0046875]; epidermal growth factor binding [GO:0048408]; epidermal growth factor receptor binding [GO:0005154]; insulin receptor binding [GO:0005158]; insulin-like growth factor receptor binding [GO:0005159]; neurotrophin TRKA receptor binding [GO:0005168]; phospholipid binding [GO:0005543]; phosphotyrosine residue binding [GO:0001784]; receptor tyrosine kinase binding …
Q15796	466426	Mothers against decapentaplegic homolog 2 (MAD homolog 2) (Mothers against DPP homolog 2) (JV18-1) (Mad-related protein 2) (hMAD-2) (SMAD family member 2) (SMAD 2) (Smad2) (hSMAD2)	activin receptor signaling pathway [GO:0032924]; anatomical structure morphogenesis [GO:0009653]; anterior/posterior pattern specification [GO:0009952]; aortic valve morphogenesis [GO:0003180]; cell differentiation [GO:0030154]; cell fate commitment [GO:0045165]; cell population proliferation [GO:0008283]; determination of left/right asymmetry in lateral mesoderm [GO:0003140]; DNA-templated trans…	chromatin binding [GO:0003682]; cis-regulatory region sequence-specific DNA binding [GO:0000987]; co-SMAD binding [GO:0070410]; disordered domain specific binding [GO:0097718]; DNA-binding transcription activator activity, RNA polymerase II-specific [GO:0001228]; DNA-binding transcription factor activity [GO:0003700]; DNA-binding transcription factor activity, RNA polymerase II-specific [GO:00009…
P40855	465007	Peroxisomal biogenesis factor 19 (33 kDa housekeeping protein) (Peroxin-19) (Peroxisomal farnesylated protein)	chaperone-mediated protein folding [GO:0061077]; establishment of protein localization to peroxisome [GO:0072663]; negative regulation of lipid binding [GO:1900131]; peroxisome fission [GO:0016559]; peroxisome membrane biogenesis [GO:0016557]; peroxisome organization [GO:0007031]; protein import into peroxisome membrane [GO:0045046]; protein stabilization [GO:0050821]; protein targeting to peroxi…	ATPase binding [GO:0051117]; peroxisome membrane class-1 targeting sequence binding [GO:0036105]; peroxisome membrane targeting sequence binding [GO:0033328]; protein carrier chaperone [GO:0140597]
Q9UHG3	456710	Prenylcysteine oxidase 1 (EC 1.8.3.5) (Prenylcysteine lyase)	prenylated protein catabolic process [GO:0030327]; prenylcysteine catabolic process [GO:0030328]	FAD binding [GO:0071949]; farnesylcysteine lyase activity [GO:0102149]; prenylcysteine oxidase activity [GO:0001735]
Q96IF1	455748	LIM domain-containing protein ajuba	calcium-dependent cell-cell adhesion via plasma membrane cell adhesion molecules [GO:0016339]; cytoskeleton organization [GO:0007010]; focal adhesion assembly [GO:0048041]; glycerophospholipid biosynthetic process [GO:0046474]; lamellipodium assembly [GO:0030032]; miRNA-mediated gene silencing by inhibition of translation [GO:0035278]; miRNA-mediated post-transcriptional gene silencing [GO:003519…	actin filament binding [GO:0051015]; alpha-catenin binding [GO:0045294]; chromatin binding [GO:0003682]; metal ion binding [GO:0046872]; protein kinase activator activity [GO:0030295]; transcription corepressor activity [GO:0003714]
P08519	455264	Apolipoprotein(a) (Apo(a)) (Lp(a)) (EC 3.4.21.-)	blood circulation [GO:0008015]; lipid metabolic process [GO:0006629]; lipid transport [GO:0006869]; proteolysis [GO:0006508]	apolipoprotein binding [GO:0034185]; endopeptidase inhibitor activity [GO:0004866]; fibronectin binding [GO:0001968]; heparin binding [GO:0008201]; serine-type endopeptidase activity [GO:0004252]
Q9UNZ2	452406	NSFL1 cofactor p47 (UBX domain-containing protein 2C) (p97 cofactor p47)	autophagosome assembly [GO:0000045]; establishment of mitotic spindle orientation [GO:0000132]; Golgi organization [GO:0007030]; membrane fusion [GO:0061025]; negative regulation of protein localization to centrosome [GO:1904780]; nuclear membrane reassembly [GO:0031468]; positive regulation of mitotic centrosome separation [GO:0046604]; proteasome-mediated ubiquitin-dependent protein catabolic p…	lipid binding [GO:0008289]; ubiquitin binding [GO:0043130]
Q9UMX0	449611	Ubiquilin-1 (Protein linking IAP with cytoskeleton 1) (PLIC-1) (hPLIC-1)	aggrephagy [GO:0035973]; autophagosome assembly [GO:0000045]; autophagosome maturation [GO:0097352]; cellular response to hypoxia [GO:0071456]; ERAD pathway [GO:0036503]; macroautophagy [GO:0016236]; negative regulation of store-operated calcium channel activity [GO:1901340]; negative regulation of toll-like receptor 3 signaling pathway [GO:0034140]; positive regulation of ERAD pathway [GO:190429…	identical protein binding [GO:0042802]; kinase binding [GO:0019900]; polyubiquitin modification-dependent protein binding [GO:0031593]
Q9NS69	445419	Mitochondrial import receptor subunit TOM22 homolog (hTom22) (1C9-2) (Translocase of outer membrane 22 kDa subunit homolog)	protein import into mitochondrial matrix [GO:0030150]; protein insertion into mitochondrial outer membrane [GO:0045040]; protein targeting to mitochondrion [GO:0006626]	mitochondrion targeting sequence binding [GO:0030943]; protein transmembrane transporter activity [GO:0008320]
Q8NHG8	444595	E3 ubiquitin-protein ligase ZNRF2 (EC 2.3.2.27) (Protein Ells2) (RING finger protein 202) (RING-type E3 ubiquitin transferase ZNRF2) (Zinc/RING finger protein 2)	positive regulation of autophagosome-lysosome fusion [GO:0160177]; proteasome-mediated ubiquitin-dependent protein catabolic process [GO:0043161]; protein K48-linked ubiquitination [GO:0070936]	ubiquitin protein ligase activity [GO:0061630]; zinc ion binding [GO:0008270]
Q6ZNW5	443560	GDP-D-glucose phosphorylase 1 (EC 2.7.7.78)	glucose metabolic process [GO:0006006]	GDP-D-glucose phosphorylase activity [GO:0080048]; guanyl-nucleotide exchange factor activity [GO:0005085]; hydrolase activity [GO:0016787]; nucleotide binding [GO:0000166]
O75190	441762	DnaJ homolog subfamily B member 6 (HHDJ1) (Heat shock protein J2) (HSJ-2) (MRJ) (MSJ-1)	actin cytoskeleton organization [GO:0030036]; chaperone-mediated protein folding [GO:0061077]; chorio-allantoic fusion [GO:0060710]; chorion development [GO:0060717]; extracellular matrix organization [GO:0030198]; intermediate filament organization [GO:0045109]; negative regulation of DNA-templated transcription [GO:0045892]; negative regulation of inclusion body assembly [GO:0090084]; nervous s…	ATPase activator activity [GO:0001671]; DNA binding [GO:0003677]; heat shock protein binding [GO:0031072]; Hsp70 protein binding [GO:0030544]; identical protein binding [GO:0042802]; protein folding chaperone [GO:0044183]; protein-folding chaperone binding [GO:0051087]; unfolded protein binding [GO:0051082]
Q96SA4	437792	Serine incorporator 2 (Tumor differentially expressed protein 2-like)	phosphatidylserine metabolic process [GO:0006658]; plasma membrane phospholipid scrambling [GO:0017121]	acetyltransferase activator activity [GO:0010698]; phospholipid scramblase activity [GO:0017128]
Q13485	437164	Mothers against decapentaplegic homolog 4 (MAD homolog 4) (Mothers against DPP homolog 4) (Deletion target in pancreatic carcinoma 4) (SMAD family member 4) (SMAD 4) (Smad4) (hSMAD4)	activin receptor signaling pathway [GO:0032924]; adrenal gland development [GO:0030325]; anatomical structure morphogenesis [GO:0009653]; atrioventricular canal development [GO:0036302]; atrioventricular valve formation [GO:0003190]; axon guidance [GO:0007411]; BMP signaling pathway [GO:0030509]; brainstem development [GO:0003360]; branching involved in ureteric bud morphogenesis [GO:0001658]; ca…	chromatin binding [GO:0003682]; collagen binding [GO:0005518]; DNA-binding transcription activator activity, RNA polymerase II-specific [GO:0001228]; DNA-binding transcription factor activity [GO:0003700]; DNA-binding transcription factor activity, RNA polymerase II-specific [GO:0000981]; filamin binding [GO:0031005]; I-SMAD binding [GO:0070411]; identical protein binding [GO:0042802]; metal ion …
Q9UNL2	436783	Translocon-associated protein subunit gamma (TRAP-gamma) (Signal sequence receptor subunit gamma) (SSR-gamma)	SRP-dependent cotranslational protein targeting to membrane [GO:0006614]
Q15654	436767	Thyroid receptor-interacting protein 6 (TR-interacting protein 6) (TRIP-6) (Opa-interacting protein 1) (OIP-1) (Zyxin-related protein 1) (ZRP-1)	chordate embryonic development [GO:0043009]; focal adhesion assembly [GO:0048041]; positive regulation of cell migration [GO:0030335]; positive regulation of non-canonical NF-kappaB signal transduction [GO:1901224]; signal transduction [GO:0007165]	interleukin-1 receptor binding [GO:0005149]; kinase binding [GO:0019900]; metal ion binding [GO:0046872]; nuclear thyroid hormone receptor binding [GO:0046966]; RNA binding [GO:0003723]
Q8WWU7	436466	Intelectin-2 (Endothelial lectin HL-2)		metal ion binding [GO:0046872]; oligosaccharide binding [GO:0070492]
Q8TAD4	430896	Proton-coupled zinc antiporter SLC30A5 (Solute carrier family 30 member 5) (Zinc transporter 5) (ZnT-5) (ZnT-like transporter 1) (hZTL1)	cobalt ion transport [GO:0006824]; GPI anchor biosynthetic process [GO:0006506]; insulin processing [GO:0030070]; intracellular zinc ion homeostasis [GO:0006882]; response to zinc ion [GO:0010043]; zinc ion import across plasma membrane [GO:0071578]; zinc ion import into Golgi lumen [GO:1904257]; zinc ion import into organelle [GO:0062111]; zinc ion transmembrane transport [GO:0071577]; zinc ion …	antiporter activity [GO:0015297]; metal ion binding [GO:0046872]; zinc efflux transmembrane transporter activity [GO:0022883]; zinc ion transmembrane transporter activity [GO:0005385]; zinc:proton antiporter activity [GO:0140826]
Q9H081	430317	Protein MIS12 homolog	attachment of mitotic spindle microtubules to kinetochore [GO:0051315]; attachment of spindle microtubules to kinetochore [GO:0008608]; cell division [GO:0051301]; chromosome segregation [GO:0007059]; kinetochore assembly [GO:0051382]; mitotic sister chromatid segregation [GO:0000070]
Q9BZE1	429640	Large ribosomal subunit protein mL37 (39S ribosomal protein L2, mitochondrial) (L2mt) (MRP-L2) (39S ribosomal protein L37, mitochondrial) (L37mt) (MRP-L37)	mitochondrial translation [GO:0032543]; translation [GO:0006412]	RNA binding [GO:0003723]; structural constituent of ribosome [GO:0003735]
Q9NT62	429362	Ubiquitin-like-conjugating enzyme ATG3 (EC 2.3.2.-) (Autophagy-related protein 3) (APG3-like) (hApg3) (Protein PC3-96)	autophagosome assembly [GO:0000045]; autophagy of mitochondrion [GO:0000422]; glycophagy [GO:0061723]; mitochondrial fragmentation involved in apoptotic process [GO:0043653]; negative regulation of phagocytosis [GO:0050765]; nucleophagy [GO:0044804]; protein targeting to membrane [GO:0006612]; protein transport [GO:0015031]; protein ubiquitination [GO:0016567]; regulation of cilium assembly [GO:1…	Atg12 transferase activity [GO:0019777]; Atg8-family conjugating enzyme activity [GO:0141046]; Atg8-family ligase activity [GO:0019776]; enzyme binding [GO:0019899]; ubiquitin-like protein transferase activity [GO:0019787]
Q07820	428370	Induced myeloid leukemia cell differentiation protein Mcl-1 (Bcl-2-like protein 3) (Bcl2-L-3) (Bcl-2-related protein EAT/mcl1) (mcl1/EAT)	cell fate determination [GO:0001709]; cellular homeostasis [GO:0019725]; DNA damage response [GO:0006974]; extrinsic apoptotic signaling pathway in absence of ligand [GO:0097192]; intrinsic apoptotic signaling pathway in response to DNA damage [GO:0008630]; mitochondrial fusion [GO:0008053]; negative regulation of anoikis [GO:2000811]; negative regulation of apoptotic process [GO:0043066]; negati…	BH3 domain binding [GO:0051434]; channel activity [GO:0015267]; protein heterodimerization activity [GO:0046982]; protein transmembrane transporter activity [GO:0008320]
Q9H3M7	424100	Thioredoxin-interacting protein (Thioredoxin-binding protein 2) (Vitamin D3 up-regulated protein 1)	cellular response to oxidised low-density lipoprotein particle stimulus [GO:0140052]; cellular response to tumor cell [GO:0071228]; inflammatory response [GO:0006954]; keratinocyte differentiation [GO:0030216]; negative regulation of cell division [GO:0051782]; negative regulation of transcription by RNA polymerase II [GO:0000122]; platelet-derived growth factor receptor signaling pathway [GO:004…	enzyme inhibitor activity [GO:0004857]; ubiquitin protein ligase binding [GO:0031625]
Q9UBS3	422017	DnaJ homolog subfamily B member 9 (Endoplasmic reticulum DNA J domain-containing protein 4) (ER-resident protein ERdj4) (ERdj4) (Microvascular endothelial differentiation gene 1 protein) (Mdg-1)	B cell differentiation [GO:0030183]; ERAD pathway [GO:0036503]; negative regulation of IRE1-mediated unfolded protein response [GO:1903895]; positive regulation of immunoglobulin production [GO:0002639]; response to endoplasmic reticulum stress [GO:0034976]; response to unfolded protein [GO:0006986]	Hsp70 protein binding [GO:0030544]; misfolded protein binding [GO:0051787]; protein-folding chaperone binding [GO:0051087]
Q9UJV8	421044	Purine-rich element-binding protein gamma (Purine-rich element-binding protein G)	regulation of transcription by RNA polymerase II [GO:0006357]	DNA-binding transcription factor activity, RNA polymerase II-specific [GO:0000981]; purine-rich negative regulatory element binding [GO:0032422]; RNA binding [GO:0003723]; RNA polymerase II transcription regulatory region sequence-specific DNA binding [GO:0000977]
P31943	415102	Heterogeneous nuclear ribonucleoprotein H (hnRNP H) [Cleaved into: Heterogeneous nuclear ribonucleoprotein H, N-terminally processed]	mRNA splicing, via spliceosome [GO:0000398]; regulation of RNA splicing [GO:0043484]; RNA processing [GO:0006396]	identical protein binding [GO:0042802]; poly(U) RNA binding [GO:0008266]; RNA binding [GO:0003723]
P62258	414661	14-3-3 protein epsilon (14-3-3E)	cellular response to heat [GO:0034605]; cerebral cortex development [GO:0021987]; cytoplasmic pattern recognition receptor signaling pathway [GO:0002753]; hippocampus development [GO:0021766]; intracellular potassium ion homeostasis [GO:0030007]; intracellular signal transduction [GO:0035556]; MAPK cascade [GO:0000165]; membrane repolarization during cardiac muscle cell action potential [GO:00860…	cadherin binding [GO:0045296]; calcium channel inhibitor activity [GO:0019855]; calcium channel regulator activity [GO:0005246]; enzyme binding [GO:0019899]; histone deacetylase binding [GO:0042826]; identical protein binding [GO:0042802]; MHC class II protein complex binding [GO:0023026]; phosphoprotein binding [GO:0051219]; phosphoserine residue binding [GO:0050815]; potassium channel regulator…
P55795	414189	Heterogeneous nuclear ribonucleoprotein H2 (hnRNP H2) (FTP-3) (Heterogeneous nuclear ribonucleoprotein H') (hnRNP H') [Cleaved into: Heterogeneous nuclear ribonucleoprotein H2, N-terminally processed]	regulation of RNA splicing [GO:0043484]	RNA binding [GO:0003723]
Q9NRY5	413781	Protein FAM114A2		purine nucleotide binding [GO:0017076]
O43524	409298	Forkhead box protein O3 (AF6q21 protein) (Forkhead in rhabdomyosarcoma-like 1)	antral ovarian follicle growth [GO:0001547]; brain morphogenesis [GO:0048854]; canonical Wnt signaling pathway [GO:0060070]; cellular response to amyloid-beta [GO:1904646]; cellular response to corticosterone stimulus [GO:0071386]; cellular response to glucose starvation [GO:0042149]; cellular response to glucose stimulus [GO:0071333]; cellular response to hypoxia [GO:0071456]; cellular response …	beta-catenin binding [GO:0008013]; chromatin DNA binding [GO:0031490]; DNA binding [GO:0003677]; DNA-binding transcription activator activity, RNA polymerase II-specific [GO:0001228]; DNA-binding transcription factor activity [GO:0003700]; DNA-binding transcription factor activity, RNA polymerase II-specific [GO:0000981]; DNA-binding transcription repressor activity, RNA polymerase II-specific [G…
Q8N3J5	408904	Protein phosphatase Mn(2+)-dependent 1K (EC 3.1.3.16) (Branched-chain alpha-ketoacid dehydrogenase phosphatase) (BCKDH) (BDP) (EC 3.1.3.52) (PP2C domain-containing protein phosphatase 1K) (PP2C-like mitochondrial protein) (PP2C-type mitochondrial phosphoprotein phosphatase) (PTMP) (Protein phosphatase 2C family member) (Protein phosphatase 2C isoform kappa) (PP2C-kappa) ([3-methyl-2-oxobutanoate …	branched-chain amino acid catabolic process [GO:0009083]; regulation of intracellular signal transduction [GO:1902531]; regulation of mitochondrial membrane permeability involved in apoptotic process [GO:1902108]	[3-methyl-2-oxobutanoate dehydrogenase (lipoamide)]-phosphatase activity [GO:0047385]; manganese ion binding [GO:0030145]; protein serine/threonine phosphatase activity [GO:0004722]
P13056	403213	Nuclear receptor subfamily 2 group C member 1 (Orphan nuclear receptor TR2) (Testicular receptor 2)	cell differentiation [GO:0030154]; negative regulation of transcription by RNA polymerase II [GO:0000122]; positive regulation of retinoic acid receptor signaling pathway [GO:0048386]; regulation of transcription by RNA polymerase II [GO:0006357]	DNA binding [GO:0003677]; DNA-binding transcription factor activity, RNA polymerase II-specific [GO:0000981]; DNA-binding transcription repressor activity, RNA polymerase II-specific [GO:0001227]; histone deacetylase binding [GO:0042826]; nuclear receptor activity [GO:0004879]; nuclear steroid receptor activity [GO:0003707]; protein homodimerization activity [GO:0042803]; RNA polymerase II cis-re…
Q9GZM5	403196	Protein YIPF3 (Killer lineage protein 1) (Natural killer cell-specific antigen KLIP1) (YIP1 family member 3) [Cleaved into: Protein YIPF3, 36 kDa form III]	cell differentiation [GO:0030154]
P98077	401195	SHC-transforming protein 2 (Protein Sck) (SHC-transforming protein B) (Src homology 2 domain-containing-transforming protein C2) (SH2 domain protein C2)	cell surface receptor protein tyrosine kinase signaling pathway [GO:0007169]; intracellular signal transduction [GO:0035556]	receptor tyrosine kinase binding [GO:0030971]
P25686	400948	DnaJ homolog subfamily B member 2 (Heat shock 40 kDa protein 3) (Heat shock protein J1) (HSJ-1)	chaperone-mediated protein folding [GO:0061077]; ERAD pathway [GO:0036503]; negative regulation of cell growth [GO:0030308]; negative regulation of cell population proliferation [GO:0008285]; negative regulation of inclusion body assembly [GO:0090084]; negative regulation of protein binding [GO:0032091]; negative regulation of protein deubiquitination [GO:0090086]; neuron cellular homeostasis [GO…	ATPase activator activity [GO:0001671]; Hsp70 protein binding [GO:0030544]; polyubiquitin modification-dependent protein binding [GO:0031593]; proteasome binding [GO:0070628]; protein serine/threonine kinase binding [GO:0120283]; protein transporter activity [GO:0140318]; protein-folding chaperone binding [GO:0051087]; ubiquitin binding [GO:0043130]; ubiquitin protein ligase binding [GO:0031625];…
Q9BWH2	398985	FUN14 domain-containing protein 2 (Cervical cancer proto-oncogene 3 protein) (HCC-3) (Hepatitis C virus core-binding protein 6)	autophagy of mitochondrion [GO:0000422]; intracellular triglyceride homeostasis [GO:0035356]; regulation of platelet activation [GO:0010543]	phosphatidylinositol-3,4,5-trisphosphate binding [GO:0005547]
Q96AA3	395617	Man(5)GlcNAc(2)-PP-dolichol translocation protein RFT1 (Protein RFT1 homolog)	dolichol-linked oligosaccharide biosynthetic process [GO:0006488]; glycolipid translocation [GO:0034203]; protein N-linked glycosylation [GO:0006487]	glycolipid floppase activity [GO:0034202]
O00221	394844	NF-kappa-B inhibitor epsilon (NF-kappa-BIE) (I-kappa-B-epsilon) (IkB-E) (IkB-epsilon) (IkappaBepsilon)		protein sequestering activity [GO:0140311]
Q9ULX5	392587	RING finger protein 112 (EC 2.3.2.27) (Brain finger protein) (Zinc finger protein 179)	embryonic brain development [GO:1990403]; endoplasmic reticulum organization [GO:0007029]; G1 to G0 transition involved in cell differentiation [GO:0070315]; neuron differentiation [GO:0030182]; positive regulation of glial cell differentiation [GO:0045687]; positive regulation of neuron differentiation [GO:0045666]; protein autoubiquitination [GO:0051865]; protein homooligomerization [GO:0051260…	GTP binding [GO:0005525]; GTPase activity [GO:0003924]; ubiquitin protein ligase activity [GO:0061630]; zinc ion binding [GO:0008270]
Q99497	391730	Parkinson disease protein 7 (Maillard deglycase) (Oncogene DJ1) (Parkinsonism-associated deglycase) (Protein DJ-1) (DJ-1) (Protein/nucleic acid deglycase DJ-1) (EC 3.1.2.-, EC 3.5.1.-, EC 3.5.1.124)	adult locomotory behavior [GO:0008344]; androgen receptor signaling pathway [GO:0030521]; autophagy [GO:0006914]; cellular detoxification of aldehyde [GO:0110095]; cellular detoxification of methylglyoxal [GO:0140041]; cellular response to glyoxal [GO:0036471]; cellular response to hydrogen peroxide [GO:0070301]; cellular response to oxidative stress [GO:0034599]; detection of oxidative stress [G…	cadherin binding [GO:0045296]; copper ion binding [GO:0005507]; cupric ion binding [GO:1903135]; cuprous ion binding [GO:1903136]; cytokine binding [GO:0019955]; DNA-binding transcription factor binding [GO:0140297]; enzyme activator activity [GO:0008047]; enzyme binding [GO:0019899]; glyoxalase (glycolic acid-forming) activity [GO:1990422]; identical protein binding [GO:0042802]; kinase binding …
Q9NP97	389993	Dynein light chain roadblock-type 1 (Bithoraxoid-like protein) (BLP) (Dynein light chain 2A, cytoplasmic) (Dynein-associated protein Km23) (Roadblock domain-containing protein 1)	microtubule-based movement [GO:0007018]; visual behavior [GO:0007632]	dynein intermediate chain binding [GO:0045505]; identical protein binding [GO:0042802]; microtubule motor activity [GO:0003777]
P35637	389791	RNA-binding protein FUS (75 kDa DNA-pairing protein) (Oncogene FUS) (Oncogene TLS) (POMp75) (Translocated in liposarcoma protein)	amyloid fibril formation [GO:1990000]; membraneless organelle assembly [GO:0140694]; mRNA stabilization [GO:0048255]; positive regulation of double-strand break repair via homologous recombination [GO:1905168]; protein homooligomerization [GO:0051260]; regulation of DNA-templated transcription [GO:0006355]; regulation of RNA splicing [GO:0043484]; regulation of transcription by RNA polymerase II …	chromatin binding [GO:0003682]; DNA binding [GO:0003677]; identical protein binding [GO:0042802]; molecular condensate scaffold activity [GO:0140693]; mRNA 3'-UTR binding [GO:0003730]; RNA binding [GO:0003723]; transcription coactivator activity [GO:0003713]; transcription coregulator activity [GO:0003712]; zinc ion binding [GO:0008270]
O15287	389121	Fanconi anemia group G protein (Protein FACG) (DNA repair protein XRCC9)	DNA damage response [GO:0006974]; DNA repair [GO:0006281]; interstrand cross-link repair [GO:0036297]; mitochondrion organization [GO:0007005]; ovarian follicle development [GO:0001541]; response to radiation [GO:0009314]; spermatid development [GO:0007286]	damaged DNA binding [GO:0003684]
O15047	388393	Histone-lysine N-methyltransferase SETD1A (EC 2.1.1.364) (Lysine N-methyltransferase 2F) (SET domain-containing protein 1A) (hSET1A) (Set1/Ash2 histone methyltransferase complex subunit SET1)	brain development [GO:0007420]; DNA damage response [GO:0006974]; methylation [GO:0032259]; regulation of chromatin organization [GO:1902275]; regulation of hematopoietic stem cell differentiation [GO:1902036]	beta-catenin binding [GO:0008013]; histone H3K4 methyltransferase activity [GO:0042800]; histone H3K4 monomethyltransferase activity [GO:0140945]; histone H3K4 trimethyltransferase activity [GO:0140999]; RNA binding [GO:0003723]; RNA polymerase II-specific DNA-binding transcription factor binding [GO:0061629]
Q96CS2	387912	HAUS augmin-like complex subunit 1 (Coiled-coil domain-containing protein 5) (Enhancer of invasion-cluster) (HEI-C)	cell division [GO:0051301]; centrosome cycle [GO:0007098]; regulation of microtubule nucleation [GO:0010968]; spindle assembly [GO:0051225]
P22695	385591	Cytochrome b-c1 complex subunit 2, mitochondrial (Complex III subunit 2) (Core protein II) (Ubiquinol-cytochrome-c reductase complex core protein 2)	aerobic respiration [GO:0009060]; cellular respiration [GO:0045333]; mitochondrial electron transport, ubiquinol to cytochrome c [GO:0006122]; oxidative phosphorylation [GO:0006119]; proteolysis [GO:0006508]	metal ion binding [GO:0046872]; metalloendopeptidase activity [GO:0004222]
Q9BQE5	383086	Apolipoprotein L2 (Apolipoprotein L-II) (ApoL-II)	acute-phase response [GO:0006953]; cholesterol metabolic process [GO:0008203]; lipid metabolic process [GO:0006629]; lipid transport [GO:0006869]; lipoprotein metabolic process [GO:0042157]; maternal process involved in female pregnancy [GO:0060135]	high-density lipoprotein particle binding [GO:0008035]; lipid binding [GO:0008289]; signaling receptor binding [GO:0005102]
O75934	383006	Pre-mRNA-splicing factor SPF27 (Breast carcinoma-amplified sequence 2) (DNA amplified in mammary carcinoma 1 protein) (Spliceosome-associated protein SPF 27)	alternative mRNA splicing, via spliceosome [GO:0000380]; mRNA splicing, via spliceosome [GO:0000398]; oocyte development [GO:0048599]; ovarian follicle development [GO:0001541]; protein catabolic process [GO:0030163]; RNA splicing [GO:0008380]; RNA splicing, via transesterification reactions [GO:0000375]; spindle assembly [GO:0051225]
Q9Y4G6	382855	Talin-2	cell adhesion [GO:0007155]; cell-cell adhesion [GO:0098609]; cell-cell junction assembly [GO:0007043]; presynaptic actin cytoskeleton organization [GO:0099140]	actin binding [GO:0003779]; actin filament binding [GO:0051015]; integrin binding [GO:0005178]; structural constituent of cytoskeleton [GO:0005200]; structural molecule activity [GO:0005198]
Q14839	380590	Chromodomain-helicase-DNA-binding protein 4 (CHD-4) (EC 3.6.4.-) (ATP-dependent helicase CHD4) (Mi-2 autoantigen 218 kDa protein) (Mi2-beta)	chromatin remodeling [GO:0006338]; double-strand break repair via homologous recombination [GO:0000724]; negative regulation of DNA-templated transcription [GO:0045892]; negative regulation of gene expression [GO:0010629]; negative regulation of transcription by RNA polymerase II [GO:0000122]; positive regulation of DNA-templated transcription [GO:0045893]; regulation of cell fate specification […	ATP binding [GO:0005524]; ATP hydrolysis activity [GO:0016887]; ATP-dependent chromatin remodeler activity [GO:0140658]; chromatin binding [GO:0003682]; DNA binding [GO:0003677]; helicase activity [GO:0004386]; histone binding [GO:0042393]; histone deacetylase binding [GO:0042826]; RNA polymerase II-specific DNA-binding transcription factor binding [GO:0061629]; transcription coregulator binding …
Q08AD1	379143	Calmodulin-regulated spectrin-associated protein 2 (Calmodulin-regulated spectrin-associated protein 1-like protein 1)	axon development [GO:0061564]; cytoplasmic microtubule organization [GO:0031122]; microtubule cytoskeleton organization [GO:0000226]; negative regulation of microtubule depolymerization [GO:0007026]; regulation of dendrite development [GO:0050773]; regulation of Golgi organization [GO:1903358]; regulation of microtubule polymerization [GO:0031113]; regulation of organelle organization [GO:0033043]	calmodulin binding [GO:0005516]; microtubule minus-end binding [GO:0051011]; spectrin binding [GO:0030507]
Q16186	378358	Proteasomal ubiquitin receptor ADRM1 (110 kDa cell membrane glycoprotein) (Gp110) (Adhesion-regulating molecule 1) (ARM-1) (Proteasome regulatory particle non-ATPase 13) (hRpn13) (Rpn13 homolog)	proteasome assembly [GO:0043248]; proteasome-mediated ubiquitin-dependent protein catabolic process [GO:0043161]; transcription elongation by RNA polymerase II [GO:0006368]	endopeptidase activator activity [GO:0061133]; molecular function inhibitor activity [GO:0140678]; protease binding [GO:0002020]; proteasome binding [GO:0070628]
Q9NXR7	377844	BRISC and BRCA1-A complex member 2 (BRCA1-A complex subunit BRE) (BRCA1/BRCA2-containing complex subunit 45) (Brain and reproductive organ-expressed protein)	apoptotic process [GO:0006915]; cell division [GO:0051301]; cellular response to ionizing radiation [GO:0071479]; chromatin organization [GO:0006325]; DNA damage response [GO:0006974]; double-strand break repair [GO:0006302]; mitotic G2 DNA damage checkpoint signaling [GO:0007095]; mitotic G2/M transition checkpoint [GO:0044818]; negative regulation of apoptotic process [GO:0043066]; positive reg…	peroxisome targeting sequence binding [GO:0000268]; polyubiquitin modification-dependent protein binding [GO:0031593]; tumor necrosis factor receptor binding [GO:0005164]
P10809	376822	60 kDa heat shock protein, mitochondrial (EC 5.6.1.7) (60 kDa chaperonin) (Chaperonin 60) (CPN60) (Heat shock protein 60) (HSP-60) (Hsp60) (Heat shock protein family D member 1) (HuCHA60) (Mitochondrial matrix protein P1) (P60 lymphocyte protein)	'de novo' protein folding [GO:0006458]; apoptotic mitochondrial changes [GO:0008637]; B cell activation [GO:0042113]; B cell proliferation [GO:0042100]; biological process involved in interaction with symbiont [GO:0051702]; cellular response to interleukin-7 [GO:0098761]; chaperone-mediated protein complex assembly [GO:0051131]; isotype switching to IgG isotypes [GO:0048291]; mitochondrial unfold…	apolipoprotein A-I binding [GO:0034186]; apolipoprotein binding [GO:0034185]; ATP binding [GO:0005524]; ATP hydrolysis activity [GO:0016887]; ATP-dependent protein folding chaperone [GO:0140662]; cysteine-type endopeptidase activator activity [GO:0140608]; DNA replication origin binding [GO:0003688]; double-stranded RNA binding [GO:0003725]; enzyme binding [GO:0019899]; high-density lipoprotein p…
Q15717	376691	ELAV-like protein 1 (Hu-antigen R) (HuR)	3'-UTR-mediated mRNA stabilization [GO:0070935]; cell population proliferation [GO:0008283]; lncRNA-mediated post-transcriptional gene silencing [GO:0000512]; mRNA destabilization [GO:0061157]; mRNA stabilization [GO:0048255]; negative regulation of miRNA-mediated gene silencing [GO:0060965]; positive regulation of autophagosome size [GO:0045772]; positive regulation of autophagy [GO:0010508]; po…	double-stranded RNA binding [GO:0003725]; lncRNA binding [GO:0106222]; miRNA binding [GO:0035198]; mRNA 3'-UTR AU-rich region binding [GO:0035925]; mRNA 3'-UTR binding [GO:0003730]; mRNA binding [GO:0003729]; protein homodimerization activity [GO:0042803]; protein kinase binding [GO:0019901]; RNA binding [GO:0003723]
Q8WU90	376339	Zinc finger CCCH domain-containing protein 15 (DRG family-regulatory protein 1) (Likely ortholog of mouse immediate early response erythropoietin 4)	cytokine-mediated signaling pathway [GO:0019221]; cytoplasmic translation [GO:0002181]; positive regulation of GTPase activity [GO:0043547]	cadherin binding [GO:0045296]; RNA binding [GO:0003723]; zinc ion binding [GO:0008270]
Q9Y490	373209	Talin-1	cell-cell adhesion [GO:0098609]; cell-cell junction assembly [GO:0007043]; cell-substrate junction assembly [GO:0007044]; cortical actin cytoskeleton organization [GO:0030866]; cortical microtubule organization [GO:0043622]; integrin activation [GO:0033622]; integrin-mediated signaling pathway [GO:0007229]; platelet aggregation [GO:0070527]; regulation of focal adhesion assembly [GO:0051893]	actin filament binding [GO:0051015]; cadherin binding [GO:0045296]; integrin binding [GO:0005178]; LIM domain binding [GO:0030274]; phosphatidylinositol binding [GO:0035091]; phosphatidylserine binding [GO:0001786]; structural constituent of cytoskeleton [GO:0005200]; vinculin binding [GO:0017166]
Q96H72	372497	Zinc transporter ZIP13 (LIV-1 subfamily of ZIP zinc transporter 9) (LZT-Hs9) (Solute carrier family 39 member 13) (Zrt- and Irt-like protein 13) (ZIP-13)	brown fat cell differentiation [GO:0050873]; connective tissue development [GO:0061448]; intracellular zinc ion homeostasis [GO:0006882]; zinc ion transmembrane transport [GO:0071577]; zinc ion transport [GO:0006829]	protein homodimerization activity [GO:0042803]; zinc ion transmembrane transporter activity [GO:0005385]
Q15049	370991	Membrane protein MLC1 (Megalencephalic leukoencephalopathy with subcortical cysts protein 1)	caveolin-mediated endocytosis [GO:0072584]; cellular response to cholesterol [GO:0071397]; positive regulation of intracellular transport [GO:0032388]; protein transport [GO:0015031]; regulation of response to osmotic stress [GO:0047484]; vesicle-mediated transport [GO:0016192]	identical protein binding [GO:0042802]; protein-containing complex binding [GO:0044877]
O43396	369553	Thioredoxin-like protein 1 (32 kDa thioredoxin-related protein)		disulfide oxidoreductase activity [GO:0015036]; protein-disulfide reductase activity [GO:0015035]
Q9Y385	367958	Ubiquitin-conjugating enzyme E2 J1 (EC 2.3.2.23) (E2 ubiquitin-conjugating enzyme J1) (Non-canonical ubiquitin-conjugating enzyme 1) (NCUBE-1) (Yeast ubiquitin-conjugating enzyme UBC6 homolog E) (HsUBC6e)	ERAD pathway [GO:0036503]; negative regulation of retrograde protein transport, ER to cytosol [GO:1904153]; protein N-linked glycosylation via asparagine [GO:0018279]; protein polyubiquitination [GO:0000209]; regulation of macrophage cytokine production [GO:0010935]; regulation of tumor necrosis factor production [GO:0032680]; spermatid development [GO:0007286]	ATP binding [GO:0005524]; ubiquitin conjugating enzyme activity [GO:0061631]; ubiquitin protein ligase binding [GO:0031625]
Q9H0R8	366793	Gamma-aminobutyric acid receptor-associated protein-like 1 (Early estrogen-regulated protein) (GABA(A) receptor-associated protein-like 1) (Glandular epithelial cell protein 1) (GEC-1)	autophagosome assembly [GO:0000045]; autophagosome maturation [GO:0097352]; cellular response to nitrogen starvation [GO:0006995]; glycophagy [GO:0061723]; mitophagy [GO:0000423]	beta-tubulin binding [GO:0048487]; GABA receptor binding [GO:0050811]; phosphatidylethanolamine binding [GO:0008429]; phospholipid binding [GO:0005543]; Tat protein binding [GO:0030957]; ubiquitin protein ligase binding [GO:0031625]
P63165	366586	Small ubiquitin-related modifier 1 (SUMO-1) (GAP-modifying protein 1) (GMP1) (SMT3 homolog 3) (Sentrin) (Ubiquitin-homology domain protein PIC1) (Ubiquitin-like protein SMT3C) (Smt3C) (Ubiquitin-like protein UBL1)	cellular response to cadmium ion [GO:0071276]; cellular response to heat [GO:0034605]; DNA repair [GO:0006281]; negative regulation of action potential [GO:0045759]; negative regulation of delayed rectifier potassium channel activity [GO:1902260]; negative regulation of DNA binding [GO:0043392]; negative regulation of DNA-binding transcription factor activity [GO:0043433]; negative regulation of …	enzyme binding [GO:0019899]; potassium channel regulator activity [GO:0015459]; protein tag activity [GO:0031386]; RNA binding [GO:0003723]; small protein activating enzyme binding [GO:0044388]; transcription factor binding [GO:0008134]; transporter activator activity [GO:0141109]; ubiquitin protein ligase binding [GO:0031625]; ubiquitin-like protein ligase binding [GO:0044389]; ubiquitin-specifi…
P49768	366324	Presenilin-1 (PS-1) (EC 3.4.23.-) (Protein S182) [Cleaved into: Presenilin-1 NTF subunit; Presenilin-1 CTF subunit; Presenilin-1 CTF12 (PS1-CTF12)]	amyloid precursor protein catabolic process [GO:0042987]; amyloid precursor protein metabolic process [GO:0042982]; amyloid-beta formation [GO:0034205]; apoptotic signaling pathway [GO:0097190]; astrocyte activation [GO:0048143]; astrocyte activation involved in immune response [GO:0002265]; autophagosome assembly [GO:0000045]; blood vessel development [GO:0001568]; brain morphogenesis [GO:004885…	aspartic endopeptidase activity, intramembrane cleaving [GO:0042500]; aspartic-type endopeptidase activity [GO:0004190]; ATPase binding [GO:0051117]; beta-catenin binding [GO:0008013]; cadherin binding [GO:0045296]; calcium channel activity [GO:0005262]; endopeptidase activity [GO:0004175]; growth factor receptor binding [GO:0070851]; PDZ domain binding [GO:0030165]
P16333	365951	SH2/SH3 adapter protein NCK1 (Cytoplasmic protein NCK1) (NCK adapter protein 1) (Nck-1) (SH2/SH3 adapter protein NCK-alpha)	actin filament organization [GO:0007015]; antiviral innate immune response [GO:0140374]; cell migration [GO:0016477]; ephrin receptor signaling pathway [GO:0048013]; lamellipodium assembly [GO:0030032]; negative regulation of insulin receptor signaling pathway [GO:0046627]; negative regulation of PERK-mediated unfolded protein response [GO:1903898]; negative regulation of T cell receptor signalin…	cadherin binding [GO:0045296]; cytoskeletal anchor activity [GO:0008093]; ephrin receptor binding [GO:0046875]; eukaryotic initiation factor eIF2 binding [GO:0071074]; molecular condensate scaffold activity [GO:0140693]; protein domain specific binding [GO:0019904]; protein kinase inhibitor activity [GO:0004860]; protein sequestering activity [GO:0140311]; protein-macromolecule adaptor activity […
P46531	363958	Neurogenic locus notch homolog protein 1 (Notch 1) (hN1) (Translocation-associated notch protein TAN-1) [Cleaved into: Notch 1 extracellular truncation (NEXT); Notch 1 intracellular domain (NICD)]	animal organ regeneration [GO:0031100]; aortic valve morphogenesis [GO:0003180]; apoptotic process involved in embryonic digit morphogenesis [GO:1902263]; arterial endothelial cell differentiation [GO:0060842]; astrocyte differentiation [GO:0048708]; atrioventricular node development [GO:0003162]; atrioventricular valve morphogenesis [GO:0003181]; auditory receptor cell fate commitment [GO:000991…	calcium ion binding [GO:0005509]; chromatin DNA binding [GO:0031490]; cis-regulatory region sequence-specific DNA binding [GO:0000987]; DNA-binding transcription activator activity, RNA polymerase II-specific [GO:0001228]; enzyme binding [GO:0019899]; enzyme inhibitor activity [GO:0004857]; identical protein binding [GO:0042802]; Notch binding [GO:0005112]; transcription coactivator activity [GO:…
P0CG48	363010	Polyubiquitin-C [Cleaved into: Ubiquitin]	modification-dependent protein catabolic process [GO:0019941]; protein ubiquitination [GO:0016567]	protein tag activity [GO:0031386]; RNA binding [GO:0003723]; ubiquitin protein ligase binding [GO:0031625]
Q9NXP7	362851	Gypsy retrotransposon integrase-like protein 1 (GIN-1) (Ty3/Gypsy integrase 1) (Zinc finger H2C2 domain-containing protein)	DNA integration [GO:0015074]	nucleic acid binding [GO:0003676]
P51816	362813	AF4/FMR2 family member 2 (Protein FMR-2) (FMR2P) (Protein Ox19)	brain development [GO:0007420]; learning or memory [GO:0007611]; mRNA processing [GO:0006397]; negative regulation of gene expression [GO:0010629]; nuclear speck organization [GO:0035063]; regulation of gene expression [GO:0010468]; regulation of RNA splicing [GO:0043484]; RNA splicing [GO:0008380]	G-quadruplex RNA binding [GO:0002151]
O75976	362540	Carboxypeptidase D (EC 3.4.17.22) (Metallocarboxypeptidase D) (gp180)	peptide metabolic process [GO:0006518]; protein processing [GO:0016485]	metallocarboxypeptidase activity [GO:0004181]; serine-type carboxypeptidase activity [GO:0004185]; zinc ion binding [GO:0008270]
P07199	361306	Major centromere autoantigen B (Centromere protein B) (CENP-B)		centromeric DNA binding [GO:0019237]; chromatin binding [GO:0003682]; DNA binding [GO:0003677]; satellite DNA binding [GO:0003696]; sequence-specific DNA binding [GO:0043565]
Q9ULC3	361258	Ras-related protein Rab-23 (EC 3.6.5.2)	autophagosome assembly [GO:0000045]; cellular defense response [GO:0006968]; cilium assembly [GO:0060271]; craniofacial suture morphogenesis [GO:0097094]; GTP metabolic process [GO:0046039]; intracellular protein transport [GO:0006886]; negative regulation of protein import into nucleus [GO:0042308]	GTP binding [GO:0005525]; GTPase activity [GO:0003924]
P63151	359817	Serine/threonine-protein phosphatase 2A 55 kDa regulatory subunit B alpha isoform (PP2A subunit B isoform B55-alpha) (B55) (PP2A subunit B isoform PR55-alpha) (PP2A subunit B isoform R2-alpha) (PP2A subunit B isoform alpha)	protein dephosphorylation [GO:0006470]; regulation of chromosome segregation [GO:0051983]; response to morphine [GO:0043278]	enzyme-substrate adaptor activity [GO:0140767]; protein phosphatase 2A binding [GO:0051721]; protein phosphatase regulator activity [GO:0019888]; protein-containing complex binding [GO:0044877]; tau protein binding [GO:0048156]
Q04721	359268	Neurogenic locus notch homolog protein 2 (Notch 2) (hN2) [Cleaved into: Notch 2 extracellular truncation (N2ECD); Notch 2 intracellular domain (N2ICD)]	animal organ morphogenesis [GO:0009887]; apoptotic process [GO:0006915]; atrial septum morphogenesis [GO:0060413]; atrioventricular node development [GO:0003162]; BMP signaling pathway [GO:0030509]; bone remodeling [GO:0046849]; cell fate determination [GO:0001709]; cellular response to tumor cell [GO:0071228]; cholangiocyte proliferation [GO:1990705]; ciliary body morphogenesis [GO:0061073]; def…	calcium ion binding [GO:0005509]; cis-regulatory region sequence-specific DNA binding [GO:0000987]; DNA-binding transcription activator activity, RNA polymerase II-specific [GO:0001228]; enzyme binding [GO:0019899]; NF-kappaB binding [GO:0051059]; signaling receptor activity [GO:0038023]
P38646	359034	Stress-70 protein, mitochondrial (EC 3.6.4.10) (75 kDa glucose-regulated protein) (GRP-75) (Heat shock 70 kDa protein 9) (Heat shock protein family A member 9) (Mortalin) (MOT) (Peptide-binding protein 74) (PBP74)	calcium import into the mitochondrion [GO:0036444]; chaperone cofactor-dependent protein refolding [GO:0051085]; erythrocyte differentiation [GO:0030218]; inner mitochondrial membrane organization [GO:0007007]; intracellular protein transport [GO:0006886]; iron-sulfur cluster assembly [GO:0016226]; negative regulation of apoptotic process [GO:0043066]; negative regulation of erythrocyte different…	ATP binding [GO:0005524]; ATP hydrolysis activity [GO:0016887]; ATP-dependent protein folding chaperone [GO:0140662]; heat shock protein binding [GO:0031072]; protein folding chaperone [GO:0044183]; RNA binding [GO:0003723]; ubiquitin protein ligase binding [GO:0031625]; unfolded protein binding [GO:0051082]
P54727	357117	UV excision repair protein RAD23 homolog B (HR23B) (hHR23B) (XP-C repair-complementing complex 58 kDa protein) (p58)	cellular response to interleukin-7 [GO:0098761]; embryonic organ development [GO:0048568]; nucleotide-excision repair [GO:0006289]; proteasome-mediated ubiquitin-dependent protein catabolic process [GO:0043161]; regulation of proteasomal ubiquitin-dependent protein catabolic process [GO:0032434]; spermatogenesis [GO:0007283]	damaged DNA binding [GO:0003684]; DNA damage sensor activity [GO:0140612]; polyubiquitin modification-dependent protein binding [GO:0031593]; proteasome binding [GO:0070628]; RNA polymerase II cis-regulatory region sequence-specific DNA binding [GO:0000978]; RNA polymerase II-specific DNA-binding transcription factor binding [GO:0061629]; single-stranded DNA binding [GO:0003697]; ubiquitin bindin…
Q04837	356367	Single-stranded DNA-binding protein, mitochondrial (Mt-SSB) (MtSSB) (PWP1-interacting protein 17)	DNA replication [GO:0006260]; DNA-templated DNA replication [GO:0006261]; mitochondrial genome maintenance [GO:0000002]; positive regulation of helicase activity [GO:0051096]; positive regulation of mitochondrial DNA replication [GO:0090297]; protein homotetramerization [GO:0051289]	chromatin binding [GO:0003682]; enzyme activator activity [GO:0008047]; identical protein binding [GO:0042802]; protein homodimerization activity [GO:0042803]; RNA binding [GO:0003723]; single-stranded DNA binding [GO:0003697]
P61956	354524	Small ubiquitin-related modifier 2 (SUMO-2) (HSMT3) (SMT3 homolog 2) (SUMO-3) (Sentrin-2) (Ubiquitin-like protein SMT3B) (Smt3B)	positive regulation of proteasomal ubiquitin-dependent protein catabolic process [GO:0032436]; positive regulation of transcription by RNA polymerase II [GO:0045944]; protein sumoylation [GO:0016925]	protein tag activity [GO:0031386]; RNA binding [GO:0003723]; SUMO transferase activity [GO:0019789]; ubiquitin protein ligase binding [GO:0031625]; ubiquitin-like protein ligase binding [GO:0044389]
Q96E35	354403	Zinc finger MYND domain-containing protein 19 (Melanin-concentrating hormone receptor 1-interacting zinc finger protein) (MCH-R1-interacting zinc finger protein)		zinc ion binding [GO:0008270]
Q9UI95	354245	Mitotic spindle assembly checkpoint protein MAD2B (Mitotic arrest deficient 2-like protein 2) (MAD2-like protein 2) (REV7 homolog) (hREV7)	actin filament organization [GO:0007015]; cell division [GO:0051301]; DNA damage response, signal transduction resulting in transcription [GO:0042772]; double-strand break repair [GO:0006302]; error-prone translesion synthesis [GO:0042276]; mitotic spindle assembly checkpoint signaling [GO:0007094]; negative regulation of canonical Wnt signaling pathway [GO:0090090]; negative regulation of cell-c…	JUN kinase binding [GO:0008432]; RNA polymerase II-specific DNA-binding transcription factor binding [GO:0061629]; transcription corepressor activity [GO:0003714]
Q9Y4E1	352830	WASH complex subunit 2C (Vaccinia virus penetration factor) (VPEF)	endocytic recycling [GO:0032456]; endosomal transport [GO:0016197]; negative regulation of barbed-end actin filament capping [GO:2000813]; protein localization to endosome [GO:0036010]; protein transport [GO:0015031]; regulation of Arp2/3 complex-mediated actin nucleation [GO:0034315]; regulation of substrate adhesion-dependent cell spreading [GO:1900024]; retrograde transport, endosome to Golgi …	phosphatidylinositol phosphate binding [GO:1901981]; phosphatidylinositol-3,4,5-trisphosphate binding [GO:0005547]; phosphatidylinositol-3,4-bisphosphate binding [GO:0043325]; phosphatidylinositol-3,5-bisphosphate binding [GO:0080025]; phosphatidylinositol-3-phosphate binding [GO:0032266]; phosphatidylinositol-4,5-bisphosphate binding [GO:0005546]; phosphatidylinositol-4-phosphate binding [GO:007…
Q8TDY2	351605	RB1-inducible coiled-coil protein 1 (FAK family kinase-interacting protein of 200 kDa) (FIP200)	autophagosome assembly [GO:0000045]; autophagy [GO:0006914]; autophagy of mitochondrion [GO:0000422]; defense response to virus [GO:0051607]; extrinsic apoptotic signaling pathway [GO:0097191]; glycophagy [GO:0061723]; heart development [GO:0007507]; innate immune response [GO:0045087]; liver development [GO:0001889]; negative regulation of cell population proliferation [GO:0008285]; negative reg…	molecular adaptor activity [GO:0060090]; protein kinase binding [GO:0019901]; protein-membrane adaptor activity [GO:0043495]
P53567	350080	CCAAT/enhancer-binding protein gamma (C/EBP gamma)	B cell differentiation [GO:0030183]; DNA-templated transcription [GO:0006351]; enucleate erythrocyte differentiation [GO:0043353]; immune response [GO:0006955]; integrated stress response signaling [GO:0140467]; liver development [GO:0001889]; mRNA metabolic process [GO:0016071]; natural killer cell mediated cytotoxicity [GO:0042267]; negative regulation of DNA-binding transcription factor activi…	DNA binding [GO:0003677]; DNA-binding transcription activator activity, RNA polymerase II-specific [GO:0001228]; DNA-binding transcription factor activity, RNA polymerase II-specific [GO:0000981]; DNA-binding transcription factor binding [GO:0140297]; identical protein binding [GO:0042802]; RNA polymerase II cis-regulatory region sequence-specific DNA binding [GO:0000978]; sequence-specific DNA b…
Q8IUH3	349971	RNA-binding protein 45 (Developmentally-regulated RNA-binding protein 1) (RB-1) (RNA-binding motif protein 45)	cell differentiation [GO:0030154]; nervous system development [GO:0007399]	identical protein binding [GO:0042802]; RNA binding [GO:0003723]
Q96PZ0	349400	Pseudouridylate synthase 7 homolog (EC 5.4.99.-)	mRNA processing [GO:0006397]; mRNA pseudouridine synthesis [GO:1990481]; negative regulation of translation [GO:0017148]; pseudouridine synthesis [GO:0001522]; regulation of hematopoietic stem cell differentiation [GO:1902036]; regulation of mesoderm development [GO:2000380]; RNA splicing [GO:0008380]; tRNA pseudouridine synthesis [GO:0031119]	enzyme binding [GO:0019899]; pseudouridine synthase activity [GO:0009982]; RNA binding [GO:0003723]; tRNA pseudouridine(13) synthase activity [GO:0160150]
Q9UJ42	348187	Probable G-protein coupled receptor 160 (G-protein coupled receptor GPCR1) (hGPCR1)		G protein-coupled receptor activity [GO:0004930]
Q9BXU9	347667	Calcium-binding protein 8 (CaBP8) (Calneuron I) (Calneuron-1)		calcium ion binding [GO:0005509]
Q9HD47	346821	Ran guanine nucleotide release factor (RanGNRF) (Ran-binding protein MOG1)	endoplasmic reticulum to Golgi vesicle-mediated transport [GO:0006888]; heart contraction [GO:0060047]; mitotic spindle assembly [GO:0090307]; positive regulation of membrane depolarization during cardiac muscle cell action potential [GO:1900827]; positive regulation of protein localization to cell surface [GO:2000010]; positive regulation of protein localization to plasma membrane [GO:1903078]; …	channel activator activity [GO:0099103]; guanyl-nucleotide exchange factor activity [GO:0005085]; small GTPase binding [GO:0031267]; sodium channel regulator activity [GO:0017080]; transmembrane transporter binding [GO:0044325]
Q9NQ29	346567	Putative RNA-binding protein Luc7-like 1 (Putative SR protein LUC7B1) (SR+89)	mRNA splice site recognition [GO:0006376]; negative regulation of striated muscle tissue development [GO:0045843]	identical protein binding [GO:0042802]; mRNA binding [GO:0003729]; RS domain binding [GO:0050733]
P55854	346213	Small ubiquitin-related modifier 3 (SUMO-3) (SMT3 homolog 1) (SUMO-2) (Ubiquitin-like protein SMT3A) (Smt3A)	negative regulation of DNA binding [GO:0043392]; protein sumoylation [GO:0016925]; regulation of protein localization to nucleus [GO:1900180]	protein tag activity [GO:0031386]; ubiquitin-like protein ligase binding [GO:0044389]
Q9H446	344671	RWD domain-containing protein 1 (DRG family-regulatory protein 2)	androgen receptor signaling pathway [GO:0030521]; cellular response to oxidative stress [GO:0034599]; cellular response to testosterone stimulus [GO:0071394]; cytoplasmic translation [GO:0002181]
Q8N2H3	343614	Pyridine nucleotide-disulfide oxidoreductase domain-containing protein 2 (EC 1.-.-.-)	mitochondrion organization [GO:0007005]	oxidoreductase activity [GO:0016491]
Q9BTE6	342783	Alanyl-tRNA editing protein Aarsd1 (Alanyl-tRNA synthetase domain-containing protein 1)	alanyl-tRNA aminoacylation [GO:0006419]; regulation of translational fidelity [GO:0006450]	alanine-tRNA ligase activity [GO:0004813]; ATP binding [GO:0005524]; metal ion binding [GO:0046872]; nucleic acid binding [GO:0003676]; Ser-tRNA(Ala) deacylase activity [GO:0002196]
Q8TE69	342633	Protein EOLA1 (Endothelial-overexpressed lipopolysaccharide-associated factor 1) (Endothelium and lymphocyte associated ASCH domain 1)	regulation of gene expression [GO:0010468]; regulation of interleukin-6 production [GO:0032675]
Q641Q2	342625	WASH complex subunit 2A	endosomal transport [GO:0016197]; protein localization to endosome [GO:0036010]; protein transport [GO:0015031]; regulation of Arp2/3 complex-mediated actin nucleation [GO:0034315]; retrograde transport, endosome to Golgi [GO:0042147]	phosphatidylinositol phosphate binding [GO:1901981]; retromer complex binding [GO:1905394]
P29144	342392	Tripeptidyl-peptidase 2 (TPP-2) (EC 3.4.14.10) (Tripeptidyl aminopeptidase) (Tripeptidyl-peptidase II) (TPP-II)	intracellular amino acid homeostasis [GO:0080144]; protein polyubiquitination [GO:0000209]; proteolysis [GO:0006508]	aminopeptidase activity [GO:0004177]; endopeptidase activity [GO:0004175]; identical protein binding [GO:0042802]; serine-type endopeptidase activity [GO:0004252]; tripeptidyl-peptidase activity [GO:0008240]
Q99750	341726	MyoD family inhibitor (Myogenic repressor I-mf)	dorsal/ventral axis specification [GO:0009950]; embryonic skeletal system morphogenesis [GO:0048704]; maintenance of protein location in cell [GO:0032507]; negative regulation of DNA binding [GO:0043392]; negative regulation of DNA-templated transcription [GO:0045892]; negative regulation of transcription by RNA polymerase II [GO:0000122]; negative regulation of Wnt signaling pathway [GO:0030178]…	identical protein binding [GO:0042802]; protein sequestering activity [GO:0140311]; transcription regulator inhibitor activity [GO:0140416]
Q9Y266	340576	Nuclear migration protein nudC (Nuclear distribution protein C homolog)	cell division [GO:0051301]; mitotic metaphase chromosome alignment [GO:0007080]; mitotic spindle organization [GO:0007052]; nuclear migration [GO:0007097]; protein folding [GO:0006457]; response to peptide hormone [GO:0043434]	cadherin binding [GO:0045296]; unfolded protein binding [GO:0051082]
Q99471	339612	Prefoldin subunit 5 (Myc modulator 1) (c-Myc-binding protein Mm-1)	chaperone-mediated protein folding [GO:0061077]; negative regulation of amyloid fibril formation [GO:1905907]; negative regulation of canonical Wnt signaling pathway [GO:0090090]; negative regulation of DNA-templated transcription [GO:0045892]; protein folding [GO:0006457]; regulation of DNA-templated transcription [GO:0006355]; retina development in camera-type eye [GO:0060041]; RNA polymerase I…	amyloid-beta binding [GO:0001540]; transcription corepressor activity [GO:0003714]; unfolded protein binding [GO:0051082]
Q96MX6	339102	Dynein axonemal assembly factor 10 (WD repeat-containing protein 92) (WD repeat-containing protein Monad)	apoptotic process [GO:0006915]; axonemal dynein complex assembly [GO:0070286]; protein stabilization [GO:0050821]	ubiquitin binding [GO:0043130]
O76031	339090	ATP-dependent clpX-like chaperone, mitochondrial (EC 3.6.4.10) (ATP-dependent Clp protease ATP-binding subunit clpX-like, mitochondrial) (Caseinolytic mitochondrial matrix peptidase chaperone subunit X)	ATP metabolic process [GO:0046034]; proteolysis [GO:0006508]; proteolysis involved in protein catabolic process [GO:0051603]	ATP binding [GO:0005524]; ATP hydrolysis activity [GO:0016887]; ATP-dependent protein folding chaperone [GO:0140662]; peptidase activator activity [GO:0016504]; protein dimerization activity [GO:0046983]; unfolded protein binding [GO:0051082]; zinc ion binding [GO:0008270]
P42345	339052	Serine/threonine-protein kinase mTOR (EC 2.7.11.1) (FK506-binding protein 12-rapamycin complex-associated protein 1) (FKBP12-rapamycin complex-associated protein) (Mammalian target of rapamycin) (mTOR) (Mechanistic target of rapamycin) (Rapamycin and FKBP12 target 1) (Rapamycin target protein 1) (Tyrosine-protein kinase mTOR) (EC 2.7.10.2)	'de novo' pyrimidine nucleobase biosynthetic process [GO:0006207]; anoikis [GO:0043276]; behavioral response to pain [GO:0048266]; calcineurin-NFAT signaling cascade [GO:0033173]; cardiac muscle cell development [GO:0055013]; cardiac muscle contraction [GO:0060048]; cellular response to amino acid starvation [GO:0034198]; cellular response to amino acid stimulus [GO:0071230]; cellular response to…	ATP binding [GO:0005524]; identical protein binding [GO:0042802]; inositol hexakisphosphate binding [GO:0000822]; phosphoprotein binding [GO:0051219]; protein kinase activity [GO:0004672]; protein serine kinase activity [GO:0106310]; protein serine/threonine kinase activity [GO:0004674]; protein tyrosine kinase activity [GO:0004713]; ribosome binding [GO:0043022]; RNA polymerase III type 1 promot…
Q9NY12	338858	H/ACA ribonucleoprotein complex subunit 1 (Nucleolar protein family A member 1) (snoRNP protein GAR1)	snoRNA guided rRNA pseudouridine synthesis [GO:0000454]; telomere maintenance via telomerase [GO:0007004]	box H/ACA snoRNA binding [GO:0034513]; RNA binding [GO:0003723]; telomerase RNA binding [GO:0070034]
Q00341	338133	Vigilin (High density lipoprotein-binding protein) (HDL-binding protein)	cholesterol metabolic process [GO:0008203]; lipid transport [GO:0006869]	cadherin binding [GO:0045296]; lipid binding [GO:0008289]; mRNA binding [GO:0003729]; RNA binding [GO:0003723]
P52799	337693	Ephrin-B2 (EPH-related receptor tyrosine kinase ligand 5) (LERK-5) (HTK ligand) (HTK-L)	adherens junction organization [GO:0034332]; anatomical structure morphogenesis [GO:0009653]; animal organ morphogenesis [GO:0009887]; axon guidance [GO:0007411]; blood vessel morphogenesis [GO:0048514]; cell adhesion [GO:0007155]; cell migration involved in sprouting angiogenesis [GO:0002042]; cell-cell signaling [GO:0007267]; cellular response to lipopolysaccharide [GO:0071222]; ephrin receptor…	ephrin receptor binding [GO:0046875]; virus receptor activity [GO:0001618]
Q9NX14	337297	NADH dehydrogenase [ubiquinone] 1 beta subcomplex subunit 11, mitochondrial (Complex I-ESSS) (CI-ESSS) (NADH-ubiquinone oxidoreductase ESSS subunit) (Neuronal protein 17.3) (Np17.3) (p17.3)	aerobic respiration [GO:0009060]; proton motive force-driven mitochondrial ATP synthesis [GO:0042776]
Q9BRQ3	335466	Uridine diphosphate glucose pyrophosphatase NUDT22 (UDPG pyrophosphatase) (UGPPase) (EC 3.6.1.45) (Nucleoside diphosphate-linked moiety X motif 22) (Nudix motif 22)		GDP-mannose hydrolase activity [GO:0052751]; metal ion binding [GO:0046872]; UDP-sugar diphosphatase activity [GO:0008768]
Q9H444	332969	Charged multivesicular body protein 4b (Chromatin-modifying protein 4b) (CHMP4b) (SNF7 homolog associated with Alix 1) (SNF7-2) (hSnf7-2) (Vacuolar protein sorting-associated protein 32-2) (Vps32-2) (hVps32-2)	autophagosome maturation [GO:0097352]; autophagy [GO:0006914]; exit from mitosis [GO:0010458]; late endosome to lysosome transport [GO:1902774]; late endosome to vacuole transport via multivesicular body sorting pathway [GO:0032511]; macroautophagy [GO:0016236]; maintenance of lens transparency [GO:0036438]; membrane fission [GO:0090148]; midbody abscission [GO:0061952]; mitotic cytokinesis [GO:0…	cadherin binding [GO:0045296]; identical protein binding [GO:0042802]; protein homodimerization activity [GO:0042803]
Q96TA1	332680	Protein Niban 2 (Meg-3) (Melanoma invasion by ERK) (MINERVA) (Niban-like protein 1) (Protein FAM129B)	gonadotropin secretion [GO:0032274]; negative regulation of apoptotic process [GO:0043066]; negative regulation of cell population proliferation [GO:0008285]; negative regulation of DNA biosynthetic process [GO:2000279]; negative regulation of DNA-templated transcription [GO:0045892]; positive regulation of DNA-templated transcription [GO:0045893]; positive regulation of transcription regulatory …	cadherin binding [GO:0045296]; transcription coactivator activity [GO:0003713]
Q16570	332166	Atypical chemokine receptor 1 (Duffy antigen receptor for chemokines) (Duffy antigen/chemokine receptor) (Duffy blood group antigen) (Fy glycoprotein) (GpFy) (Glycoprotein D) (Plasmodium vivax receptor) (CD antigen CD234)	chemokine-mediated signaling pathway [GO:0070098]; defense response [GO:0006952]; inflammatory response [GO:0006954]; regulation of chemokine production [GO:0032642]	C-C chemokine binding [GO:0019957]; G protein-coupled receptor activity [GO:0004930]; signaling receptor activity [GO:0038023]; transmembrane signaling receptor activity [GO:0004888]
P30154	330195	Serine/threonine-protein phosphatase 2A 65 kDa regulatory subunit A beta isoform (PP2A subunit A isoform PR65-beta) (PP2A subunit A isoform R1-beta)	apoptotic process involved in morphogenesis [GO:0060561]; meiotic sister chromatid cohesion, centromeric [GO:0051754]; positive regulation of extrinsic apoptotic signaling pathway in absence of ligand [GO:2001241]; spindle assembly [GO:0051225]	protein phosphatase regulator activity [GO:0019888]
P29466	329802	Caspase-1 (CASP-1) (EC 3.4.22.36) (Interleukin-1 beta convertase) (IL-1BC) (Interleukin-1 beta-converting enzyme) (ICE) (IL-1 beta-converting enzyme) (p45) [Cleaved into: Caspase-1 subunit p20; Caspase-1 subunit p10]	AIM2 inflammasome complex assembly [GO:0140970]; apoptotic process [GO:0006915]; cellular response to lipopolysaccharide [GO:0071222]; cellular response to mechanical stimulus [GO:0071260]; cellular response to type II interferon [GO:0071346]; cytokine precursor processing [GO:0140447]; defense response to bacterium [GO:0042742]; defense response to virus [GO:0051607]; icosanoid biosynthetic proc…	CARD domain binding [GO:0050700]; cysteine-type endopeptidase activator activity involved in apoptotic process [GO:0008656]; cysteine-type endopeptidase activity [GO:0004197]; cytokine binding [GO:0019955]; endopeptidase activity [GO:0004175]; identical protein binding [GO:0042802]; kinase binding [GO:0019900]
Q96GA7	328983	Serine dehydratase-like (Cancerous serine dehydratase) (cSDH) (Glutamate racemase) (EC 5.1.1.3) (L-serine deaminase) (EC 4.3.1.17) (L-serine dehydratase/L-threonine deaminase) (SDHL) (L-threonine dehydratase) (TDH) (EC 4.3.1.19) (Serine dehydratase 2) (SDH 2)	L-serine catabolic process [GO:0006565]; lipid metabolic process [GO:0006629]	glutamate racemase activity [GO:0008881]; identical protein binding [GO:0042802]; L-serine ammonia-lyase activity [GO:0003941]; pyridoxal phosphate binding [GO:0030170]; threonine deaminase activity [GO:0004794]
Q8TBB1	328851	E3 ubiquitin-protein ligase LNX (EC 2.3.2.27) (Ligand of Numb-protein X 1) (Numb-binding protein 1) (PDZ domain-containing RING finger protein 2) (RING-type E3 ubiquitin transferase LNX)	protein ubiquitination [GO:0016567]; synapse maturation [GO:0060074]; ubiquitin-dependent protein catabolic process [GO:0006511]	identical protein binding [GO:0042802]; PDZ domain binding [GO:0030165]; ubiquitin-protein transferase activity [GO:0004842]; zinc ion binding [GO:0008270]
Q13620	328621	Cullin-4B (CUL-4B)	astrocyte differentiation [GO:0048708]; cellular response to UV [GO:0034644]; DNA damage response [GO:0006974]; G1/S transition of mitotic cell cycle [GO:0000082]; gene expression [GO:0010467]; positive regulation of G1/S transition of mitotic cell cycle [GO:1900087]; positive regulation of protein catabolic process [GO:0045732]; proteasomal protein catabolic process [GO:0010498]; protein polyubi…	ubiquitin protein ligase binding [GO:0031625]
Q9H992	328352	E3 ubiquitin-protein ligase MARCHF7 (EC 2.3.2.27) (Axotrophin) (Membrane-associated RING finger protein 7) (Membrane-associated RING-CH protein VII) (MARCH-VII) (RING finger protein 177) (RING-type E3 ubiquitin transferase MARCHF7)	negative regulation of cilium assembly [GO:1902018]; negative regulation of DNA damage response, signal transduction by p53 class mediator [GO:0043518]; negative regulation of intrinsic apoptotic signaling pathway in response to DNA damage by p53 class mediator [GO:1902166]; negative regulation of proteasomal protein catabolic process [GO:1901799]; negative regulation of protein autoubiquitinatio…	MDM2/MDM4 family protein binding [GO:0097371]; ubiquitin binding [GO:0043130]; ubiquitin conjugating enzyme binding [GO:0031624]; ubiquitin protein ligase activity [GO:0061630]; zinc ion binding [GO:0008270]
O43615	328196	Mitochondrial import inner membrane translocase subunit TIM44	intracellular protein transport [GO:0006886]; protein import into mitochondrial matrix [GO:0030150]; protein targeting to mitochondrion [GO:0006626]	ATP binding [GO:0005524]; protein-folding chaperone binding [GO:0051087]
P31930	327942	Cytochrome b-c1 complex subunit 1, mitochondrial (Complex III subunit 1) (Core protein I) (Ubiquinol-cytochrome-c reductase complex core protein 1)	aerobic respiration [GO:0009060]; cellular respiration [GO:0045333]; mitochondrial electron transport, ubiquinol to cytochrome c [GO:0006122]; oxidative phosphorylation [GO:0006119]; response to activity [GO:0014823]; response to alkaloid [GO:0043279]	metal ion binding [GO:0046872]; protein-containing complex binding [GO:0044877]; ubiquinol-cytochrome-c reductase activity [GO:0008121]; ubiquitin protein ligase binding [GO:0031625]
P50502	327882	Hsc70-interacting protein (Hip) (Aging-associated protein 2) (Progesterone receptor-associated p48 protein) (Protein FAM10A1) (Putative tumor suppressor ST13) (Renal carcinoma antigen NY-REN-33) (Suppression of tumorigenicity 13 protein)	chaperone cofactor-dependent protein refolding [GO:0051085]; protein folding [GO:0006457]; response to bacterium [GO:0009617]	Hsp70 protein binding [GO:0030544]; protein dimerization activity [GO:0046983]; protein-macromolecule adaptor activity [GO:0030674]
P04085	327488	Platelet-derived growth factor subunit A (PDGF subunit A) (PDGF-1) (Platelet-derived growth factor A chain) (Platelet-derived growth factor alpha polypeptide)	actin cytoskeleton organization [GO:0030036]; angiogenesis [GO:0001525]; animal organ morphogenesis [GO:0009887]; bone development [GO:0060348]; cell activation [GO:0001775]; cell population proliferation [GO:0008283]; cell projection assembly [GO:0030031]; cell-cell signaling [GO:0007267]; digestive tract development [GO:0048565]; embryonic lung development [GO:1990401]; hair follicle developmen…	collagen binding [GO:0005518]; growth factor activity [GO:0008083]; identical protein binding [GO:0042802]; platelet-derived growth factor binding [GO:0048407]; platelet-derived growth factor receptor binding [GO:0005161]; protein heterodimerization activity [GO:0046982]; protein homodimerization activity [GO:0042803]
Q6MZT1	327295	Regulator of G-protein signaling 7-binding protein (R7 family-binding protein)	G protein-coupled receptor signaling pathway [GO:0007186]; negative regulation of signal transduction [GO:0009968]; regulation of postsynaptic membrane potential [GO:0060078]
Q9NZJ7	326102	Mitochondrial carrier homolog 1 (Presenilin-associated protein)	apoptotic process [GO:0006915]; neuronal ion channel clustering [GO:0045161]; positive regulation of apoptotic process [GO:0043065]; protein insertion into mitochondrial outer membrane [GO:0045040]; regulation of signal transduction [GO:0009966]	membrane insertase activity [GO:0032977]
P46940	325742	Ras GTPase-activating-like protein IQGAP1 (p195)	caveola assembly [GO:0070836]; cell migration [GO:0016477]; cellular response to calcium ion [GO:0071277]; cellular response to epidermal growth factor stimulus [GO:0071364]; cellular response to platelet-derived growth factor stimulus [GO:0036120]; epidermal growth factor receptor signaling pathway [GO:0007173]; fibroblast growth factor receptor signaling pathway [GO:0008543]; fibroblast migrati…	actin filament binding [GO:0051015]; cadherin binding [GO:0045296]; calcium ion binding [GO:0005509]; calmodulin binding [GO:0005516]; GTPase activator activity [GO:0005096]; GTPase inhibitor activity [GO:0005095]; MAP-kinase scaffold activity [GO:0005078]; molecular adaptor activity [GO:0060090]; phosphatidylinositol-3,4,5-trisphosphate binding [GO:0005547]; protein domain specific binding [GO:0…
Q13636	325605	Ras-related protein Rab-31 (EC 3.6.5.2) (Ras-related protein Rab-22B)	cellular response to insulin stimulus [GO:0032869]; endocytosis [GO:0006897]; Golgi to plasma membrane protein transport [GO:0043001]; intracellular protein transport [GO:0006886]; phagosome maturation [GO:0090382]; positive regulation of phagocytosis, engulfment [GO:0060100]; receptor internalization [GO:0031623]; regulated exocytosis [GO:0045055]	GDP binding [GO:0019003]; GTP binding [GO:0005525]; GTPase activity [GO:0003924]
Q9H1K1	325118	Iron-sulfur cluster assembly enzyme ISCU (NifU-like N-terminal domain-containing protein) (NifU-like protein)	[2Fe-2S] cluster assembly [GO:0044571]; [4Fe-4S] cluster assembly [GO:0044572]; intracellular iron ion homeostasis [GO:0006879]; iron-sulfur cluster assembly [GO:0016226]; negative regulation of iron ion import across plasma membrane [GO:1904439]; positive regulation of mitochondrial electron transport, NADH to ubiquinone [GO:1902958]	2 iron, 2 sulfur cluster binding [GO:0051537]; ferrous iron binding [GO:0008198]; iron ion binding [GO:0005506]; iron-sulfur cluster chaperone activity [GO:0140132]; molecular adaptor activity [GO:0060090]; protein homodimerization activity [GO:0042803]; zinc ion binding [GO:0008270]
Q9H3K2	324766	Growth hormone-inducible transmembrane protein (Dermal papilla-derived protein 2) (Mitochondrial morphology and cristae structure 1) (MICS1) (Transmembrane BAX inhibitor motif-containing protein 5)	apoptotic process [GO:0006915]; calcium export from the mitochondrion [GO:0099093]; calcium ion transport [GO:0006816]; inner mitochondrial membrane organization [GO:0007007]; mitochondrial calcium ion transmembrane transport [GO:0006851]; mitochondrial potassium ion transmembrane transport [GO:0140141]; negative regulation of release of cytochrome c from mitochondria [GO:0090201]; positive regul…	calcium channel activity [GO:0005262]; calcium:proton antiporter activity [GO:0015369]
P17947	324594	Transcription factor PU.1 (31 kDa-transforming protein)	anatomical structure regression [GO:0060033]; apoptotic process involved in blood vessel morphogenesis [GO:1902262]; cell differentiation [GO:0030154]; cellular response to ethanol [GO:0071361]; defense response to tumor cell [GO:0002357]; endothelial to hematopoietic transition [GO:0098508]; erythrocyte differentiation [GO:0030218]; follicular B cell differentiation [GO:0002316]; germinal center…	chromatin binding [GO:0003682]; cis-regulatory region sequence-specific DNA binding [GO:0000987]; DNA-binding transcription activator activity [GO:0001216]; DNA-binding transcription activator activity, RNA polymerase II-specific [GO:0001228]; DNA-binding transcription factor activity [GO:0003700]; DNA-binding transcription factor activity, RNA polymerase II-specific [GO:0000981]; DNA-binding tra…
Q92922	324452	SWI/SNF complex subunit SMARCC1 (BRG1-associated factor 155) (BAF155) (SWI/SNF complex 155 kDa subunit) (SWI/SNF-related matrix-associated actin-dependent regulator of chromatin subfamily C member 1)	animal organ morphogenesis [GO:0009887]; chromatin remodeling [GO:0006338]; insulin receptor signaling pathway [GO:0008286]; negative regulation of cell differentiation [GO:0045596]; negative regulation of proteasomal ubiquitin-dependent protein catabolic process [GO:0032435]; nervous system development [GO:0007399]; nucleosome disassembly [GO:0006337]; positive regulation of cell differentiation…	chromatin binding [GO:0003682]; histone binding [GO:0042393]; transcription coactivator activity [GO:0003713]
P52597	323528	Heterogeneous nuclear ribonucleoprotein F (hnRNP F) (Nucleolin-like protein mcs94-1) [Cleaved into: Heterogeneous nuclear ribonucleoprotein F, N-terminally processed]	mRNA splicing, via spliceosome [GO:0000398]; regulation of RNA splicing [GO:0043484]; RNA processing [GO:0006396]	RNA binding [GO:0003723]; single-stranded RNA binding [GO:0003727]
Q99747	322696	Gamma-soluble NSF attachment protein (SNAP-gamma) (N-ethylmaleimide-sensitive factor attachment protein gamma)	intra-Golgi vesicle-mediated transport [GO:0006891]; intracellular protein transport [GO:0006886]; membrane fusion [GO:0061025]; protein stabilization [GO:0050821]; protein-containing complex assembly [GO:0065003]	soluble NSF attachment protein activity [GO:0005483]; syntaxin binding [GO:0019905]
P28482	321590	Mitogen-activated protein kinase 1 (MAP kinase 1) (MAPK 1) (EC 2.7.11.24) (ERT1) (Extracellular signal-regulated kinase 2) (ERK-2) (MAP kinase isoform p42) (p42-MAPK) (Mitogen-activated protein kinase 2) (MAP kinase 2) (MAPK 2)	apoptotic process [GO:0006915]; B cell receptor signaling pathway [GO:0050853]; Bergmann glial cell differentiation [GO:0060020]; cardiac neural crest cell development involved in heart development [GO:0061308]; caveolin-mediated endocytosis [GO:0072584]; cell surface receptor signaling pathway [GO:0007166]; cellular response to amino acid starvation [GO:0034198]; cellular response to tumor necro…	ATP binding [GO:0005524]; DNA binding [GO:0003677]; identical protein binding [GO:0042802]; MAP kinase activity [GO:0004707]; phosphatase binding [GO:0019902]; phosphotyrosine residue binding [GO:0001784]; protein serine kinase activity [GO:0106310]; protein serine/threonine kinase activity [GO:0004674]; RNA polymerase II CTD heptapeptide repeat kinase activity [GO:0008353]
Q13501	320364	Sequestosome-1 (EBI3-associated protein of 60 kDa) (EBIAP) (p60) (Phosphotyrosine-independent ligand for the Lck SH2 domain of 62 kDa) (Ubiquitin-binding protein p62) (p62)	aggrephagy [GO:0035973]; apoptotic process [GO:0006915]; autophagy [GO:0006914]; autophagy of mitochondrion [GO:0000422]; brown fat cell proliferation [GO:0070342]; cell differentiation [GO:0030154]; cellular response to stress [GO:0033554]; endosomal transport [GO:0016197]; endosome organization [GO:0007032]; energy homeostasis [GO:0097009]; immune system process [GO:0002376]; intracellular sign…	enzyme binding [GO:0019899]; identical protein binding [GO:0042802]; ionotropic glutamate receptor binding [GO:0035255]; K63-linked polyubiquitin modification-dependent protein binding [GO:0070530]; molecular condensate scaffold activity [GO:0140693]; molecular sequestering activity [GO:0140313]; protein kinase binding [GO:0019901]; protein kinase C binding [GO:0005080]; protein sequestering acti…
Q01658	320304	Protein Dr1 (Down-regulator of transcription 1) (Negative cofactor 2-beta) (NC2-beta) (TATA-binding protein-associated phosphoprotein)	negative regulation of transcription by RNA polymerase II [GO:0000122]; regulation of cell cycle [GO:0051726]; regulation of cell division [GO:0051302]; regulation of DNA-templated transcription [GO:0006355]; regulation of embryonic development [GO:0045995]; regulation of transcription by RNA polymerase II [GO:0006357]; RNA polymerase II preinitiation complex assembly [GO:0051123]	DNA binding [GO:0003677]; protein heterodimerization activity [GO:0046982]; RNA polymerase II general transcription initiation factor activity [GO:0016251]; TBP-class protein binding [GO:0017025]
Q9Y383	319795	Putative RNA-binding protein Luc7-like 2	mRNA splice site recognition [GO:0006376]	enzyme binding [GO:0019899]; mRNA binding [GO:0003729]; RNA binding [GO:0003723]
P50750	318928	Cyclin-dependent kinase 9 (EC 2.7.11.22) (EC 2.7.11.23) (C-2K) (Cell division cycle 2-like protein kinase 4) (Cell division protein kinase 9) (Serine/threonine-protein kinase PITALRE) (Tat-associated kinase complex catalytic subunit)	cell population proliferation [GO:0008283]; cellular response to cytokine stimulus [GO:0071345]; DNA repair [GO:0006281]; negative regulation of protein localization to chromatin [GO:0120186]; nucleus localization [GO:0051647]; positive regulation by host of viral transcription [GO:0043923]; positive regulation of protein localization to chromatin [GO:0120187]; positive regulation of transcriptio…	7SK snRNA binding [GO:0097322]; ATP binding [GO:0005524]; chromatin binding [GO:0003682]; cyclin-dependent protein serine/threonine kinase activity [GO:0004693]; DNA binding [GO:0003677]; kinase activity [GO:0016301]; protein kinase activity [GO:0004672]; protein kinase binding [GO:0019901]; protein serine kinase activity [GO:0106310]; protein serine/threonine kinase activity [GO:0004674]; RNA po…
O14818	318905	Proteasome subunit alpha type-7 (Proteasome subunit RC6-1) (Proteasome subunit XAPC7) (Proteasome subunit alpha-4) (alpha-4)	proteasome-mediated ubiquitin-dependent protein catabolic process [GO:0043161]	identical protein binding [GO:0042802]
Q8IXM3	318471	Large ribosomal subunit protein mL41 (39S ribosomal protein L41, mitochondrial) (L41mt) (MRP-L41) (Bcl-2-interacting mitochondrial ribosomal protein L41) (Cell proliferation-inducing gene 3 protein) (MRP-L27 homolog)	apoptotic process [GO:0006915]; mitochondrial translation [GO:0032543]; translation [GO:0006412]	RNA binding [GO:0003723]; structural constituent of ribosome [GO:0003735]
O95168	317372	NADH dehydrogenase [ubiquinone] 1 beta subcomplex subunit 4 (Complex I-B15) (CI-B15) (NADH-ubiquinone oxidoreductase B15 subunit)	aerobic respiration [GO:0009060]; mitochondrial electron transport, NADH to ubiquinone [GO:0006120]; proton motive force-driven mitochondrial ATP synthesis [GO:0042776]	NADH dehydrogenase (ubiquinone) activity [GO:0008137]
Q15172	317291	Serine/threonine-protein phosphatase 2A 56 kDa regulatory subunit alpha isoform (PP2A B subunit isoform B'-alpha) (PP2A B subunit isoform B56-alpha) (PP2A B subunit isoform PR61-alpha) (PR61alpha) (PP2A B subunit isoform R5-alpha)	negative regulation of protein localization to plasma membrane [GO:1903077]; signal transduction [GO:0007165]	kinase binding [GO:0019900]; protein phosphatase regulator activity [GO:0019888]
O15264	317111	Mitogen-activated protein kinase 13 (MAP kinase 13) (MAPK 13) (EC 2.7.11.24) (Mitogen-activated protein kinase p38 delta) (MAP kinase p38 delta) (Stress-activated protein kinase 4)	cellular response to anisomycin [GO:0072740]; cellular response to hydrogen peroxide [GO:0070301]; cellular response to interleukin-1 [GO:0071347]; cellular response to sodium arsenite [GO:1903936]; cellular response to sorbitol [GO:0072709]; cellular response to UV [GO:0034644]; intracellular signal transduction [GO:0035556]; positive regulation of inflammatory response [GO:0050729]; positive re…	ATP binding [GO:0005524]; MAP kinase activity [GO:0004707]; protein serine kinase activity [GO:0106310]; protein serine/threonine kinase activity [GO:0004674]
P15927	315920	Replication protein A 32 kDa subunit (RP-A p32) (Replication factor A protein 2) (RF-A protein 2) (Replication protein A 34 kDa subunit) (RP-A p34)	base-excision repair [GO:0006284]; DNA replication [GO:0006260]; double-strand break repair via homologous recombination [GO:0000724]; mismatch repair [GO:0006298]; mitotic G1 DNA damage checkpoint signaling [GO:0031571]; nucleotide-excision repair [GO:0006289]; protein localization to chromosome [GO:0034502]; regulation of DNA damage checkpoint [GO:2000001]; regulation of double-strand break rep…	damaged DNA binding [GO:0003684]; enzyme binding [GO:0019899]; G-rich strand telomeric DNA binding [GO:0098505]; protein phosphatase binding [GO:0019903]; single-stranded DNA binding [GO:0003697]; telomeric DNA binding [GO:0042162]; ubiquitin protein ligase binding [GO:0031625]
Q0VGL1	315861	Ragulator complex protein LAMTOR4 (Late endosomal/lysosomal adaptor and MAPK and MTOR activator 4) [Cleaved into: Ragulator complex protein LAMTOR4, N-terminally processed]	cellular response to amino acid stimulus [GO:0071230]; positive regulation of TOR signaling [GO:0032008]; positive regulation of TORC1 signaling [GO:1904263]; protein localization to lysosome [GO:0061462]; regulation of cell size [GO:0008361]; TORC1 signaling [GO:0038202]
Q9NQZ2	315855	Something about silencing protein 10 (Charged amino acid-rich leucine zipper 1) (CRL1) (Disrupter of silencing SAS10) (UTP3 homolog)	brain development [GO:0007420]; chromatin organization [GO:0006325]; maturation of SSU-rRNA from tricistronic rRNA transcript (SSU-rRNA, 5.8S rRNA, LSU-rRNA) [GO:0000462]; ribosomal small subunit biogenesis [GO:0042274]	RNA binding [GO:0003723]
O15524	315810	Suppressor of cytokine signaling 1 (SOCS-1) (JAK-binding protein) (JAB) (STAT-induced STAT inhibitor 1) (SSI-1) (Tec-interacting protein 3) (TIP-3)	cell surface receptor signaling pathway via JAK-STAT [GO:0007259]; cellular response to amino acid stimulus [GO:0071230]; cytokine-mediated signaling pathway [GO:0019221]; fat cell differentiation [GO:0045444]; intracellular signal transduction [GO:0035556]; macrophage differentiation [GO:0030225]; negative regulation of CD8-positive, alpha-beta T cell differentiation [GO:0043377]; negative regul…	cytokine receptor binding [GO:0005126]; insulin-like growth factor receptor binding [GO:0005159]; kinase inhibitor activity [GO:0019210]; protein kinase binding [GO:0019901]; protein kinase inhibitor activity [GO:0004860]
Q9BWW8	315676	Apolipoprotein L6 (Apolipoprotein L-VI) (ApoL-VI)	lipid transport [GO:0006869]; lipoprotein metabolic process [GO:0042157]	lipid binding [GO:0008289]
Q9Y3A5	315312	Ribosome maturation protein SBDS (Shwachman-Bodian-Diamond syndrome protein)	bone marrow development [GO:0048539]; bone mineralization [GO:0030282]; cytosolic ribosome assembly [GO:0042256]; hematopoietic progenitor cell differentiation [GO:0002244]; inner cell mass cell proliferation [GO:0001833]; leukocyte chemotaxis [GO:0030595]; mitotic spindle organization [GO:0007052]; rRNA processing [GO:0006364]	microtubule binding [GO:0008017]; ribosome binding [GO:0043022]; RNA binding [GO:0003723]; rRNA binding [GO:0019843]
Q9Y619	315221	Mitochondrial ornithine transporter 1 (Solute carrier family 25 member 15)	L-arginine transmembrane transport [GO:1903826]; L-lysine transmembrane transport [GO:1903401]; mitochondrial L-ornithine transmembrane transport [GO:1990575]; urea cycle [GO:0000050]	antiporter activity [GO:0015297]; L-arginine transmembrane transporter activity [GO:0061459]; L-lysine transmembrane transporter activity [GO:0015189]; L-ornithine transmembrane transporter activity [GO:0000064]
P12004	314985	Proliferating cell nuclear antigen (PCNA) (Cyclin)	base-excision repair, gap-filling [GO:0006287]; cellular response to hydrogen peroxide [GO:0070301]; cellular response to UV [GO:0034644]; cellular response to xenobiotic stimulus [GO:0071466]; chromatin organization [GO:0006325]; epithelial cell differentiation [GO:0030855]; estrous cycle [GO:0044849]; heart development [GO:0007507]; leading strand elongation [GO:0006272]; liver regeneration [GO…	chromatin binding [GO:0003682]; damaged DNA binding [GO:0003684]; dinucleotide insertion or deletion binding [GO:0032139]; DNA polymerase binding [GO:0070182]; DNA polymerase processivity factor activity [GO:0030337]; enzyme binding [GO:0019899]; histone acetyltransferase binding [GO:0035035]; identical protein binding [GO:0042802]; MutLalpha complex binding [GO:0032405]; nuclear estrogen recepto…
Q13976	314285	cGMP-dependent protein kinase 1 (cGK 1) (cGK1) (EC 2.7.11.12) (cGMP-dependent protein kinase I) (cGKI)	actin cytoskeleton organization [GO:0030036]; cell growth involved in cardiac muscle cell development [GO:0061049]; cerebellum development [GO:0021549]; cGMP-mediated signaling [GO:0019934]; collateral sprouting [GO:0048668]; dendrite development [GO:0016358]; forebrain development [GO:0030900]; negative regulation of glutamate secretion [GO:0014050]; negative regulation of inositol phosphate bio…	ATP binding [GO:0005524]; calcium channel regulator activity [GO:0005246]; cGMP binding [GO:0030553]; cGMP-dependent protein kinase activity [GO:0004692]; identical protein binding [GO:0042802]; mitogen-activated protein kinase p38 binding [GO:0048273]; protein kinase activity [GO:0004672]; protein serine kinase activity [GO:0106310]
Q9Y376	313984	Calcium-binding protein 39 (MO25alpha) (Protein Mo25)	cellular hypotonic response [GO:0071476]; intracellular signal transduction [GO:0035556]; negative regulation of potassium ion transmembrane transport [GO:1901380]; positive regulation of protein serine/threonine kinase activity [GO:0071902]; response to activity [GO:0014823]; response to thyroid hormone [GO:0097066]; signal transduction [GO:0007165]	kinase binding [GO:0019900]; protein kinase activator activity [GO:0030295]; protein serine/threonine kinase activator activity [GO:0043539]; protein serine/threonine kinase binding [GO:0120283]
P32119	313844	Peroxiredoxin-2 (EC 1.11.1.24) (Natural killer cell-enhancing factor B) (NKEF-B) (PRP) (Thiol-specific antioxidant protein) (TSA) (Thioredoxin peroxidase 1) (Thioredoxin-dependent peroxide reductase 1) (Thioredoxin-dependent peroxiredoxin 2)	cell redox homeostasis [GO:0045454]; cellular response to oxidative stress [GO:0034599]; defense response to tumor cell [GO:0002357]; extrinsic apoptotic signaling pathway [GO:0097191]; hydrogen peroxide catabolic process [GO:0042744]; leukocyte activation [GO:0045321]; negative regulation of apoptotic process [GO:0043066]; negative regulation of extrinsic apoptotic signaling pathway in absence o…	antioxidant activity [GO:0016209]; thioredoxin peroxidase activity [GO:0008379]
Q7Z6M2	313250	F-box only protein 33	positive regulation of protein ubiquitination [GO:0031398]; protein ubiquitination [GO:0016567]
Q15788	313223	Nuclear receptor coactivator 1 (NCoA-1) (EC 2.3.1.48) (Class E basic helix-loop-helix protein 74) (bHLHe74) (Protein Hin-2) (RIP160) (Renal carcinoma antigen NY-REN-52) (Steroid receptor coactivator 1) (SRC-1)	cellular response to hormone stimulus [GO:0032870]; cellular response to Thyroglobulin triiodothyronine [GO:1904017]; cerebellum development [GO:0021549]; cerebral cortex development [GO:0021987]; estrogen receptor signaling pathway [GO:0030520]; estrous cycle [GO:0044849]; hippocampus development [GO:0021766]; hypothalamus development [GO:0021854]; labyrinthine layer morphogenesis [GO:0060713]; …	chromatin binding [GO:0003682]; histone acetyltransferase activity [GO:0004402]; nuclear estrogen receptor binding [GO:0030331]; nuclear receptor binding [GO:0016922]; nuclear retinoid X receptor binding [GO:0046965]; protein dimerization activity [GO:0046983]; protein-containing complex binding [GO:0044877]; RNA polymerase II transcription regulatory region sequence-specific DNA binding [GO:0000…
P68106	313189	Peptidyl-prolyl cis-trans isomerase FKBP1B (PPIase FKBP1B) (EC 5.2.1.8) (12.6 kDa FK506-binding protein) (12.6 kDa FKBP) (FKBP-12.6) (FK506-binding protein 1B) (FKBP-1B) (Immunophilin FKBP12.6) (Rotamase) (h-FKBP-12)	'de novo' protein folding [GO:0006458]; calcium-mediated signaling [GO:0019722]; insulin secretion involved in cellular response to glucose stimulus [GO:0035773]; negative regulation of calcium-mediated signaling [GO:0050849]; negative regulation of heart rate [GO:0010459]; negative regulation of insulin secretion involved in cellular response to glucose stimulus [GO:0061179]; negative regulation…	calcium channel inhibitor activity [GO:0019855]; calcium channel regulator activity [GO:0005246]; FK506 binding [GO:0005528]; peptidyl-prolyl cis-trans isomerase activity [GO:0003755]; signaling receptor binding [GO:0005102]; transmembrane transporter binding [GO:0044325]
Q15750	312986	TGF-beta-activated kinase 1 and MAP3K7-binding protein 1 (Mitogen-activated protein kinase kinase kinase 7-interacting protein 1) (TGF-beta-activated kinase 1-binding protein 1) (TAK1-binding protein 1)	aorta development [GO:0035904]; cardiac septum development [GO:0003279]; coronary vasculature development [GO:0060976]; heart morphogenesis [GO:0003007]; in utero embryonic development [GO:0001701]; lung development [GO:0030324]; non-canonical NF-kappaB signal transduction [GO:0038061]; positive regulation of cGAS/STING signaling pathway [GO:0141111]; positive regulation of MAPK cascade [GO:00434…	mitogen-activated protein kinase p38 binding [GO:0048273]; molecular adaptor activity [GO:0060090]; protein serine/threonine kinase activator activity [GO:0043539]; protein serine/threonine phosphatase activity [GO:0004722]; protein-containing complex binding [GO:0044877]
O43292	312846	GPI-anchor transamidase component GPAA1 (GAA1 protein homolog) (hGAA1) (Glycosylphosphatidylinositol anchor attachment 1 protein) (GPI anchor attachment protein 1)	attachment of GPI anchor to protein [GO:0016255]; GPI anchor biosynthetic process [GO:0006506]; GPI anchored protein biosynthesis [GO:0180046]; protein retention in ER lumen [GO:0006621]	GPI anchor binding [GO:0034235]
O60884	312566	DnaJ homolog subfamily A member 2 (Cell cycle progression restoration gene 3 protein) (Dnj3) (Dj3) (HIRA-interacting protein 4) (Renal carcinoma antigen NY-REN-14)	positive regulation of cell population proliferation [GO:0008284]; protein refolding [GO:0042026]; response to heat [GO:0009408]	ATP binding [GO:0005524]; ATPase activator activity [GO:0001671]; Hsp70 protein binding [GO:0030544]; protein-folding chaperone binding [GO:0051087]; unfolded protein binding [GO:0051082]; zinc ion binding [GO:0008270]
Q00994	312375	Protein BEX3 (Brain-expressed X-linked protein 3) (Nerve growth factor receptor-associated protein 1) (Ovarian granulosa cell 13.0 kDa protein HGR74) (p75NTR-associated cell death executor)	extrinsic apoptotic signaling pathway via death domain receptors [GO:0008625]; negative regulation of protein ubiquitination [GO:0031397]; signal transduction [GO:0007165]	cysteine-type endopeptidase activator activity involved in apoptotic process [GO:0008656]; identical protein binding [GO:0042802]; metal ion binding [GO:0046872]; molecular function inhibitor activity [GO:0140678]; nerve growth factor receptor binding [GO:0005163]; signaling receptor binding [GO:0005102]
P29083	312355	General transcription factor IIE subunit 1 (General transcription factor IIE 56 kDa subunit) (Transcription initiation factor IIE subunit alpha) (TFIIE-alpha)	transcription by RNA polymerase II [GO:0006366]; transcription initiation at RNA polymerase II promoter [GO:0006367]	RNA polymerase II general transcription initiation factor activity [GO:0016251]; zinc ion binding [GO:0008270]
Q15831	311805	Serine/threonine-protein kinase STK11 (EC 2.7.11.1) (Liver kinase B1) (LKB1) (hLKB1) (Renal carcinoma antigen NY-REN-19)	activation of protein kinase activity [GO:0032147]; anoikis [GO:0043276]; autophagy [GO:0006914]; axonogenesis [GO:0007409]; cellular response to UV-B [GO:0071493]; dendrite extension [GO:0097484]; DNA damage response [GO:0006974]; epithelial cell proliferation involved in prostate gland development [GO:0060767]; establishment of cell polarity [GO:0030010]; G1 to G0 transition [GO:0070314]; gluco…	ATP binding [GO:0005524]; LRR domain binding [GO:0030275]; magnesium ion binding [GO:0000287]; p53 binding [GO:0002039]; protein kinase activator activity [GO:0030295]; protein serine kinase activity [GO:0106310]; protein serine/threonine kinase activity [GO:0004674]
Q92997	311738	Segment polarity protein dishevelled homolog DVL-3 (Dishevelled-3) (DSH homolog 3)	canonical Wnt signaling pathway [GO:0060070]; intracellular signal transduction [GO:0035556]; non-canonical Wnt signaling pathway [GO:0035567]; positive regulation of DNA-templated transcription [GO:0045893]; positive regulation of GTPase activity [GO:0043547]; positive regulation of JNK cascade [GO:0046330]; positive regulation of neuron projection arborization [GO:0150012]; positive regulation …	beta-catenin binding [GO:0008013]; frizzled binding [GO:0005109]; protease binding [GO:0002020]; signaling receptor binding [GO:0005102]; small GTPase binding [GO:0031267]
Q58FF3	311554	Putative endoplasmin-like protein (Putative heat shock protein 90 kDa beta member 2)	protein folding [GO:0006457]	ATP binding [GO:0005524]; ATP hydrolysis activity [GO:0016887]; ATP-dependent protein folding chaperone [GO:0140662]; protein kinase binding [GO:0019901]; unfolded protein binding [GO:0051082]
Q15274	311145	Nicotinate-nucleotide pyrophosphorylase [carboxylating] (EC 2.4.2.19) (Quinolinate phosphoribosyltransferase [decarboxylating]) (QAPRTase) (QPRTase)	NAD biosynthetic process [GO:0009435]; NAD metabolic process [GO:0019674]; quinolinate catabolic process [GO:0034213]	identical protein binding [GO:0042802]; nicotinate-nucleotide diphosphorylase (carboxylating) activity [GO:0004514]
P62491	310985	Ras-related protein Rab-11A (Rab-11) (EC 3.6.5.2) (YL8)	amyloid-beta clearance by transcytosis [GO:0150093]; astral microtubule organization [GO:0030953]; early endosome to recycling endosome transport [GO:0061502]; establishment of protein localization to membrane [GO:0090150]; establishment of protein localization to organelle [GO:0072594]; establishment of vesicle localization [GO:0051650]; exocytosis [GO:0006887]; exosomal secretion [GO:1990182]; …	dynein light intermediate chain binding [GO:0051959]; G protein activity [GO:0003925]; GTP binding [GO:0005525]; GTPase activity [GO:0003924]; microtubule binding [GO:0008017]; myosin V binding [GO:0031489]; syntaxin binding [GO:0019905]
Q6ZVK8	310758	8-oxo-dGDP phosphatase NUDT18 (EC 3.6.1.58) (2-hydroxy-dADP phosphatase) (7,8-dihydro-8-oxoguanine phosphatase) (MutT homolog 3) (Nucleoside diphosphate-linked moiety X motif 18) (Nudix motif 18)	dADP catabolic process [GO:0046057]; dGDP catabolic process [GO:0046067]; GDP catabolic process [GO:0046712]; nucleobase-containing small molecule metabolic process [GO:0055086]	8-hydroxy-dADP phosphatase activity [GO:0044717]; 8-oxo-dGDP phosphatase activity [GO:0044715]; 8-oxo-GDP phosphatase activity [GO:0044716]; metal ion binding [GO:0046872]
Q9Y6D5	310746	Brefeldin A-inhibited guanine nucleotide-exchange protein 2 (Brefeldin A-inhibited GEP 2) (ADP-ribosylation factor guanine nucleotide-exchange factor 2)	endomembrane system organization [GO:0010256]; endosome organization [GO:0007032]; exocytosis [GO:0006887]; Golgi to plasma membrane transport [GO:0006893]; intracellular signal transduction [GO:0035556]; positive regulation of tumor necrosis factor production [GO:0032760]; protein transport [GO:0015031]; receptor recycling [GO:0001881]; regulation of ARF protein signal transduction [GO:0032012]	GABA receptor binding [GO:0050811]; guanyl-nucleotide exchange factor activity [GO:0005085]; myosin binding [GO:0017022]; protein kinase A regulatory subunit binding [GO:0034237]
Q9UL26	310619	Ras-related protein Rab-22A (Rab-22)	endocytosis [GO:0006897]; endosome organization [GO:0007032]; intracellular protein transport [GO:0006886]; regulation of vesicle size [GO:0097494]	GDP binding [GO:0019003]; GTP binding [GO:0005525]; GTPase activity [GO:0003924]
P10646	310563	Tissue factor pathway inhibitor (TFPI) (Extrinsic pathway inhibitor) (EPI) (Lipoprotein-associated coagulation inhibitor) (LACI)	blood coagulation [GO:0007596]; cellular response to steroid hormone stimulus [GO:0071383]; negative regulation of blood coagulation [GO:0030195]	endopeptidase inhibitor activity [GO:0004866]; serine-type endopeptidase inhibitor activity [GO:0004867]
O00233	310561	26S proteasome non-ATPase regulatory subunit 9 (26S proteasome regulatory subunit p27)	negative regulation of insulin secretion [GO:0046676]; positive regulation of DNA-templated transcription [GO:0045893]; positive regulation of insulin secretion [GO:0032024]; proteasome regulatory particle assembly [GO:0070682]; ubiquitin-dependent protein catabolic process [GO:0006511]	bHLH transcription factor binding [GO:0043425]; transcription coactivator activity [GO:0003713]
Q07955	310537	Serine/arginine-rich splicing factor 1 (Alternative-splicing factor 1) (ASF-1) (Splicing factor, arginine/serine-rich 1) (pre-mRNA-splicing factor SF2, P33 subunit)	alternative mRNA splicing, via spliceosome [GO:0000380]; cardiac muscle contraction [GO:0060048]; in utero embryonic development [GO:0001701]; interleukin-17-mediated signaling pathway [GO:0097400]; liver regeneration [GO:0097421]; mRNA 5'-splice site recognition [GO:0000395]; mRNA processing [GO:0006397]; mRNA splice site recognition [GO:0006376]; mRNA splicing, via spliceosome [GO:0000398]; mRN…	DNA topoisomerase binding [GO:0044547]; mRNA binding [GO:0003729]; protein kinase B binding [GO:0043422]; RNA binding [GO:0003723]; RS domain binding [GO:0050733]
Q9NY15	310369	Stabilin-1 (Fasciclin, EGF-like, laminin-type EGF-like and link domain-containing scavenger receptor 1) (FEEL-1) (MS-1 antigen)	cell adhesion [GO:0007155]; cell-cell signaling [GO:0007267]; defense response to bacterium [GO:0042742]; inflammatory response [GO:0006954]; negative regulation of angiogenesis [GO:0016525]; receptor-mediated endocytosis [GO:0006898]	calcium ion binding [GO:0005509]; hyaluronic acid binding [GO:0005540]; low-density lipoprotein particle binding [GO:0030169]; low-density lipoprotein particle receptor activity [GO:0005041]; protein-disulfide reductase activity [GO:0015035]; scavenger receptor activity [GO:0005044]
P51570	310198	Galactokinase (EC 2.7.1.6) (Galactose kinase)	galactitol metabolic process [GO:0019402]; galactose catabolic process via UDP-galactose, Leloir pathway [GO:0033499]; galactose metabolic process [GO:0006012]; glycolytic process from galactose [GO:0061623]	ATP binding [GO:0005524]; galactokinase activity [GO:0004335]; galactose binding [GO:0005534]
Q92793	310076	CREB-binding protein (Histone lysine acetyltransferase CREBBP) (EC 2.3.1.48) (Protein lactyltransferas CREBBP) (EC 2.3.1.-) (Protein-lysine acetyltransferase CREBBP) (EC 2.3.1.-)	canonical NF-kappaB signal transduction [GO:0007249]; cellular response to nutrient levels [GO:0031669]; cellular response to UV [GO:0034644]; embryonic digit morphogenesis [GO:0042733]; homeostatic process [GO:0042592]; N-terminal peptidyl-lysine acetylation [GO:0018076]; negative regulation of transcription by RNA polymerase I [GO:0016479]; negative regulation of transcription by RNA polymerase…	acetyltransferase activity [GO:0016407]; chromatin binding [GO:0003682]; chromatin DNA binding [GO:0031490]; damaged DNA binding [GO:0003684]; DNA-binding transcription factor binding [GO:0140297]; histone acetyltransferase activity [GO:0004402]; histone H3K18 acetyltransferase activity [GO:0043993]; histone H3K27 acetyltransferase activity [GO:0044017]; MRF binding [GO:0043426]; p53 binding [GO:…
P20339	309967	Ras-related protein Rab-5A (EC 3.6.5.2)	amyloid-beta clearance by transcytosis [GO:0150093]; canonical Wnt signaling pathway [GO:0060070]; early endosome to late endosome transport [GO:0045022]; endocytosis [GO:0006897]; intracellular protein transport [GO:0006886]; modulation by host of viral process [GO:0044788]; phagocytosis [GO:0006909]; positive regulation of exocytosis [GO:0045921]; receptor internalization [GO:0031623]; regulati…	G protein activity [GO:0003925]; GDP binding [GO:0019003]; GTP binding [GO:0005525]; GTPase activity [GO:0003924]
P29401	309888	Transketolase (TK) (EC 2.2.1.1)	glyceraldehyde-3-phosphate biosynthetic process [GO:0046166]; pentose-phosphate shunt [GO:0006098]; pentose-phosphate shunt, non-oxidative branch [GO:0009052]; regulation of growth [GO:0040008]; xylulose 5-phosphate biosynthetic process [GO:1901159]	calcium ion binding [GO:0005509]; magnesium ion binding [GO:0000287]; protein homodimerization activity [GO:0042803]; thiamine pyrophosphate binding [GO:0030976]; transketolase activity [GO:0004802]
P41134	309715	DNA-binding protein inhibitor ID-1 (Class B basic helix-loop-helix protein 24) (bHLHb24) (Inhibitor of DNA binding 1) (Inhibitor of differentiation 1)	angiogenesis [GO:0001525]; blood vessel endothelial cell migration [GO:0043534]; blood vessel morphogenesis [GO:0048514]; BMP signaling pathway [GO:0030509]; circadian rhythm [GO:0007623]; collagen metabolic process [GO:0032963]; endothelial cell apoptotic process [GO:0072577]; endothelial cell morphogenesis [GO:0001886]; heart development [GO:0007507]; lung morphogenesis [GO:0060425]; lung vascu…	protein dimerization activity [GO:0046983]; transcription corepressor activity [GO:0003714]; transcription regulator inhibitor activity [GO:0140416]
P26599	309712	Polypyrimidine tract-binding protein 1 (PTB) (57 kDa RNA-binding protein PPTB-1) (Heterogeneous nuclear ribonucleoprotein I) (hnRNP I)	IRES-dependent viral translational initiation [GO:0075522]; mRNA processing [GO:0006397]; negative regulation of mRNA splicing, via spliceosome [GO:0048025]; negative regulation of muscle cell differentiation [GO:0051148]; negative regulation of neuron differentiation [GO:0045665]; negative regulation of RNA splicing [GO:0033119]; neurogenesis [GO:0022008]; positive regulation of calcineurin-NFAT…	mRNA binding [GO:0003729]; poly-pyrimidine tract binding [GO:0008187]; pre-mRNA binding [GO:0036002]; RNA binding [GO:0003723]
P20674	309623	Cytochrome c oxidase subunit 5A, mitochondrial (Cytochrome c oxidase polypeptide Va)	cellular respiration [GO:0045333]; mitochondrial electron transport, cytochrome c to oxygen [GO:0006123]	cytochrome-c oxidase activity [GO:0004129]; electron transfer activity [GO:0009055]; metal ion binding [GO:0046872]
Q10713	309064	Mitochondrial-processing peptidase subunit alpha (Alpha-MPP) (Inactive zinc metalloprotease alpha) (P-55)	protein processing involved in protein targeting to mitochondrion [GO:0006627]	metal ion binding [GO:0046872]; metalloendopeptidase activity [GO:0004222]
P61981	308311	14-3-3 protein gamma (Protein kinase C inhibitor protein 1) (KCIP-1) [Cleaved into: 14-3-3 protein gamma, N-terminally processed]	cellular response to glucose starvation [GO:0042149]; cellular response to insulin stimulus [GO:0032869]; negative regulation of protein kinase activity [GO:0006469]; negative regulation of TORC1 signaling [GO:1904262]; positive regulation of cell-cell adhesion [GO:0022409]; positive regulation of T cell activation [GO:0050870]; positive regulation of T cell mediated immune response to tumor cell…	identical protein binding [GO:0042802]; insulin-like growth factor receptor binding [GO:0005159]; phosphorylation-dependent protein binding [GO:0140031]; protein domain specific binding [GO:0019904]; protein kinase C binding [GO:0005080]; protein kinase C inhibitor activity [GO:0008426]; protein sequestering activity [GO:0140311]; receptor tyrosine kinase binding [GO:0030971]; RNA binding [GO:000…
P53041	308225	Serine/threonine-protein phosphatase 5 (PP5) (EC 3.1.3.16) (Protein phosphatase T) (PP-T) (PPT)	cellular response to cadmium ion [GO:0071276]; cellular response to hydrogen peroxide [GO:0070301]; DNA-templated transcription [GO:0006351]; double-strand break repair [GO:0006302]; MAPK cascade [GO:0000165]; mitotic cell cycle [GO:0000278]; negative regulation of apoptotic process [GO:0043066]; negative regulation of MAPK cascade [GO:0043409]; peptidyl-serine dephosphorylation [GO:0070262]; pep…	ADP binding [GO:0043531]; ATP binding [GO:0005524]; G-protein alpha-subunit binding [GO:0001965]; Hsp70 protein binding [GO:0030544]; Hsp90 protein binding [GO:0051879]; identical protein binding [GO:0042802]; lipid binding [GO:0008289]; metal ion binding [GO:0046872]; microtubule binding [GO:0008017]; mitogen-activated protein kinase kinase kinase binding [GO:0031435]; phosphatase activity [GO:0…
Q15011	308112	Homocysteine-responsive endoplasmic reticulum-resident ubiquitin-like domain member 1 protein (Methyl methanesulfonate (MMF)-inducible fragment protein 1)	endoplasmic reticulum calcium ion homeostasis [GO:0032469]; endoplasmic reticulum unfolded protein response [GO:0030968]; ERAD pathway [GO:0036503]; negative regulation of endoplasmic reticulum stress-induced intrinsic apoptotic signaling pathway [GO:1902236]; negative regulation of intrinsic apoptotic signaling pathway [GO:2001243]; positive regulation of ERAD pathway [GO:1904294]; positive regu…	transmembrane transporter binding [GO:0044325]; ubiquitin-like ligase-substrate adaptor activity [GO:1990756]
P62820	308060	Ras-related protein Rab-1A (EC 3.6.5.2) (YPT1-related protein)	autophagosome assembly [GO:0000045]; autophagy [GO:0006914]; cell migration [GO:0016477]; COPII-coated vesicle cargo loading [GO:0090110]; defense response to bacterium [GO:0042742]; endocytosis [GO:0006897]; endoplasmic reticulum to Golgi vesicle-mediated transport [GO:0006888]; Golgi organization [GO:0007030]; growth hormone secretion [GO:0030252]; intracellular protein transport [GO:0006886]; …	cadherin binding [GO:0045296]; G protein activity [GO:0003925]; GTP binding [GO:0005525]; GTPase activity [GO:0003924]
O75600	307934	2-amino-3-ketobutyrate coenzyme A ligase, mitochondrial (AKB ligase) (EC 2.3.1.29) (Aminoacetone synthase) (Glycine acetyltransferase)	amino acid metabolic process [GO:0006520]; biosynthetic process [GO:0009058]; threonine catabolic process [GO:0006567]	glycine C-acetyltransferase activity [GO:0008890]; pyridoxal phosphate binding [GO:0030170]
Q68CZ6	307795	HAUS augmin-like complex subunit 3	cell division [GO:0051301]; centrosome cycle [GO:0007098]; microtubule organizing center organization [GO:0031023]; regulation of microtubule nucleation [GO:0010968]; spindle assembly [GO:0051225]
O75096	307749	Low-density lipoprotein receptor-related protein 4 (LRP-4) (Multiple epidermal growth factor-like domains 7)	amyloid-beta clearance by cellular catabolic process [GO:0150094]; dendrite morphogenesis [GO:0048813]; dorsal/ventral pattern formation [GO:0009953]; embryonic digit morphogenesis [GO:0042733]; endocytosis [GO:0006897]; enzyme-linked receptor protein signaling pathway [GO:0007167]; generation of neurons [GO:0048699]; hair follicle development [GO:0001942]; kidney development [GO:0001822]; limb d…	apolipoprotein binding [GO:0034185]; calcium ion binding [GO:0005509]; coreceptor activity [GO:0015026]; protein homodimerization activity [GO:0042803]; receptor tyrosine kinase binding [GO:0030971]; scaffold protein binding [GO:0097110]
Q14974	307726	Importin subunit beta-1 (Importin-90) (Karyopherin subunit beta-1) (Nuclear factor p97) (Pore targeting complex 97 kDa subunit) (PTAC97)	astral microtubule organization [GO:0030953]; establishment of mitotic spindle localization [GO:0040001]; mitotic chromosome movement towards spindle pole [GO:0007079]; mitotic metaphase chromosome alignment [GO:0007080]; mitotic spindle assembly [GO:0090307]; NLS-bearing protein import into nucleus [GO:0006607]; positive regulation of cholesterol biosynthetic process [GO:0045542]; protein import…	enzyme binding [GO:0019899]; Hsp90 protein binding [GO:0051879]; importin-alpha family protein binding [GO:0061676]; nuclear import signal receptor activity [GO:0061608]; nuclear localization sequence binding [GO:0008139]; protein domain specific binding [GO:0019904]; RNA binding [GO:0003723]; small GTPase binding [GO:0031267]; zinc ion binding [GO:0008270]
O43639	307639	Cytoplasmic protein NCK2 (Growth factor receptor-bound protein 4) (NCK adaptor protein 2) (Nck-2) (SH2/SH3 adaptor protein NCK-beta)	actin filament organization [GO:0007015]; cell migration [GO:0016477]; dendritic spine development [GO:0060996]; ephrin receptor signaling pathway [GO:0048013]; epidermal growth factor receptor signaling pathway [GO:0007173]; immunological synapse formation [GO:0001771]; lamellipodium assembly [GO:0030032]; negative regulation of cell population proliferation [GO:0008285]; negative regulation of …	cytoskeletal anchor activity [GO:0008093]; phosphotyrosine residue binding [GO:0001784]; protein-containing complex binding [GO:0044877]; receptor tyrosine kinase binding [GO:0030971]; scaffold protein binding [GO:0097110]; signaling adaptor activity [GO:0035591]; signaling receptor complex adaptor activity [GO:0030159]
P09497	307600	Clathrin light chain B (Lcb)	clathrin-dependent endocytosis [GO:0072583]; intracellular protein transport [GO:0006886]; synaptic vesicle endocytosis [GO:0048488]	clathrin heavy chain binding [GO:0032050]; peptide binding [GO:0042277]; structural molecule activity [GO:0005198]
O43504	307412	Ragulator complex protein LAMTOR5 (Hepatitis B virus X-interacting protein) (HBV X-interacting protein) (HBX-interacting protein) (Late endosomal/lysosomal adaptor and MAPK and MTOR activator 5)	cellular response to amino acid stimulus [GO:0071230]; negative regulation of apoptotic process [GO:0043066]; positive regulation of canonical NF-kappaB signal transduction [GO:0043123]; positive regulation of gene expression [GO:0010628]; positive regulation of interleukin-8 production [GO:0032757]; positive regulation of protein localization to nucleus [GO:1900182]; positive regulation of TOR s…
Q16656	307309	Nuclear respiratory factor 1 (NRF-1) (Alpha palindromic-binding protein) (Alpha-pal)	positive regulation of transcription by RNA polymerase II [GO:0045944]; regulation of transcription by RNA polymerase II [GO:0006357]	DNA-binding transcription activator activity, RNA polymerase II-specific [GO:0001228]; DNA-binding transcription factor activity, RNA polymerase II-specific [GO:0000981]; protein homodimerization activity [GO:0042803]; RNA polymerase II cis-regulatory region sequence-specific DNA binding [GO:0000978]
Q7Z698	306845	Sprouty-related, EVH1 domain-containing protein 2 (Spred-2)	negative regulation of epithelial to mesenchymal transition [GO:0010719]; negative regulation of ERK1 and ERK2 cascade [GO:0070373]; negative regulation of intracellular signal transduction [GO:1902532]; negative regulation of lens fiber cell differentiation [GO:1902747]; negative regulation of MAPK cascade [GO:0043409]; negative regulation of transforming growth factor beta receptor signaling pa…	protein kinase binding [GO:0019901]; protein serine/threonine kinase inhibitor activity [GO:0030291]; stem cell factor receptor binding [GO:0005173]
O75915	306612	PRA1 family protein 3 (ADP-ribosylation factor-like protein 6-interacting protein 5) (ARL-6-interacting protein 5) (Aip-5) (Cytoskeleton-related vitamin A-responsive protein) (Dermal papilla-derived protein 11) (GTRAP3-18) (Glutamate transporter EAAC1-interacting protein) (JM5) (Prenylated Rab acceptor protein 2) (Protein JWa) (Putative MAPK-activating protein PM27)	cellular response to oxidative stress [GO:0034599]; glutathione metabolic process [GO:0006749]; intrinsic apoptotic signaling pathway in response to oxidative stress [GO:0008631]; L-glutamate import across plasma membrane [GO:0098712]; L-glutamate transmembrane transport [GO:0015813]; learning or memory [GO:0007611]; negative regulation of L-glutamate import across plasma membrane [GO:0002037]; n…
Q53HC9	306602	EARP and GARP complex-interacting protein 1 (Endosome-associated recycling protein-interacting protein) (Golgi-associated retrograde protein-interacting protein) (Tumor-suppressing STF cDNA 1 protein) (Tumor-suppressing subchromosomal transferable fragment candidate gene 1 protein)	endocytic recycling [GO:0032456]; positive regulation of endocytic recycling [GO:2001137]; positive regulation of retrograde transport, endosome to Golgi [GO:1905281]; protein ubiquitination [GO:0016567]; regulation of insulin secretion [GO:0050796]
O95336	306524	6-phosphogluconolactonase (6PGL) (EC 3.1.1.31)	carbohydrate metabolic process [GO:0005975]; pentose-phosphate shunt [GO:0006098]; pentose-phosphate shunt, oxidative branch [GO:0009051]	6-phosphogluconolactonase activity [GO:0017057]
Q96S82	306143	Ubiquitin-like protein 7 (Bone marrow stromal cell ubiquitin-like protein) (BMSC-UbP) (Ubiquitin-like protein SB132)	antiviral innate immune response [GO:0140374]; ubiquitin-dependent protein catabolic process [GO:0006511]	polyubiquitin modification-dependent protein binding [GO:0031593]; protein-macromolecule adaptor activity [GO:0030674]
P41279	306126	Mitogen-activated protein kinase kinase kinase 8 (EC 2.7.11.25) (Cancer Osaka thyroid oncogene) (Proto-oncogene c-Cot) (Serine/threonine-protein kinase cot) (Tumor progression locus 2) (TPL-2)	MAPK cascade [GO:0000165]; positive regulation of inflammatory response [GO:0050729]; protein phosphorylation [GO:0006468]; T cell costimulation [GO:0031295]	ATP binding [GO:0005524]; magnesium ion binding [GO:0000287]; MAP kinase kinase kinase activity [GO:0004709]; protein serine kinase activity [GO:0106310]; protein serine/threonine kinase activity [GO:0004674]
O60921	306014	Checkpoint protein HUS1 (hHUS1)	cellular response to ionizing radiation [GO:0071479]; DNA damage checkpoint signaling [GO:0000077]; DNA damage response [GO:0006974]; DNA repair [GO:0006281]; double-strand break repair via homologous recombination [GO:0000724]; embryo development ending in birth or egg hatching [GO:0009792]; meiotic DNA integrity checkpoint signaling [GO:0044778]; mitotic DNA replication checkpoint signaling [GO…
Q12778	305432	Forkhead box protein O1 (Forkhead box protein O1A) (Forkhead in rhabdomyosarcoma)	apoptotic process [GO:0006915]; autophagy [GO:0006914]; blood vessel development [GO:0001568]; canonical Wnt signaling pathway [GO:0060070]; cellular response to cold [GO:0070417]; cellular response to hyperoxia [GO:0071455]; cellular response to insulin stimulus [GO:0032869]; cellular response to nitric oxide [GO:0071732]; cellular response to oxidative stress [GO:0034599]; cellular response to …	beta-catenin binding [GO:0008013]; chromatin binding [GO:0003682]; chromatin DNA binding [GO:0031490]; DNA-binding transcription activator activity, RNA polymerase II-specific [GO:0001228]; DNA-binding transcription factor activity [GO:0003700]; DNA-binding transcription factor activity, RNA polymerase II-specific [GO:0000981]; DNA-binding transcription repressor activity, RNA polymerase II-speci…
P61019	305430	Ras-related protein Rab-2A (EC 3.6.5.2)	autophagosome-lysosome fusion [GO:0061909]; endoplasmic reticulum to Golgi vesicle-mediated transport [GO:0006888]; Golgi organization [GO:0007030]; macroautophagy [GO:0016236]; protein transport [GO:0015031]; vesicle-mediated transport [GO:0016192]	G protein activity [GO:0003925]; GDP binding [GO:0019003]; GTP binding [GO:0005525]; GTPase activity [GO:0003924]
Q8TAQ2	305246	SWI/SNF complex subunit SMARCC2 (BRG1-associated factor 170) (BAF170) (SWI/SNF complex 170 kDa subunit) (SWI/SNF-related matrix-associated actin-dependent regulator of chromatin subfamily C member 2)	chromatin remodeling [GO:0006338]; negative regulation of DNA-templated transcription [GO:0045892]; nervous system development [GO:0007399]; nucleosome disassembly [GO:0006337]; positive regulation of cell differentiation [GO:0045597]; positive regulation of DNA-templated transcription [GO:0045893]; positive regulation of double-strand break repair [GO:2000781]; positive regulation of myoblast di…	histone binding [GO:0042393]; transcription coactivator activity [GO:0003713]
Q8WZA9	305163	Immunity-related GTPase family Q protein	positive regulation of autophagy [GO:0010508]; protein quality control for misfolded or incompletely synthesized proteins [GO:0006515]; substrate localization to autophagosome [GO:0061753]	protein-macromolecule adaptor activity [GO:0030674]
Q8N448	304942	Ligand of Numb protein X 2 (Numb-binding protein 2) (PDZ domain-containing RING finger protein 1)	neural precursor cell proliferation [GO:0061351]; neuron differentiation [GO:0030182]	identical protein binding [GO:0042802]; PDZ domain binding [GO:0030165]; ubiquitin-protein transferase activity [GO:0004842]; zinc ion binding [GO:0008270]
Q13542	304546	Eukaryotic translation initiation factor 4E-binding protein 2 (4E-BP2) (eIF4E-binding protein 2)	insulin receptor signaling pathway [GO:0008286]; memory [GO:0007613]; modulation of chemical synaptic transmission [GO:0050804]; negative regulation of translational initiation [GO:0045947]; regulation of synaptic plasticity [GO:0048167]; social behavior [GO:0035176]; TOR signaling [GO:0031929]; translation [GO:0006412]	eukaryotic initiation factor 4E binding [GO:0008190]; translation repressor activity [GO:0030371]
Q13363	304436	C-terminal-binding protein 1 (CtBP1) (EC 1.1.1.-)	negative regulation of cell population proliferation [GO:0008285]; negative regulation of DNA-templated transcription [GO:0045892]; negative regulation of transcription by RNA polymerase II [GO:0000122]; Notch signaling pathway [GO:0007219]; protein phosphorylation [GO:0006468]; regulation of cell cycle [GO:0051726]; regulation of transcription by RNA polymerase II [GO:0006357]; synaptic vesicle …	chromatin binding [GO:0003682]; DNA-binding transcription factor binding [GO:0140297]; identical protein binding [GO:0042802]; lncRNA binding [GO:0106222]; NAD binding [GO:0051287]; oxidoreductase activity, acting on the CH-OH group of donors, NAD or NADP as acceptor [GO:0016616]; protein domain specific binding [GO:0019904]; RNA polymerase II-specific DNA-binding transcription factor binding [GO…
Q16637	304301	Survival motor neuron protein (Component of gems 1) (Gemin-1)	DNA-templated transcription termination [GO:0006353]; nervous system development [GO:0007399]; spliceosomal complex assembly [GO:0000245]; spliceosomal snRNP assembly [GO:0000387]	identical protein binding [GO:0042802]; RNA binding [GO:0003723]
P07311	304031	Acylphosphatase-1 (EC 3.6.1.7) (Acylphosphatase, erythrocyte isozyme) (Acylphosphatase, organ-common type isozyme) (Acylphosphate phosphohydrolase 1)	phosphate-containing compound metabolic process [GO:0006796]	acylphosphatase activity [GO:0003998]
P04792	303188	Heat shock protein beta-1 (HspB1) (28 kDa heat shock protein) (Estrogen-regulated 24 kDa protein) (Heat shock 27 kDa protein) (HSP 27) (Heat shock protein family B member 1) (Stress-responsive protein 27) (SRP27)	anterograde axonal protein transport [GO:0099641]; cellular response to vascular endothelial growth factor stimulus [GO:0035924]; chaperone-mediated protein folding [GO:0061077]; intracellular signal transduction [GO:0035556]; negative regulation of apoptotic process [GO:0043066]; negative regulation of oxidative stress-induced intrinsic apoptotic signaling pathway [GO:1902176]; negative regulati…	identical protein binding [GO:0042802]; protein folding chaperone [GO:0044183]; protein homodimerization activity [GO:0042803]; protein kinase binding [GO:0019901]; protein kinase C binding [GO:0005080]; protein kinase C inhibitor activity [GO:0008426]; RNA binding [GO:0003723]; RNA polymerase II-specific DNA-binding transcription factor binding [GO:0061629]; ubiquitin binding [GO:0043130]; unfol…
Q93009	303031	Ubiquitin carboxyl-terminal hydrolase 7 (EC 3.4.19.12) (Deubiquitinating enzyme 7) (Herpesvirus-associated ubiquitin-specific protease) (Ubiquitin thioesterase 7) (Ubiquitin-specific-processing protease 7)	DNA alkylation repair [GO:0006307]; monoubiquitinated protein deubiquitination [GO:0035520]; negative regulation of gene expression via chromosomal CpG island methylation [GO:0044027]; negative regulation of gluconeogenesis [GO:0045721]; negative regulation of NF-kappaB transcription factor activity [GO:0032088]; negative regulation of proteasomal ubiquitin-dependent protein catabolic process [GO…	cysteine-type deubiquitinase activity [GO:0004843]; cysteine-type endopeptidase activity [GO:0004197]; deubiquitinase activity [GO:0101005]; K48-linked deubiquitinase activity [GO:1990380]; p53 binding [GO:0002039]
Q9BVC6	302917	Voltage-gated monoatomic cation channel TMEM109 (Mitsugumin-23) (Mg23) (Transmembrane protein 109)	cellular response to gamma radiation [GO:0071480]; intrinsic apoptotic signaling pathway in response to DNA damage by p53 class mediator [GO:0042771]; negative regulation of programmed cell death [GO:0043069]	voltage-gated monoatomic cation channel activity [GO:0022843]
Q9NSU2	302909	Three-prime repair exonuclease 1 (EC 3.1.11.2) (3'-5' exonuclease TREX1) (Deoxyribonuclease III) (DNase III)	activation of immune response [GO:0002253]; apoptotic cell clearance [GO:0043277]; atrial cardiac muscle tissue development [GO:0003228]; blood vessel development [GO:0001568]; cellular response to gamma radiation [GO:0071480]; cellular response to hydroxyurea [GO:0072711]; cellular response to interferon-beta [GO:0035458]; cellular response to reactive oxygen species [GO:0034614]; defense respon…	3'-5' exonuclease activity [GO:0008408]; 3'-5'-DNA exonuclease activity [GO:0008296]; adenyl deoxyribonucleotide binding [GO:0032558]; DNA binding, bending [GO:0008301]; double-stranded DNA 3'-5' DNA exonuclease activity [GO:0008311]; double-stranded DNA binding [GO:0003690]; magnesium ion binding [GO:0000287]; metal ion binding [GO:0046872]; MutLalpha complex binding [GO:0032405]; MutSalpha comp…
Q9H0U4	302720	Ras-related protein Rab-1B (EC 3.6.5.2)	autophagosome assembly [GO:0000045]; endoplasmic reticulum to Golgi vesicle-mediated transport [GO:0006888]; Golgi organization [GO:0007030]; intracellular protein transport [GO:0006886]; positive regulation of glycoprotein metabolic process [GO:1903020]; regulation of autophagosome assembly [GO:2000785]; virion assembly [GO:0019068]	G protein activity [GO:0003925]; GTP binding [GO:0005525]; GTPase activity [GO:0003924]
Q8NBM8	302143	Prenylcysteine oxidase 1-like (EC 1.8.3.-)	neutrophil-mediated killing of bacterium [GO:0070944]; prenylated protein catabolic process [GO:0030327]; prenylcysteine catabolic process [GO:0030328]	prenylcysteine oxidase activity [GO:0001735]
Q9UM47	302101	Neurogenic locus notch homolog protein 3 (Notch 3) [Cleaved into: Notch 3 extracellular truncation; Notch 3 intracellular domain]	artery morphogenesis [GO:0048844]; forebrain development [GO:0030900]; glomerular capillary formation [GO:0072104]; negative regulation of neuron differentiation [GO:0045665]; negative regulation of transcription by RNA polymerase II [GO:0000122]; neuroblast differentiation [GO:0014016]; neuron fate commitment [GO:0048663]; Notch signaling pathway [GO:0007219]; positive regulation of miRNA transc…	cadherin binding [GO:0045296]; calcium ion binding [GO:0005509]; enzyme binding [GO:0019899]; identical protein binding [GO:0042802]; signaling receptor activity [GO:0038023]
Q8NI37	301979	Protein phosphatase PTC7 homolog (EC 3.1.3.16) (T-cell activation protein phosphatase 2C) (TA-PP2C) (T-cell activation protein phosphatase 2C-like)	negative regulation of mitophagy [GO:1901525]; positive regulation of ubiquinone biosynthetic process [GO:1904775]; regulation of ubiquinone biosynthetic process [GO:0010795]	metal ion binding [GO:0046872]; protein serine/threonine phosphatase activity [GO:0004722]; protein-macromolecule adaptor activity [GO:0030674]
Q9Y6D6	301770	Brefeldin A-inhibited guanine nucleotide-exchange protein 1 (Brefeldin A-inhibited GEP 1) (ADP-ribosylation factor guanine nucleotide-exchange factor 1) (p200 ARF guanine nucleotide exchange factor) (p200 ARF-GEP1)	endomembrane system organization [GO:0010256]; exocytosis [GO:0006887]; Golgi organization [GO:0007030]; negative regulation of actin filament polymerization [GO:0030837]; negative regulation of GTPase activity [GO:0034260]; neuron projection development [GO:0031175]; positive regulation of phosphatidylinositol 3-kinase/protein kinase B signal transduction [GO:0051897]; positive regulation of wou…	guanyl-nucleotide exchange factor activity [GO:0005085]; myosin binding [GO:0017022]; protein kinase A regulatory subunit binding [GO:0034237]
Q86V81	301627	THO complex subunit 4 (Tho4) (Ally of AML-1 and LEF-1) (Aly/REF export factor) (Transcriptional coactivator Aly/REF) (bZIP-enhancing factor BEF)	mRNA export from nucleus [GO:0006406]; mRNA processing [GO:0006397]; osteoblast differentiation [GO:0001649]; RNA export from nucleus [GO:0006405]; RNA splicing [GO:0008380]	C5-methylcytidine-containing RNA reader activity [GO:0062153]; mRNA binding [GO:0003729]; RNA binding [GO:0003723]
Q96JW4	300952	Solute carrier family 41 member 2	cobalt ion transport [GO:0006824]; iron ion transport [GO:0006826]; magnesium ion transport [GO:0015693]; manganese ion transport [GO:0006828]; nickel cation transport [GO:0015675]	magnesium ion transmembrane transporter activity [GO:0015095]
Q14103	300897	Heterogeneous nuclear ribonucleoprotein D0 (hnRNP D0) (AU-rich element RNA-binding protein 1)	3'-UTR-mediated mRNA destabilization [GO:0061158]; cellular response to amino acid stimulus [GO:0071230]; cellular response to estradiol stimulus [GO:0071392]; cellular response to nitric oxide [GO:0071732]; cellular response to putrescine [GO:1904586]; cerebellum development [GO:0021549]; circadian regulation of translation [GO:0097167]; CRD-mediated mRNA stabilization [GO:0070934]; hepatocyte d…	chromatin binding [GO:0003682]; histone deacetylase binding [GO:0042826]; minor groove of adenine-thymine-rich DNA binding [GO:0003680]; mRNA 3'-UTR AU-rich region binding [GO:0035925]; RNA binding [GO:0003723]; telomeric DNA binding [GO:0042162]
P49069	300521	Guided entry of tail-anchored proteins factor CAMLG (Calcium signal-modulating cyclophilin ligand)	B cell homeostasis [GO:0001782]; defense response [GO:0006952]; epidermal growth factor receptor signaling pathway [GO:0007173]; negative regulation of proteasomal ubiquitin-dependent protein catabolic process [GO:0032435]; negative regulation of protein ubiquitination [GO:0031397]; protein insertion into ER membrane [GO:0045048]; protein stabilization [GO:0050821]; receptor recycling [GO:0001881…	ubiquitin protein ligase binding [GO:0031625]
Q9BSQ5	300441	Cerebral cavernous malformations 2 protein (Malcavernin)	blood vessel endothelial cell differentiation [GO:0060837]; cell-cell junction organization [GO:0045216]; endothelial cell development [GO:0001885]; endothelial tube morphogenesis [GO:0061154]; endothelium development [GO:0003158]; heart development [GO:0007507]; in utero embryonic development [GO:0001701]; inner ear development [GO:0048839]; integrin-mediated signaling pathway [GO:0007229]; mult…
P99999	300355	Cytochrome c	apoptotic signaling pathway [GO:0097190]; cellular respiration [GO:0045333]; execution phase of apoptosis [GO:0097194]; intrinsic apoptotic signaling pathway [GO:0097193]; mitochondrial electron transport, cytochrome c to oxygen [GO:0006123]; mitochondrial electron transport, ubiquinol to cytochrome c [GO:0006122]	electron transfer activity [GO:0009055]; heme binding [GO:0020037]; metal ion binding [GO:0046872]
Q8N3C0	300107	Activating signal cointegrator 1 complex subunit 3 (EC 5.6.2.4) (ASC-1 complex subunit p200) (ASC1p200) (Helicase, ATP binding 1) (Trip4 complex subunit p200)	DNA alkylation repair [GO:0006307]; rescue of stalled ribosome [GO:0072344]; ribosome disassembly [GO:0032790]; ribosome-associated ubiquitin-dependent protein catabolic process [GO:1990116]	3'-5' DNA helicase activity [GO:0043138]; ATP binding [GO:0005524]; ATP hydrolysis activity [GO:0016887]; RNA binding [GO:0003723]
P05387	300039	Large ribosomal subunit protein P2 (60S acidic ribosomal protein P2) (Renal carcinoma antigen NY-REN-44)	cytoplasmic translation [GO:0002181]; cytoplasmic translational elongation [GO:0002182]; translation [GO:0006412]	structural constituent of ribosome [GO:0003735]
Q92769	299773	Histone deacetylase 2 (HD2) (EC 3.5.1.98) (Protein deacylase HDAC2) (EC 3.5.1.-)	behavioral response to ethanol [GO:0048149]; cardiac muscle hypertrophy [GO:0003300]; cellular response to dopamine [GO:1903351]; cellular response to heat [GO:0034605]; cellular response to hydrogen peroxide [GO:0070301]; cellular response to retinoic acid [GO:0071300]; cellular response to transforming growth factor beta stimulus [GO:0071560]; chromatin remodeling [GO:0006338]; circadian regula…	chromatin binding [GO:0003682]; enzyme binding [GO:0019899]; heat shock protein binding [GO:0031072]; histone binding [GO:0042393]; histone deacetylase activity [GO:0004407]; histone deacetylase activity, hydrolytic mechanism [GO:0141221]; histone deacetylase binding [GO:0042826]; histone decrotonylase activity [GO:0160009]; NF-kappaB binding [GO:0051059]; promoter-specific chromatin binding [GO:…
Q9UPQ9	299149	Trinucleotide repeat-containing gene 6B protein	miRNA-mediated gene silencing by inhibition of translation [GO:0035278]; miRNA-mediated post-transcriptional gene silencing [GO:0035195]; positive regulation of nuclear-transcribed mRNA catabolic process, deadenylation-dependent decay [GO:1900153]; positive regulation of nuclear-transcribed mRNA poly(A) tail shortening [GO:0060213]; regulatory ncRNA-mediated gene silencing [GO:0031047]	RNA binding [GO:0003723]
P54278	299126	Mismatch repair endonuclease PMS2 (EC 3.1.-.-) (DNA mismatch repair protein PMS2) (PMS1 protein homolog 2)	mismatch repair [GO:0006298]; positive regulation of isotype switching to IgA isotypes [GO:0048298]; positive regulation of isotype switching to IgG isotypes [GO:0048304]; response to xenobiotic stimulus [GO:0009410]; somatic hypermutation of immunoglobulin genes [GO:0016446]; somatic recombination of immunoglobulin gene segments [GO:0016447]	ATP binding [GO:0005524]; ATP hydrolysis activity [GO:0016887]; ATP-dependent DNA damage sensor activity [GO:0140664]; DNA binding [GO:0003677]; endonuclease activity [GO:0004519]; single base insertion or deletion binding [GO:0032138]
Q6P2E9	298901	Enhancer of mRNA-decapping protein 4 (Autoantigen Ge-1) (Autoantigen RCD-8) (Human enhancer of decapping large subunit) (Hedls)	deadenylation-independent decapping of nuclear-transcribed mRNA [GO:0031087]
P63104	298429	14-3-3 protein zeta/delta (Protein kinase C inhibitor protein 1) (KCIP-1)	angiogenesis [GO:0001525]; cellular response to glucose starvation [GO:0042149]; ERK1 and ERK2 cascade [GO:0070371]; establishment of Golgi localization [GO:0051683]; Golgi reassembly [GO:0090168]; lung development [GO:0030324]; negative regulation of apoptotic process [GO:0043066]; negative regulation of innate immune response [GO:0045824]; negative regulation of protein localization to nucleus …	cadherin binding [GO:0045296]; DNA-binding transcription factor binding [GO:0140297]; identical protein binding [GO:0042802]; phosphoserine residue binding [GO:0050815]; protein domain specific binding [GO:0019904]; protein kinase binding [GO:0019901]; protein phosphatase binding [GO:0019903]; protein sequestering activity [GO:0140311]; RNA binding [GO:0003723]; transmembrane transporter binding …
Q96RT8	298314	Gamma-tubulin complex component 5 (GCP-5)	cytoplasmic microtubule organization [GO:0031122]; meiotic cell cycle [GO:0051321]; microtubule nucleation [GO:0007020]; mitotic cell cycle [GO:0000278]; spindle assembly [GO:0051225]	gamma-tubulin binding [GO:0043015]; microtubule binding [GO:0008017]
P08581	298212	Hepatocyte growth factor receptor (HGF receptor) (EC 2.7.10.1) (HGF/SF receptor) (Proto-oncogene c-Met) (Scatter factor receptor) (SF receptor) (Tyrosine-protein kinase Met)	branching morphogenesis of an epithelial tube [GO:0048754]; cell surface receptor protein tyrosine kinase signaling pathway [GO:0007169]; cell surface receptor signaling pathway [GO:0007166]; endothelial cell morphogenesis [GO:0001886]; establishment of skin barrier [GO:0061436]; excitatory postsynaptic potential [GO:0060079]; liver development [GO:0001889]; negative regulation of autophagy [GO:0…	ATP binding [GO:0005524]; hepatocyte growth factor receptor activity [GO:0005008]; identical protein binding [GO:0042802]; molecular function activator activity [GO:0140677]; protein phosphatase binding [GO:0019903]; protein tyrosine kinase activity [GO:0004713]; semaphorin receptor activity [GO:0017154]
Q9UHR5	298192	SAP30-binding protein (Transcriptional regulator protein HCNGP)	regulation of DNA-templated transcription [GO:0006355]; response to virus [GO:0009615]
Q9BWL3	298115	Protein C1orf43 (Hepatitis C virus NS5A-transactivated protein 4) (HCV NS5A-transactivated protein 4) (Protein NICE-3) (S863-3)	in utero embryonic development [GO:0001701]; phagocytosis [GO:0006909]
O43609	297923	Protein sprouty homolog 1 (Spry-1)	animal organ development [GO:0048513]; bud elongation involved in lung branching [GO:0060449]; epithelial to mesenchymal transition involved in cardiac fibroblast development [GO:0060940]; ERK1 and ERK2 cascade [GO:0070371]; establishment of mitotic spindle orientation [GO:0000132]; metanephros development [GO:0001656]; negative regulation of cell population proliferation [GO:0008285]; negative r…
P11279	297705	Lysosome-associated membrane glycoprotein 1 (LAMP-1) (Lysosome-associated membrane protein 1) (CD107 antigen-like family member A) (CD antigen CD107a)	establishment of protein localization to organelle [GO:0072594]; Golgi to lysosome transport [GO:0090160]; granzyme-mediated programmed cell death signaling pathway [GO:0140507]; lysosomal lumen acidification [GO:0007042]; positive regulation of natural killer cell degranulation [GO:0043323]; positive regulation of natural killer cell mediated cytotoxicity [GO:0045954]; protein stabilization [GO:…	enzyme binding [GO:0019899]; ion channel inhibitor activity [GO:0008200]; protein domain specific binding [GO:0019904]; virus receptor activity [GO:0001618]
Q9NX63	297642	MICOS complex subunit MIC19 (Coiled-coil-helix-coiled-coil-helix domain-containing protein 3)	cristae formation [GO:0042407]; inner mitochondrial membrane organization [GO:0007007]; mitochondrial fusion [GO:0008053]	molecular adaptor activity [GO:0060090]; phosphatase binding [GO:0019902]
Q8IWY8	297285	Zinc finger and SCAN domain-containing protein 29 (Zinc finger protein 690)	regulation of transcription by RNA polymerase II [GO:0006357]	DNA-binding transcription factor activity, RNA polymerase II-specific [GO:0000981]; RNA polymerase II cis-regulatory region sequence-specific DNA binding [GO:0000978]; sequence-specific double-stranded DNA binding [GO:1990837]; zinc ion binding [GO:0008270]
Q9BUB5	296116	MAP kinase-interacting serine/threonine-protein kinase 1 (EC 2.7.11.1) (MAP kinase signal-integrating kinase 1) (MAPK signal-integrating kinase 1) (Mnk1)	intracellular signal transduction [GO:0035556]; peptidyl-serine phosphorylation [GO:0018105]; protein phosphorylation [GO:0006468]; regulation of translation [GO:0006417]	ATP binding [GO:0005524]; calcium-dependent protein serine/threonine kinase activity [GO:0009931]; calcium/calmodulin-dependent protein kinase activity [GO:0004683]; calmodulin binding [GO:0005516]; metal ion binding [GO:0046872]; protein serine kinase activity [GO:0106310]; protein serine/threonine kinase activity [GO:0004674]
Q14315	295756	Filamin-C (FLN-C) (FLNc) (ABP-280-like protein) (ABP-L) (Actin-binding-like protein) (Filamin-2) (Gamma-filamin)	sarcomere organization [GO:0045214]	actin filament binding [GO:0051015]; ankyrin binding [GO:0030506]; cytoskeletal protein binding [GO:0008092]; identical protein binding [GO:0042802]
Q92520	295687	Protein FAM3C (Interleukin-like EMT inducer)	epidermal cell differentiation [GO:0009913]; ERK1 and ERK2 cascade [GO:0070371]; gene expression [GO:0010467]; inflammatory response [GO:0006954]; keratinocyte proliferation [GO:0043616]; neutrophil differentiation [GO:0030223]; phosphatidylinositol 3-kinase/protein kinase B signal transduction [GO:0043491]	carbohydrate binding [GO:0030246]; cytokine activity [GO:0005125]
Q9UEE9	295510	Craniofacial development protein 1 (Bucentaur)	cell adhesion [GO:0007155]; chromatin remodeling [GO:0006338]; fibroblast apoptotic process [GO:0044346]; negative regulation of fibroblast apoptotic process [GO:2000270]; regulation of cell population proliferation [GO:0042127]; regulation of cell shape [GO:0008360]
P58557	295403	Endoribonuclease YbeY (EC 3.1.-.-)	rRNA processing [GO:0006364]	metal ion binding [GO:0046872]; metalloendopeptidase activity [GO:0004222]; RNA endonuclease activity [GO:0004521]
Q5T5Y3	295052	Calmodulin-regulated spectrin-associated protein 1	cytoskeleton organization [GO:0007010]; microtubule cytoskeleton organization [GO:0000226]; neuron projection development [GO:0031175]; regulation of cell morphogenesis [GO:0022604]; regulation of microtubule polymerization [GO:0031113]	calmodulin binding [GO:0005516]; microtubule binding [GO:0008017]; microtubule minus-end binding [GO:0051011]; spectrin binding [GO:0030507]
P61970	294916	Nuclear transport factor 2 (NTF-2) (Placental protein 15) (PP15)	mRNA transport [GO:0051028]; protein export from nucleus [GO:0006611]; protein import into nucleus [GO:0006606]; protein localization to nuclear pore [GO:0090204]	identical protein binding [GO:0042802]; nuclear import signal receptor activity [GO:0061608]; small GTPase binding [GO:0031267]; structural constituent of nuclear pore [GO:0017056]
Q14995	294537	Nuclear receptor subfamily 1 group D member 2 (Orphan nuclear hormone receptor BD73) (Rev-erb alpha-related receptor) (RVR) (Rev-erb-beta) (V-erbA-related protein 1-related) (EAR-1R)	cell differentiation [GO:0030154]; circadian behavior [GO:0048512]; energy homeostasis [GO:0097009]; hormone-mediated signaling pathway [GO:0009755]; intracellular receptor signaling pathway [GO:0030522]; lipid homeostasis [GO:0055088]; negative regulation of DNA-templated transcription [GO:0045892]; negative regulation of inflammatory response [GO:0050728]; negative regulation of transcription b…	DNA-binding transcription factor activity, RNA polymerase II-specific [GO:0000981]; DNA-binding transcription repressor activity, RNA polymerase II-specific [GO:0001227]; nuclear receptor activity [GO:0004879]; RNA polymerase II cis-regulatory region sequence-specific DNA binding [GO:0000978]; sequence-specific double-stranded DNA binding [GO:1990837]; zinc ion binding [GO:0008270]
Q14764	294469	Major vault protein (MVP) (Lung resistance-related protein)	cell population proliferation [GO:0008283]; ERBB signaling pathway [GO:0038127]; mRNA transport [GO:0051028]; negative regulation of epidermal growth factor receptor signaling pathway [GO:0042059]; negative regulation of protein autophosphorylation [GO:0031953]; negative regulation of protein tyrosine kinase activity [GO:0061099]; protein activation cascade [GO:0072376]; protein transport [GO:001…	identical protein binding [GO:0042802]; protein kinase binding [GO:0019901]; protein phosphatase binding [GO:0019903]
Q13618	294381	Cullin-3 (CUL-3)	anaphase-promoting complex-dependent catabolic process [GO:0031145]; cell migration [GO:0016477]; cell projection organization [GO:0030030]; cellular response to amino acid stimulus [GO:0071230]; cellular response to oxidative stress [GO:0034599]; COPII vesicle coating [GO:0048208]; embryonic cleavage [GO:0040016]; endoplasmic reticulum to Golgi vesicle-mediated transport [GO:0006888]; fibroblast…	cyclin binding [GO:0030332]; identical protein binding [GO:0042802]; Notch binding [GO:0005112]; POZ domain binding [GO:0031208]; ubiquitin ligase complex scaffold activity [GO:0160072]; ubiquitin protein ligase activity [GO:0061630]; ubiquitin protein ligase binding [GO:0031625]
O75380	294027	NADH dehydrogenase [ubiquinone] iron-sulfur protein 6, mitochondrial (Complex I-13kD-A) (CI-13kD-A) (NADH-ubiquinone oxidoreductase 13 kDa-A subunit)	aerobic respiration [GO:0009060]; cellular senescence [GO:0090398]; circulatory system development [GO:0072359]; DNA damage response, signal transduction by p53 class mediator [GO:0030330]; fatty acid metabolic process [GO:0006631]; gene expression [GO:0010467]; kidney development [GO:0001822]; mesenchymal stem cell differentiation [GO:0072497]; mesenchymal stem cell proliferation [GO:0097168]; m…	electron transfer activity [GO:0009055]; NADH dehydrogenase (ubiquinone) activity [GO:0008137]
Q96KN3	293480	Homeobox protein PKNOX2 (Homeobox protein PREP-2) (PBX/knotted homeobox 2)	regulation of transcription by RNA polymerase II [GO:0006357]	actin filament binding [GO:0051015]; actin monomer binding [GO:0003785]; RNA polymerase II transcription regulatory region sequence-specific DNA binding [GO:0000977]; sequence-specific double-stranded DNA binding [GO:1990837]
P11474	293465	Steroid hormone receptor ERR1 (Estrogen receptor-like 1) (Estrogen-related receptor alpha) (ERR-alpha) (Nuclear receptor subfamily 3 group B member 1)	positive regulation of transcription by RNA polymerase II [GO:0045944]; regulation of DNA-templated transcription [GO:0006355]; regulation of transcription by RNA polymerase II [GO:0006357]	DNA-binding transcription activator activity, RNA polymerase II-specific [GO:0001228]; DNA-binding transcription factor activity [GO:0003700]; DNA-binding transcription factor activity, RNA polymerase II-specific [GO:0000981]; DNA-binding transcription repressor activity, RNA polymerase II-specific [GO:0001227]; estrogen response element binding [GO:0034056]; nuclear receptor activity [GO:0004879…
Q8TAP6	292990	Centrosomal protein of 76 kDa (Cep76)	regulation of centriole replication [GO:0046599]
P28702	292336	Retinoic acid receptor RXR-beta (Nuclear receptor subfamily 2 group B member 2) (Retinoid X receptor beta)	cardiac muscle cell proliferation [GO:0060038]; cell differentiation [GO:0030154]; cellular response to retinoic acid [GO:0071300]; hormone-mediated signaling pathway [GO:0009755]; in utero embryonic development [GO:0001701]; maternal placenta development [GO:0001893]; mRNA transcription by RNA polymerase II [GO:0042789]; nervous system development [GO:0007399]; positive regulation of bone minera…	chromatin DNA binding [GO:0031490]; DNA-binding transcription activator activity, RNA polymerase II-specific [GO:0001228]; DNA-binding transcription factor activity, RNA polymerase II-specific [GO:0000981]; nuclear receptor activity [GO:0004879]; nuclear steroid receptor activity [GO:0003707]; retinoic acid-responsive element binding [GO:0044323]; RNA polymerase II transcription regulatory region…
Q9UHV9	292297	Prefoldin subunit 2	chaperone-mediated protein folding [GO:0061077]; negative regulation of amyloid fibril formation [GO:1905907]; positive regulation of cytoskeleton organization [GO:0051495]; protein folding [GO:0006457]; protein stabilization [GO:0050821]	amyloid-beta binding [GO:0001540]; protein folding chaperone [GO:0044183]; unfolded protein binding [GO:0051082]
Q66LE6	292172	Serine/threonine-protein phosphatase 2A 55 kDa regulatory subunit B delta isoform (PP2A subunit B isoform B55-delta) (PP2A subunit B isoform PR55-delta) (PP2A subunit B isoform R2-delta) (PP2A subunit B isoform delta)	cell division [GO:0051301]; exit from mitosis [GO:0010458]; mitotic cell cycle [GO:0000278]; regulation of chromosome segregation [GO:0051983]	enzyme-substrate adaptor activity [GO:0140767]; protein phosphatase regulator activity [GO:0019888]
Q9BXI2	291995	Mitochondrial ornithine transporter 2 (Solute carrier family 25 member 2)	L-arginine transmembrane transport [GO:1903826]; L-lysine transmembrane transport [GO:1903401]; L-ornithine transmembrane transport [GO:1903352]; mitochondrial L-ornithine transmembrane transport [GO:1990575]; ornithine metabolic process [GO:0006591]; urea cycle [GO:0000050]	antiporter activity [GO:0015297]; L-arginine transmembrane transporter activity [GO:0061459]; L-lysine transmembrane transporter activity [GO:0015189]; L-ornithine transmembrane transporter activity [GO:0000064]
P10606	291807	Cytochrome c oxidase subunit 5B, mitochondrial (Cytochrome c oxidase polypeptide Vb)	cellular respiration [GO:0045333]; mitochondrial electron transport, cytochrome c to oxygen [GO:0006123]; respiratory gaseous exchange by respiratory system [GO:0007585]	cytochrome-c oxidase activity [GO:0004129]; metal ion binding [GO:0046872]
Q9H0D6	291393	5'-3' exoribonuclease 2 (EC 3.1.13.-) (DHM1-like protein) (DHP protein)	hippocampus development [GO:0021766]; mRNA processing [GO:0006397]; neuron differentiation [GO:0030182]; nuclear-transcribed mRNA catabolic process [GO:0000956]; retina development in camera-type eye [GO:0060041]; RNA catabolic process [GO:0006401]; RNA metabolic process [GO:0016070]; RNA processing [GO:0006396]; rRNA processing [GO:0006364]; spermatogenesis [GO:0007283]; termination of RNA polym…	3'-5'-RNA exonuclease activity [GO:0000175]; 5'-3' exonuclease activity [GO:0008409]; 5'-3' RNA exonuclease activity [GO:0004534]; identical protein binding [GO:0042802]; nuclease activity [GO:0004518]; RNA binding [GO:0003723]; transcription termination site sequence-specific DNA binding [GO:0001147]; zinc ion binding [GO:0008270]
Q9H9S4	291297	Calcium-binding protein 39-like (Antigen MLAA-34) (MO25beta) (Mo25-like protein)	intracellular signal transduction [GO:0035556]	protein serine/threonine kinase activator activity [GO:0043539]
Q9NZJ6	291208	Ubiquinone biosynthesis O-methyltransferase, mitochondrial (3-demethylubiquinol 3-O-methyltransferase) (EC 2.1.1.64) (3-demethylubiquinone 3-O-methyltransferase) (EC 2.1.1.-) (Polyprenyldihydroxybenzoate methyltransferase) (EC 2.1.1.114)	glycerol metabolic process [GO:0006071]; methylation [GO:0032259]; ubiquinone biosynthetic process [GO:0006744]	3-demethylubiquinol 3-O-methyltransferase activity [GO:0061542]; 3-demethylubiquinone 3-O-methyltransferase activity [GO:0120537]; O-methyltransferase activity [GO:0008171]; polyprenyldihydroxybenzoate methyltransferase activity [GO:0010420]
O15144	291147	Actin-related protein 2/3 complex subunit 2 (Arp2/3 complex 34 kDa subunit) (p34-ARC)	actin filament polymerization [GO:0030041]; actin polymerization-dependent cell motility [GO:0070358]; Arp2/3 complex-mediated actin nucleation [GO:0034314]; positive regulation of actin filament polymerization [GO:0030838]; positive regulation of lamellipodium assembly [GO:0010592]; positive regulation of substrate adhesion-dependent cell spreading [GO:1900026]	actin binding [GO:0003779]; structural constituent of cytoskeleton [GO:0005200]
P53611	291114	Geranylgeranyl transferase type-2 subunit beta (EC 2.5.1.60) (Geranylgeranyl transferase type II subunit beta) (GGTase-II-beta) (Rab geranyl-geranyltransferase subunit beta) (Rab GG transferase beta) (Rab GGTase beta) (Rab geranylgeranyltransferase subunit beta) (Type II protein geranyl-geranyltransferase subunit beta)	endoplasmic reticulum to Golgi vesicle-mediated transport [GO:0006888]; protein geranylgeranylation [GO:0018344]; protein modification process [GO:0036211]; visual perception [GO:0007601]	Rab geranylgeranyltransferase activity [GO:0004663]; small GTPase binding [GO:0031267]; zinc ion binding [GO:0008270]
P21333	290908	Filamin-A (FLN-A) (Actin-binding protein 280) (ABP-280) (Alpha-filamin) (Endothelial actin-binding protein) (Filamin-1) (Non-muscle filamin)	actin crosslink formation [GO:0051764]; actin cytoskeleton organization [GO:0030036]; adenylate cyclase-inhibiting dopamine receptor signaling pathway [GO:0007195]; blood coagulation, intrinsic pathway [GO:0007597]; cerebral cortex development [GO:0021987]; cilium assembly [GO:0060271]; establishment of protein localization [GO:0045184]; establishment of Sertoli cell barrier [GO:0097368]; formati…	actin filament binding [GO:0051015]; cadherin binding [GO:0045296]; DNA-binding transcription factor binding [GO:0140297]; Fc-gamma receptor I complex binding [GO:0034988]; G protein-coupled receptor binding [GO:0001664]; GTPase binding [GO:0051020]; kinase binding [GO:0019900]; potassium channel regulator activity [GO:0015459]; protein homodimerization activity [GO:0042803]; protein sequestering…
Q9HAP2	290663	MLX-interacting protein (Class E basic helix-loop-helix protein 36) (bHLHe36) (Transcriptional activator MondoA)	positive regulation of transcription by RNA polymerase II [GO:0045944]; regulation of transcription by RNA polymerase II [GO:0006357]	DNA-binding transcription activator activity, RNA polymerase II-specific [GO:0001228]; DNA-binding transcription factor activity, RNA polymerase II-specific [GO:0000981]; protein dimerization activity [GO:0046983]; RNA polymerase II cis-regulatory region sequence-specific DNA binding [GO:0000978]; RNA polymerase II transcription regulatory region sequence-specific DNA binding [GO:0000977]
Q9H008	290540	Phospholysine phosphohistidine inorganic pyrophosphate phosphatase (hLHPP) (EC 3.1.3.-) (EC 3.6.1.1)	phosphate-containing compound metabolic process [GO:0006796]	inorganic diphosphate phosphatase activity [GO:0004427]; metal ion binding [GO:0046872]; phosphatase activity [GO:0016791]; protein homodimerization activity [GO:0042803]
Q96LJ7	290077	Dehydrogenase/reductase SDR family member 1 (EC 1.1.1.-) (Short chain dehydrogenase/reductase family 19C member 1) (Protein SDR19C1)		carbonyl reductase (NADPH) activity [GO:0004090]; estradiol 17-alpha-dehydrogenase [NAD(P)+] activity [GO:0047881]; oxidoreductase activity, acting on the CH-OH group of donors, NAD or NADP as acceptor [GO:0016616]; testosterone 17-beta-dehydrogenase (NADP+) activity [GO:0047045]
Q9NP92	290046	Large ribosomal subunit protein mL65 (39S ribosomal protein S30, mitochondrial) (MRP-S30) (S30mt) (Large ribosomal subunit protein mS30) (Programmed cell death protein 9)	apoptotic process [GO:0006915]; mitochondrial translation [GO:0032543]	RNA binding [GO:0003723]; structural constituent of ribosome [GO:0003735]
O14925	289904	Mitochondrial import inner membrane translocase subunit Tim23	intracellular protein transport [GO:0006886]; protein import into mitochondrial matrix [GO:0030150]; protein targeting to mitochondrion [GO:0006626]; type 2 mitophagy [GO:0061734]	protein transmembrane transporter activity [GO:0008320]
P62487	289754	DNA-directed RNA polymerase II subunit RPB7 (RNA polymerase II subunit B7) (DNA-directed RNA polymerase II subunit G) (RNA polymerase II 19 kDa subunit) (RPB19)	nuclear-transcribed mRNA catabolic process [GO:0000956]; positive regulation of nuclear-transcribed mRNA poly(A) tail shortening [GO:0060213]; positive regulation of translational initiation [GO:0045948]; transcription by RNA polymerase II [GO:0006366]; transcription initiation at RNA polymerase II promoter [GO:0006367]	single-stranded DNA binding [GO:0003697]; single-stranded RNA binding [GO:0003727]; translation initiation factor binding [GO:0031369]
P51826	289618	AF4/FMR2 family member 3 (Lymphoid nuclear protein related to AF4) (Protein LAF-4)	embryonic hindlimb morphogenesis [GO:0035116]; regulation of gene expression [GO:0010468]; response to tumor necrosis factor [GO:0034612]	DNA-binding transcription factor activity [GO:0003700]; double-stranded DNA binding [GO:0003690]
P50607	289574	Tubby protein homolog	intraciliary transport [GO:0042073]; phagocytosis, recognition [GO:0006910]; photoreceptor cell maintenance [GO:0045494]; positive regulation of phagocytosis [GO:0050766]; protein localization to cilium [GO:0061512]; protein localization to photoreceptor outer segment [GO:1903546]; receptor localization to non-motile cilium [GO:0097500]; regulation of G protein-coupled receptor signaling pathway …	G protein-coupled receptor binding [GO:0001664]; intraciliary transport particle A binding [GO:0120160]; protein-containing complex binding [GO:0044877]
P40424	289516	Pre-B-cell leukemia transcription factor 1 (Homeobox protein PBX1) (Homeobox protein PRL)	adrenal gland development [GO:0030325]; animal organ morphogenesis [GO:0009887]; anterior/posterior pattern specification [GO:0009952]; brain development [GO:0007420]; branching involved in ureteric bud morphogenesis [GO:0001658]; embryonic hemopoiesis [GO:0035162]; embryonic limb morphogenesis [GO:0030326]; embryonic organ development [GO:0048568]; embryonic skeletal system development [GO:00487…	DNA binding [GO:0003677]; DNA-binding transcription activator activity, RNA polymerase II-specific [GO:0001228]; DNA-binding transcription factor activity [GO:0003700]; DNA-binding transcription factor activity, RNA polymerase II-specific [GO:0000981]; DNA-binding transcription factor binding [GO:0140297]; RNA polymerase II cis-regulatory region sequence-specific DNA binding [GO:0000978]; sequenc…
Q9Y2Q3	289375	Glutathione S-transferase kappa 1 (EC 2.5.1.18) (GST 13-13) (GST class-kappa) (GSTK1-1) (hGSTK1) (Glutathione S-transferase subunit 13)	epithelial cell differentiation [GO:0030855]; glutathione metabolic process [GO:0006749]	glutathione peroxidase activity [GO:0004602]; glutathione transferase activity [GO:0004364]
Q9Y2T4	289291	Serine/threonine-protein phosphatase 2A 55 kDa regulatory subunit B gamma isoform (IMYPNO1) (PP2A subunit B isoform B55-gamma) (PP2A subunit B isoform PR55-gamma) (PP2A subunit B isoform R2-gamma) (PP2A subunit B isoform gamma)		protein phosphatase regulator activity [GO:0019888]
Q15334	289248	Lethal(2) giant larvae protein homolog 1 (LLGL) (DLG4) (Hugl-1) (Human homolog to the D-lgl gene protein)	axonogenesis [GO:0007409]; cortical actin cytoskeleton organization [GO:0030866]; establishment of spindle orientation [GO:0051294]; establishment or maintenance of epithelial cell apical/basal polarity [GO:0045197]; exocytosis [GO:0006887]; Golgi to plasma membrane transport [GO:0006893]; protein-containing complex assembly [GO:0065003]; regulation of establishment or maintenance of cell polarit…	GTPase activator activity [GO:0005096]; myosin II binding [GO:0045159]; protein kinase binding [GO:0019901]; structural molecule activity [GO:0005198]
Q9BV44	289133	tRNA (guanine(6)-N(2))-methyltransferase THUMP3 (EC 2.1.1.256) (THUMP domain-containing protein 3) (tRNA(Trp) (guanine(7)-N(2))-methyltransferase THUMP3) (EC 2.1.1.-)	tRNA methylation [GO:0030488]	tRNA (guanine(6)-N2)-methyltransferase activity [GO:0160117]; tRNA (guanine(7)-N2)-methyltransferase activity [GO:0160118]; tRNA (guanine) methyltransferase activity [GO:0016423]; tRNA binding [GO:0000049]
O43291	288774	Kunitz-type protease inhibitor 2 (Hepatocyte growth factor activator inhibitor type 2) (HAI-2) (Placental bikunin)	basement membrane organization [GO:0071711]; cellular response to BMP stimulus [GO:0071773]; epithelial cell morphogenesis involved in placental branching [GO:0060672]; establishment or maintenance of cell polarity [GO:0007163]; negative regulation of cell motility [GO:2000146]; negative regulation of cell-cell adhesion [GO:0022408]; negative regulation of neural precursor cell proliferation [GO:…	endopeptidase inhibitor activity [GO:0004866]; serine-type endopeptidase inhibitor activity [GO:0004867]
O15294	288714	UDP-N-acetylglucosamine--peptide N-acetylglucosaminyltransferase 110 kDa subunit (EC 2.4.1.255) (O-GlcNAc transferase subunit p110) (O-linked N-acetylglucosamine transferase 110 kDa subunit) (OGT)	apoptotic process [GO:0006915]; cellular response to glucose stimulus [GO:0071333]; chromatin organization [GO:0006325]; circadian regulation of gene expression [GO:0032922]; hemopoiesis [GO:0030097]; mitophagy [GO:0000423]; negative regulation of cell migration [GO:0030336]; negative regulation of non-canonical inflammasome complex assembly [GO:0160076]; negative regulation of proteasomal ubiqui…	acetylglucosaminyltransferase activity [GO:0008375]; chromatin DNA binding [GO:0031490]; phosphatidylinositol-3,4,5-trisphosphate binding [GO:0005547]; protein O-acetylglucosaminyltransferase activity [GO:0097363]
Q6ZNA4	288594	E3 ubiquitin-protein ligase Arkadia (EC 2.3.2.27) (RING finger protein 111) (hRNF111) (RING-type E3 ubiquitin transferase Arkadia)	global genome nucleotide-excision repair [GO:0070911]; pattern specification process [GO:0007389]; positive regulation of protein ubiquitination [GO:0031398]; positive regulation of transforming growth factor beta receptor signaling pathway [GO:0030511]; protein polyubiquitination [GO:0000209]; protein ubiquitination [GO:0016567]; ubiquitin-dependent protein catabolic process [GO:0006511]	SMAD binding [GO:0046332]; SUMO polymer binding [GO:0032184]; ubiquitin protein ligase activity [GO:0061630]; zinc ion binding [GO:0008270]
P51531	288581	SWI/SNF-related matrix-associated actin-dependent regulator of chromatin subfamily A member 2 (SAMRCA2) (EC 3.6.4.-) (BRG1-associated factor 190B) (BAF190B) (Probable global transcription activator SNF2L2) (Protein brahma homolog) (hBRM) (SNF2-alpha)	chromatin remodeling [GO:0006338]; negative regulation of cell differentiation [GO:0045596]; negative regulation of cell growth [GO:0030308]; negative regulation of cell population proliferation [GO:0008285]; negative regulation of DNA-templated transcription [GO:0045892]; negative regulation of transcription by RNA polymerase II [GO:0000122]; nervous system development [GO:0007399]; positive reg…	ATP binding [GO:0005524]; ATP-dependent activity, acting on DNA [GO:0008094]; chromatin binding [GO:0003682]; DNA binding [GO:0003677]; helicase activity [GO:0004386]; histone binding [GO:0042393]; hydrolase activity [GO:0016787]; nucleosome array spacer activity [GO:0140750]; transcription cis-regulatory region binding [GO:0000976]; transcription coactivator activity [GO:0003713]
P52815	288330	Large ribosomal subunit protein bL12m (39S ribosomal protein L12, mitochondrial) (L12mt) (MRP-L12) (5c5-2) [Cleaved into: Large ribosomal subunit protein bL12m, long mature form; Large ribosomal subunit protein bL12m, short mature form]	mitochondrial transcription [GO:0006390]; mitochondrial translation [GO:0032543]; positive regulation of DNA-templated transcription [GO:0045893]; translation [GO:0006412]	mRNA binding [GO:0003729]; RNA binding [GO:0003723]; structural constituent of ribosome [GO:0003735]
Q9NVQ4	288241	Fas apoptotic inhibitory molecule 1	apoptotic process [GO:0006915]; negative regulation of extrinsic apoptotic signaling pathway via death domain receptors [GO:1902042]
Q9NSI2	288094	Ribosome biogenesis protein SLX9 homolog	maturation of SSU-rRNA from tricistronic rRNA transcript (SSU-rRNA, 5.8S rRNA, LSU-rRNA) [GO:0000462]
Q15286	288078	Ras-related protein Rab-35 (EC 3.6.5.2) (GTP-binding protein RAY) (Ras-related protein Rab-1C)	antigen processing and presentation [GO:0019882]; cellular response to nerve growth factor stimulus [GO:1990090]; endocytic recycling [GO:0032456]; endosomal transport [GO:0016197]; mitotic cytokinesis [GO:0000281]; neuron projection development [GO:0031175]; plasma membrane to endosome transport [GO:0048227]; protein localization [GO:0008104]; protein localization to endosome [GO:0036010]; prote…	G protein activity [GO:0003925]; GDP binding [GO:0019003]; GTP binding [GO:0005525]; GTPase activity [GO:0003924]; phosphatidylinositol-4,5-bisphosphate binding [GO:0005546]
P26639	288000	Threonine--tRNA ligase 1, cytoplasmic (EC 6.1.1.3) (Threonyl-tRNA synthetase) (ThrRS) (Threonyl-tRNA synthetase 1)	threonyl-tRNA aminoacylation [GO:0006435]	ATP binding [GO:0005524]; identical protein binding [GO:0042802]; threonine-tRNA ligase activity [GO:0004829]; tRNA binding [GO:0000049]; zinc ion binding [GO:0008270]
Q9Y4K1	287985	Beta/gamma crystallin domain-containing protein 1 (Absent in melanoma 1 protein)		carbohydrate binding [GO:0030246]
P17612	287656	cAMP-dependent protein kinase catalytic subunit alpha (PKA C-alpha) (EC 2.7.11.11)	adenylate cyclase-activating G protein-coupled receptor signaling pathway [GO:0007189]; adenylate cyclase-inhibiting G protein-coupled receptor signaling pathway [GO:0007193]; cAMP/PKA signal transduction [GO:0141156]; cell communication by electrical coupling involved in cardiac conduction [GO:0086064]; cellular response to cold [GO:0070417]; cellular response to epinephrine stimulus [GO:0071872…	ATP binding [GO:0005524]; cAMP-dependent protein kinase activity [GO:0004691]; channel activator activity [GO:0099103]; magnesium ion binding [GO:0000287]; manganese ion binding [GO:0030145]; protein domain specific binding [GO:0019904]; protein kinase A regulatory subunit binding [GO:0034237]; protein kinase activity [GO:0004672]; protein kinase binding [GO:0019901]; protein serine kinase activi…
Q9Y520	287499	Protein PRRC2C (BAT2 domain-containing protein 1) (HBV X-transactivated gene 2 protein) (HBV XAg-transactivated protein 2) (HLA-B-associated transcript 2-like 2) (Proline-rich and coiled-coil-containing protein 2C)	hematopoietic progenitor cell differentiation [GO:0002244]; stress granule assembly [GO:0034063]	RNA binding [GO:0003723]
O75503	287383	Bis(monoacylglycero)phosphate synthase CLN5 (BMP synthase CLN5) (EC 2.3.1.-) (Ceroid-lipofuscinosis neuronal protein 5) (Protein CLN5) (Palmitoyl protein thioesterase CLN5) (EC 3.1.2.22) (S-depalmitoylase CLN5) [Cleaved into: Bis(monoacylglycero)phosphate synthase CLN5, secreted form]	brain development [GO:0007420]; glycosylation [GO:0070085]; lysosomal lumen acidification [GO:0007042]; lysosome organization [GO:0007040]; neurogenesis [GO:0022008]; neuron maturation [GO:0042551]; positive regulation of GTP binding [GO:1904426]; protein catabolic process [GO:0030163]; retrograde transport, endosome to Golgi [GO:0042147]; signal peptide processing [GO:0006465]; visual perception…	bis(monoacylglycero)phosphate synthase activity [GO:0160121]; D-mannose binding [GO:0005537]; hydrolase activity, acting on glycosyl bonds [GO:0016798]; long-chain fatty acyl-CoA hydrolase activity [GO:0052816]
Q567U6	287145	Coiled-coil domain-containing protein 93	endocytic recycling [GO:0032456]; Golgi to plasma membrane transport [GO:0006893]; protein transport [GO:0015031]
Q8WWV3	286925	NAD(P)H oxidoreductase RTN4IP1, mitochondrial (EC 1.6.5.-) (NOGO-interacting mitochondrial protein) (Reticulon-4-interacting protein 1)	nervous system development [GO:0007399]; regulation of dendrite development [GO:0050773]; ubiquinone biosynthetic process [GO:0006744]	NADPH dehydrogenase (quinone) activity [GO:0008753]; zinc ion binding [GO:0008270]
Q9Y223	286747	Bifunctional UDP-N-acetylglucosamine 2-epimerase/N-acetylmannosamine kinase (UDP-GlcNAc-2-epimerase/ManAc kinase) [Includes: UDP-N-acetylglucosamine 2-epimerase (hydrolyzing) (EC 3.2.1.183) (UDP-GlcNAc-2-epimerase) (Uridine diphosphate-N-acetylglucosamine-2-epimerase); N-acetylmannosamine kinase (EC 2.7.1.60) (ManAc kinase)]	CMP-N-acetylneuraminate biosynthetic process [GO:0006055]; glycosylation [GO:0070085]; N-acetylglucosamine biosynthetic process [GO:0006045]; N-acetylneuraminate biosynthetic process [GO:0046380]; UDP-N-acetylglucosamine metabolic process [GO:0006047]	ATP binding [GO:0005524]; hydrolase activity, hydrolyzing O-glycosyl compounds [GO:0004553]; metal ion binding [GO:0046872]; N-acylmannosamine kinase activity [GO:0009384]; UDP-N-acetylglucosamine 2-epimerase activity [GO:0008761]
P68543	286702	UBX domain-containing protein 2A (UBX domain-containing protein 4)	autophagosome assembly [GO:0000045]; cellular response to leukemia inhibitory factor [GO:1990830]; Golgi organization [GO:0007030]; membrane fusion [GO:0061025]; negative regulation of ERAD pathway [GO:1904293]; negative regulation of proteolysis [GO:0045861]; nuclear membrane reassembly [GO:0031468]; positive regulation of protein catabolic process [GO:0045732]; proteasome-mediated ubiquitin-dep…	acetylcholine receptor binding [GO:0033130]; ubiquitin binding [GO:0043130]
Q8NFD5	286587	AT-rich interactive domain-containing protein 1B (ARID domain-containing protein 1B) (BRG1-associated factor 250b) (BAF250B) (BRG1-binding protein hELD/OSA1) (Osa homolog 2) (hOsa2) (p250R)	chromatin remodeling [GO:0006338]; nervous system development [GO:0007399]; positive regulation of cell differentiation [GO:0045597]; positive regulation of DNA-templated transcription [GO:0045893]; positive regulation of double-strand break repair [GO:2000781]; positive regulation of myoblast differentiation [GO:0045663]; positive regulation of T cell differentiation [GO:0045582]; regulation of …	DNA binding [GO:0003677]; transcription coactivator activity [GO:0003713]
Q15459	286584	Splicing factor 3A subunit 1 (SF3a120) (Spliceosome-associated protein 114) (SAP 114)	mRNA 3'-splice site recognition [GO:0000389]; mRNA cis splicing, via spliceosome [GO:0045292]; mRNA processing [GO:0006397]; mRNA splicing, via spliceosome [GO:0000398]; U2-type prespliceosome assembly [GO:1903241]	RNA binding [GO:0003723]
Q92542	286176	Nicastrin	adult behavior [GO:0030534]; amyloid precursor protein biosynthetic process [GO:0042983]; amyloid precursor protein catabolic process [GO:0042987]; amyloid precursor protein metabolic process [GO:0042982]; amyloid-beta formation [GO:0034205]; cellular response to calcium ion [GO:0071277]; central nervous system myelination [GO:0022010]; cerebellum development [GO:0021549]; epithelial cell prolife…	aspartic endopeptidase activity, intramembrane cleaving [GO:0042500]; ATPase binding [GO:0051117]; endopeptidase activator activity [GO:0061133]; growth factor receptor binding [GO:0070851]; protein-macromolecule adaptor activity [GO:0030674]
P31749	285880	RAC-alpha serine/threonine-protein kinase (EC 2.7.11.1) (Protein kinase B) (PKB) (Protein kinase B alpha) (PKB alpha) (Proto-oncogene c-Akt) (RAC-PK-alpha)	activation-induced cell death of T cells [GO:0006924]; anoikis [GO:0043276]; apoptotic mitochondrial changes [GO:0008637]; behavioral response to pain [GO:0048266]; cell differentiation [GO:0030154]; cell migration involved in sprouting angiogenesis [GO:0002042]; cell population proliferation [GO:0008283]; cellular response to decreased oxygen levels [GO:0036294]; cellular response to epidermal g…	14-3-3 protein binding [GO:0071889]; ATP binding [GO:0005524]; calmodulin binding [GO:0005516]; enzyme binding [GO:0019899]; identical protein binding [GO:0042802]; kinase activity [GO:0016301]; kinase binding [GO:0019900]; nitric-oxide synthase regulator activity [GO:0030235]; phosphatidylinositol-3,4,5-trisphosphate binding [GO:0005547]; phosphatidylinositol-3,4-bisphosphate binding [GO:0043325…
O43772	285570	Mitochondrial carnitine/acylcarnitine carrier protein (Carnitine/acylcarnitine translocase) (CAC) (CACT) (Solute carrier family 25 member 20)	carnitine shuttle [GO:0006853]; carnitine transmembrane transport [GO:1902603]; in utero embryonic development [GO:0001701]; mitochondrial transport [GO:0006839]	carnitine:O-acyl-L-carnitine antiporter activity [GO:0005476]; O-acyl-L-carnitine transmembrane transporter activity [GO:0015227]
Q08999	285413	Retinoblastoma-like protein 2 (130 kDa retinoblastoma-associated protein) (p130) (Retinoblastoma-related protein 2) (RBR-2) (pRb2)	cell differentiation [GO:0030154]; chromatin organization [GO:0006325]; negative regulation of G1/S transition of mitotic cell cycle [GO:2000134]; negative regulation of gene expression [GO:0010629]; regulation of lipid kinase activity [GO:0043550]; regulation of transcription by RNA polymerase II [GO:0006357]	promoter-specific chromatin binding [GO:1990841]; RNA polymerase II transcription regulatory region sequence-specific DNA binding [GO:0000977]
P51148	285330	Ras-related protein Rab-5C (EC 3.6.5.2) (L1880) (RAB5L)	endocytosis [GO:0006897]; endosome organization [GO:0007032]; intracellular protein transport [GO:0006886]; plasma membrane to endosome transport [GO:0048227]; regulation of endocytosis [GO:0030100]	G protein activity [GO:0003925]; GDP binding [GO:0019003]; GTP binding [GO:0005525]; GTPase activity [GO:0003924]
Q9NWX6	285206	Probable tRNA(His) guanylyltransferase (EC 2.7.7.79) (Induced in high glucose-1) (IHG-1) (Interphase cytoplasmic foci protein 45) (tRNA-histidine guanylyltransferase)	mitochondrial fusion [GO:0008053]; protein homotetramerization [GO:0051289]; response to oxidative stress [GO:0006979]; stress-induced mitochondrial fusion [GO:1990046]; tRNA modification [GO:0006400]; tRNA processing [GO:0008033]	ATP binding [GO:0005524]; GTP binding [GO:0005525]; guanyl-nucleotide exchange factor activity [GO:0005085]; identical protein binding [GO:0042802]; magnesium ion binding [GO:0000287]; nucleotidyltransferase activity [GO:0016779]; tRNA binding [GO:0000049]; tRNA guanylyltransferase activity [GO:0008193]
Q13571	285110	Lysosomal-associated transmembrane protein 5 (Lysosomal-associated multitransmembrane protein 5) (Retinoic acid-inducible E3 protein)	cellular response to leukemia inhibitory factor [GO:1990830]; defense response to tumor cell [GO:0002357]; Golgi to lysosome transport [GO:0090160]; induction of programmed cell death [GO:0012502]; intracellular protein transport [GO:0006886]; intrinsic apoptotic signaling pathway [GO:0097193]; negative regulation of activated T cell proliferation [GO:0046007]; negative regulation of autophagic c…	protein sequestering activity [GO:0140311]; ubiquitin protein ligase binding [GO:0031625]
P30048	285087	Thioredoxin-dependent peroxide reductase, mitochondrial (EC 1.11.1.24) (Antioxidant protein 1) (AOP-1) (HBC189) (Peroxiredoxin III) (Prx-III) (Peroxiredoxin-3) (Protein MER5 homolog) (Thioredoxin-dependent peroxiredoxin 3)	cell redox homeostasis [GO:0045454]; cellular response to oxidative stress [GO:0034599]; cellular response to reactive oxygen species [GO:0034614]; hydrogen peroxide catabolic process [GO:0042744]; maternal placenta development [GO:0001893]; mitochondrion organization [GO:0007005]; myeloid cell differentiation [GO:0030099]; negative regulation of apoptotic process [GO:0043066]; negative regulatio…	cysteine-type endopeptidase inhibitor activity involved in apoptotic process [GO:0043027]; identical protein binding [GO:0042802]; NADH-dependent peroxiredoxin activity [GO:0102039]; protein kinase binding [GO:0019901]; thioredoxin peroxidase activity [GO:0008379]
Q96KR1	284928	Zinc finger RNA-binding protein (hZFR) (M-phase phosphoprotein homolog)		DNA binding [GO:0003677]; double-stranded RNA binding [GO:0003725]; RNA binding [GO:0003723]; single-stranded RNA binding [GO:0003727]; zinc ion binding [GO:0008270]
O15027	284910	Protein transport protein Sec16A (SEC16 homolog A) (p250)	endoplasmic reticulum organization [GO:0007029]; endoplasmic reticulum to Golgi vesicle-mediated transport [GO:0006888]; Golgi organization [GO:0007030]; Golgi to plasma membrane transport [GO:0006893]; protein exit from endoplasmic reticulum [GO:0032527]; protein localization to endoplasmic reticulum exit site [GO:0070973]; protein localization to plasma membrane [GO:0072659]; protein stabilizat…
O75031	284703	Heat shock factor 2-binding protein	double-strand break repair involved in meiotic recombination [GO:1990918]; female meiosis I [GO:0007144]; male meiosis I [GO:0007141]; spermatogenesis [GO:0007283]; transcription by RNA polymerase II [GO:0006366]
Q96FN9	284537	D-aminoacyl-tRNA deacylase 2 (EC 3.1.1.96) (Animalia-specific tRNA deacylase) (ATD) (D-tyrosyl-tRNA(Tyr) deacylase 2) (L-alanyl-tRNA deacylase)	aminoacyl-tRNA metabolism involved in translational fidelity [GO:0106074]; tRNA metabolic process [GO:0006399]	Ala-tRNA(Thr) deacylase activity [GO:0106105]; D-tyrosyl-tRNA(Tyr) deacylase activity [GO:0051500]; tRNA binding [GO:0000049]
Q8WUM4	284240	Programmed cell death 6-interacting protein (PDCD6-interacting protein) (ALG-2-interacting protein 1) (ALG-2-interacting protein X) (Hp95)	actomyosin contractile ring assembly [GO:0000915]; apoptotic process [GO:0006915]; bicellular tight junction assembly [GO:0070830]; extracellular exosome biogenesis [GO:0097734]; macroautophagy [GO:0016236]; maintenance of epithelial cell apical/basal polarity [GO:0045199]; midbody abscission [GO:0061952]; mitotic cytokinesis [GO:0000281]; multivesicular body assembly [GO:0036258]; positive regul…	calcium-dependent protein binding [GO:0048306]; protein homodimerization activity [GO:0042803]; proteinase activated receptor binding [GO:0031871]
O75688	284024	Protein phosphatase 1B (EC 3.1.3.16) (Protein phosphatase 2C isoform beta) (PP2C-beta)	N-terminal protein myristoylation [GO:0006499]; negative regulation of canonical NF-kappaB signal transduction [GO:0043124]; negative regulation of defense response to virus [GO:0050687]; negative regulation of interferon-beta production [GO:0032688]; negative regulation of non-canonical NF-kappaB signal transduction [GO:1901223]; peptidyl-threonine dephosphorylation [GO:0035970]; positive regula…	magnesium ion binding [GO:0000287]; manganese ion binding [GO:0030145]; protein serine/threonine phosphatase activity [GO:0004722]
Q8IUF1	283929	Zinc-regulated GTPase metalloprotein activator 1B (EC 3.6.5.-) (Cobalamin synthase W domain-containing protein 2) (COBW domain-containing protein 2)		GTP binding [GO:0005525]; hydrolase activity [GO:0016787]; metal ion binding [GO:0046872]
Q6PRD7	283888	Cementoblastoma-derived protein 1 (Cementum protein 1) (Cementum protein 23) (CP-23)	biomineral tissue development [GO:0031214]; cell differentiation [GO:0030154]; cell population proliferation [GO:0008283]; odontogenesis [GO:0042476]	hydroxyapatite binding [GO:0046848]
Q07817	283660	Bcl-2-like protein 1 (Bcl2-L-1) (Apoptosis regulator Bcl-X)	apoptotic mitochondrial changes [GO:0008637]; apoptotic process in bone marrow cell [GO:0071839]; cellular response to alkaloid [GO:0071312]; cellular response to amino acid stimulus [GO:0071230]; cellular response to gamma radiation [GO:0071480]; defense response to virus [GO:0051607]; dendritic cell apoptotic process [GO:0097048]; dendritic cell proliferation [GO:0044565]; ectopic germ cell pro…	BH3 domain binding [GO:0051434]; channel activity [GO:0015267]; identical protein binding [GO:0042802]; protein kinase binding [GO:0019901]
Q7KZ85	283460	Transcription elongation factor SPT6 (hSPT6) (Histone chaperone suppressor of Ty6) (Tat-cotransactivator 2 protein) (Tat-CT2 protein)	blastocyst formation [GO:0001825]; mRNA processing [GO:0006397]; mRNA transport [GO:0051028]; nucleosome organization [GO:0034728]; regulation of isotype switching [GO:0045191]; regulation of muscle cell differentiation [GO:0051147]; RNA splicing [GO:0008380]; transcription elongation by RNA polymerase II [GO:0006368]; transcription elongation-coupled chromatin remodeling [GO:0140673]	DNA binding [GO:0003677]; histone binding [GO:0042393]; nucleosome binding [GO:0031491]; RNA binding [GO:0003723]
O15164	283248	Transcription intermediary factor 1-alpha (TIF1-alpha) (EC 2.3.2.27) (E3 ubiquitin-protein ligase TRIM24) (RING finger protein 82) (RING-type E3 ubiquitin transferase TIF1-alpha) (Tripartite motif-containing protein 24)	calcium ion homeostasis [GO:0055074]; cellular response to estrogen stimulus [GO:0071391]; epithelial cell proliferation [GO:0050673]; negative regulation of DNA-templated transcription [GO:0045892]; negative regulation of epithelial cell proliferation [GO:0050680]; positive regulation of gene expression [GO:0010628]; protein catabolic process [GO:0030163]; protein ubiquitination [GO:0016567]; re…	chromatin binding [GO:0003682]; estrogen response element binding [GO:0034056]; lysine-acetylated histone binding [GO:0070577]; nuclear receptor binding [GO:0016922]; p53 binding [GO:0002039]; protein kinase activity [GO:0004672]; signaling receptor binding [GO:0005102]; transcription coactivator activity [GO:0003713]; ubiquitin protein ligase activity [GO:0061630]; zinc ion binding [GO:0008270]
Q8IYB4	283174	PEX5-related protein (PEX2-related protein) (PEX5-like protein) (Peroxin-5-related protein) (Peroxisome biogenesis factor 5-like) (Tetratricopeptide repeat-containing Rab8b-interacting protein) (Pex5Rp) (TRIP8b)	protein import into peroxisome matrix, docking [GO:0016560]	peroxisome matrix targeting signal-1 binding [GO:0005052]; peroxisome targeting sequence binding [GO:0000268]; small GTPase binding [GO:0031267]
O60841	283126	Eukaryotic translation initiation factor 5B (eIF-5B) (EC 3.6.5.3) (Translation initiation factor IF-2)	regulation of translational initiation [GO:0006446]; ribosome assembly [GO:0042255]; translational initiation [GO:0006413]	GTP binding [GO:0005525]; GTPase activity [GO:0003924]; metal ion binding [GO:0046872]; RNA binding [GO:0003723]; translation initiation factor activity [GO:0003743]; tRNA binding [GO:0000049]
Q9BY43	283052	Charged multivesicular body protein 4a (Chromatin-modifying protein 4a) (CHMP4a) (SNF7 homolog associated with Alix-2) (SNF7-1) (hSnf-1) (Vacuolar protein sorting-associated protein 32-1) (Vps32-1) (hVps32-1)	autophagosome maturation [GO:0097352]; autophagy [GO:0006914]; late endosome to lysosome transport [GO:1902774]; late endosome to vacuole transport via multivesicular body sorting pathway [GO:0032511]; macroautophagy [GO:0016236]; membrane fission [GO:0090148]; membrane invagination [GO:0010324]; midbody abscission [GO:0061952]; mitotic metaphase chromosome alignment [GO:0007080]; multivesicular …	ATPase binding [GO:0051117]; identical protein binding [GO:0042802]; lipid binding [GO:0008289]; protein homodimerization activity [GO:0042803]
P67809	283026	Y-box-binding protein 1 (YB-1) (CCAAT-binding transcription factor I subunit A) (CBF-A) (DNA-binding protein B) (DBPB) (Enhancer factor I subunit A) (EFI-A) (Nuclease-sensitive element-binding protein 1) (Y-box transcription factor)	cellular response to interleukin-7 [GO:0098761]; CRD-mediated mRNA stabilization [GO:0070934]; embryonic morphogenesis [GO:0048598]; epidermis development [GO:0008544]; in utero embryonic development [GO:0001701]; miRNA transport [GO:1990428]; mRNA processing [GO:0006397]; mRNA stabilization [GO:0048255]; negative regulation of cellular senescence [GO:2000773]; negative regulation of nuclear-tran…	C5-methylcytidine-containing RNA reader activity [GO:0062153]; chromatin binding [GO:0003682]; DNA binding [GO:0003677]; double-stranded DNA binding [GO:0003690]; GTPase binding [GO:0051020]; miRNA binding [GO:0035198]; mRNA binding [GO:0003729]; nucleic acid binding [GO:0003676]; RNA binding [GO:0003723]; sequence-specific double-stranded DNA binding [GO:1990837]; single-stranded DNA binding [GO…
Q16537	283004	Serine/threonine-protein phosphatase 2A 56 kDa regulatory subunit epsilon isoform (PP2A B subunit isoform B'-epsilon) (PP2A B subunit isoform B56-epsilon) (PP2A B subunit isoform PR61-epsilon) (PP2A B subunit isoform R5-epsilon)	signal transduction [GO:0007165]	protein phosphatase activator activity [GO:0072542]; protein phosphatase regulator activity [GO:0019888]
P07954	282263	Fumarate hydratase, mitochondrial (Fumarase) (HsFH) (EC 4.2.1.2)	arginine metabolic process [GO:0006525]; DNA damage response [GO:0006974]; DNA repair [GO:0006281]; fumarate metabolic process [GO:0006106]; homeostasis of number of cells within a tissue [GO:0048873]; malate metabolic process [GO:0006108]; positive regulation of cold-induced thermogenesis [GO:0120162]; positive regulation of double-strand break repair via nonhomologous end joining [GO:2001034]; …	fumarate hydratase activity [GO:0004333]; histone binding [GO:0042393]
P62316	282153	Small nuclear ribonucleoprotein Sm D2 (Sm-D2) (snRNP core protein D2)	7-methylguanosine cap hypermethylation [GO:0036261]; mRNA splicing, via spliceosome [GO:0000398]; RNA splicing [GO:0008380]; spliceosomal complex assembly [GO:0000245]; spliceosomal snRNP assembly [GO:0000387]; U2-type prespliceosome assembly [GO:1903241]	RNA binding [GO:0003723]
Q09472	281782	Histone acetyltransferase p300 (p300 HAT) (EC 2.3.1.48) (E1A-associated protein p300) (Histone butyryltransferase p300) (EC 2.3.1.-) (Histone crotonyltransferase p300) (EC 2.3.1.-) (Protein 2-hydroxyisobutyryltransferase p300) (EC 2.3.1.-) (Protein lactyltransferas p300) (EC 2.3.1.-) (Protein propionyltransferase p300) (EC 2.3.1.-)	animal organ morphogenesis [GO:0009887]; apoptotic process [GO:0006915]; B cell differentiation [GO:0030183]; behavioral defense response [GO:0002209]; canonical NF-kappaB signal transduction [GO:0007249]; cellular response to L-leucine [GO:0071233]; cellular response to nutrient levels [GO:0031669]; cellular response to UV [GO:0034644]; circadian rhythm [GO:0007623]; face morphogenesis [GO:00603…	acetylation-dependent protein binding [GO:0140033]; acetyltransferase activity [GO:0016407]; acyltransferase activity [GO:0016746]; beta-catenin binding [GO:0008013]; chromatin binding [GO:0003682]; chromatin DNA binding [GO:0031490]; damaged DNA binding [GO:0003684]; DNA binding [GO:0003677]; DNA-binding transcription factor binding [GO:0140297]; histone acetyltransferase activity [GO:0004402]; …
P49790	281708	Nuclear pore complex protein Nup153 (153 kDa nucleoporin) (Nucleoporin Nup153)	amyloid fibril formation [GO:1990000]; mRNA transport [GO:0051028]; negative regulation of RNA export from nucleus [GO:0046832]; nuclear pore complex assembly [GO:0051292]; nucleocytoplasmic transport [GO:0006913]; protein import into nucleus [GO:0006606]; RNA export from nucleus [GO:0006405]; symbiont entry into host cell [GO:0046718]; viral penetration into host nucleus [GO:0075732]	DNA binding [GO:0003677]; identical protein binding [GO:0042802]; molecular condensate scaffold activity [GO:0140693]; nuclear localization sequence binding [GO:0008139]; protein-membrane adaptor activity [GO:0043495]; structural constituent of nuclear pore [GO:0017056]; zinc ion binding [GO:0008270]
P27348	281621	14-3-3 protein theta (14-3-3 protein T-cell) (14-3-3 protein tau) (Protein HS1)	negative regulation of DNA-templated transcription [GO:0045892]; negative regulation of monoatomic ion transmembrane transport [GO:0034766]; protein localization [GO:0008104]; protein targeting [GO:0006605]; signal transduction [GO:0007165]; small GTPase-mediated signal transduction [GO:0007264]; substantia nigra development [GO:0021762]	14-3-3 protein binding [GO:0071889]; identical protein binding [GO:0042802]; protein domain specific binding [GO:0019904]; transmembrane transporter binding [GO:0044325]
Q14442	281563	Phosphatidylinositol N-acetylglucosaminyltransferase subunit H (Phosphatidylinositol-glycan biosynthesis class H protein) (PIG-H)	GPI anchor biosynthetic process [GO:0006506]; protein modification process [GO:0036211]	catalytic activity [GO:0003824]
Q12873	281510	Chromodomain-helicase-DNA-binding protein 3 (CHD-3) (EC 3.6.4.-) (ATP-dependent helicase CHD3) (Mi-2 autoantigen 240 kDa protein) (Mi2-alpha) (Zinc finger helicase) (hZFH)	centrosome cycle [GO:0007098]; chromatin remodeling [GO:0006338]; negative regulation of DNA-templated transcription [GO:0045892]; negative regulation of transcription by RNA polymerase II [GO:0000122]; positive regulation of DNA-templated transcription [GO:0045893]; regulation of cell fate specification [GO:0042659]; regulation of DNA-templated transcription [GO:0006355]; regulation of stem cell…	ATP binding [GO:0005524]; ATP hydrolysis activity [GO:0016887]; ATP-dependent chromatin remodeler activity [GO:0140658]; chromatin binding [GO:0003682]; DNA binding [GO:0003677]; helicase activity [GO:0004386]; histone binding [GO:0042393]; RNA binding [GO:0003723]; transcription cis-regulatory region binding [GO:0000976]; zinc ion binding [GO:0008270]
O60503	280555	Adenylate cyclase type 9 (EC 4.6.1.1) (ATP pyrophosphate-lyase 9) (Adenylate cyclase type IX) (ACIX) (Adenylyl cyclase 9) (AC9)	adenylate cyclase-activating adrenergic receptor signaling pathway [GO:0071880]; adenylate cyclase-activating G protein-coupled receptor signaling pathway [GO:0007189]; cAMP biosynthetic process [GO:0006171]; in utero embryonic development [GO:0001701]; intracellular signal transduction [GO:0035556]; signal transduction [GO:0007165]	adenylate cyclase activity [GO:0004016]; ATP binding [GO:0005524]; metal ion binding [GO:0046872]
Q8N5C6	280269	S1 RNA-binding domain-containing protein 1	nucleobase-containing compound metabolic process [GO:0006139]; translation [GO:0006412]	mRNA binding [GO:0003729]; structural constituent of ribosome [GO:0003735]
O15173	279864	Membrane-associated progesterone receptor component 2 (Progesterone membrane-binding protein) (Steroid receptor protein DG6)	adipose tissue development [GO:0060612]	heme binding [GO:0020037]; heme transmembrane transporter activity [GO:0015232]; nuclear steroid receptor activity [GO:0003707]; steroid binding [GO:0005496]
Q9H3F6	279788	BTB/POZ domain-containing adapter for CUL3-mediated RhoA degradation protein 3 (hBACURD3) (BTB/POZ domain-containing protein KCTD10) (Potassium channel tetramerization domain-containing protein 10)	negative regulation of Rho protein signal transduction [GO:0035024]; proteasome-mediated ubiquitin-dependent protein catabolic process [GO:0043161]; protein homooligomerization [GO:0051260]; protein ubiquitination [GO:0016567]; ubiquitin-dependent protein catabolic process [GO:0006511]	identical protein binding [GO:0042802]; Notch binding [GO:0005112]
P61218	279714	DNA-directed RNA polymerases I, II, and III subunit RPABC2 (RNA polymerases I, II, and III subunit ABC2) (DNA-directed RNA polymerase II subunit F) (DNA-directed RNA polymerases I, II, and III 14.4 kDa polypeptide) (RPABC14.4) (RPB14.4) (RPB6 homolog) (RPC15)	transcription by RNA polymerase I [GO:0006360]; transcription by RNA polymerase II [GO:0006366]; tRNA transcription by RNA polymerase III [GO:0042797]	DNA binding [GO:0003677]; DNA-directed RNA polymerase activity [GO:0003899]
Q13547	279694	Histone deacetylase 1 (HD1) (EC 3.5.1.98) (Protein deacetylase HDAC1) (EC 3.5.1.-) (Protein deacylase HDAC1) (EC 3.5.1.-)	cellular response to platelet-derived growth factor stimulus [GO:0036120]; chromatin organization [GO:0006325]; chromatin remodeling [GO:0006338]; circadian regulation of gene expression [GO:0032922]; DNA methylation-dependent constitutive heterochromatin formation [GO:0006346]; embryonic digit morphogenesis [GO:0042733]; endoderm development [GO:0007492]; epidermal cell differentiation [GO:00099…	core promoter sequence-specific DNA binding [GO:0001046]; DNA-binding transcription factor binding [GO:0140297]; E-box binding [GO:0070888]; enzyme binding [GO:0019899]; histone deacetylase activity [GO:0004407]; histone deacetylase activity, hydrolytic mechanism [GO:0141221]; histone deacetylase binding [GO:0042826]; histone decrotonylase activity [GO:0160009]; Krueppel-associated box domain bin…
O60506	279652	Heterogeneous nuclear ribonucleoprotein Q (hnRNP Q) (Glycine- and tyrosine-rich RNA-binding protein) (GRY-RBP) (NS1-associated protein 1) (Synaptotagmin-binding, cytoplasmic RNA-interacting protein)	cellular response to type II interferon [GO:0071346]; chromosomal 5-methylcytosine DNA demethylation pathway [GO:0141166]; CRD-mediated mRNA stabilization [GO:0070934]; mRNA modification [GO:0016556]; mRNA splicing, via spliceosome [GO:0000398]; negative regulation of nuclear-transcribed mRNA catabolic process, deadenylation-dependent decay [GO:1900152]; negative regulation of nuclear-transcribed…	mRNA 5'-UTR binding [GO:0048027]; RNA binding [GO:0003723]
Q5BJH7	279483	Protein YIF1B (YIP1-interacting factor homolog B)	endoplasmic reticulum to Golgi vesicle-mediated transport [GO:0006888]; protein targeting to membrane [GO:0006612]; protein transport [GO:0015031]; sperm flagellum assembly [GO:0120316]
P83731	279442	Large ribosomal subunit protein eL24 (60S ribosomal protein L24) (60S ribosomal protein L30)	cytoplasmic translation [GO:0002181]; exit from mitosis [GO:0010458]; optic nerve development [GO:0021554]; retina development in camera-type eye [GO:0060041]; retinal ganglion cell axon guidance [GO:0031290]; ribosomal large subunit assembly [GO:0000027]; translation [GO:0006412]	cadherin binding [GO:0045296]; mRNA binding [GO:0003729]; RNA binding [GO:0003723]; structural constituent of ribosome [GO:0003735]
Q8WVR3	279359	Trafficking protein particle complex subunit 14 (Microtubule-associated protein 11)	cilium assembly [GO:0060271]; regulation of cell population proliferation [GO:0042127]	alpha-tubulin binding [GO:0043014]
Q9UBF1	279221	Melanoma-associated antigen C2 (Cancer/testis antigen 10) (CT10) (Hepatocellular carcinoma-associated antigen 587) (MAGE-C2 antigen) (MAGE-E1 antigen)	negative regulation of transcription by RNA polymerase II [GO:0000122]; positive regulation of ubiquitin-protein transferase activity [GO:0051443]; protein catabolic process [GO:0030163]	ubiquitin protein ligase binding [GO:0031625]
P21796	279110	Non-selective voltage-gated ion channel VDAC1 (Outer mitochondrial membrane protein porin 1) (Plasmalemmal porin) (Porin 31HL) (Porin 31HM) (Voltage-dependent anion-selective channel protein 1) (VDAC-1) (hVDAC1)	apoptotic process [GO:0006915]; behavioral fear response [GO:0001662]; calcium import into the mitochondrion [GO:0036444]; epithelial cell differentiation [GO:0030855]; learning [GO:0007612]; lipid transport [GO:0006869]; mitochondrial transmembrane transport [GO:1990542]; monoatomic anion transport [GO:0006820]; negative regulation of apoptotic process [GO:0043066]; negative regulation of calciu…	ATP binding [GO:0005524]; ceramide binding [GO:0097001]; cholesterol binding [GO:0015485]; identical protein binding [GO:0042802]; oxysterol binding [GO:0008142]; phosphatidylcholine binding [GO:0031210]; porin activity [GO:0015288]; protein kinase binding [GO:0019901]; transmembrane transporter binding [GO:0044325]; voltage-gated monoatomic anion channel activity [GO:0008308]; voltage-gated mono…
Q8NCR9	279101	Clarin-3 (Transmembrane protein 12) (Usher syndrome type-3A-like protein 1)	sensory perception of sound [GO:0007605]
P68400	279037	Casein kinase II subunit alpha (CK II alpha) (EC 2.7.11.1)	apoptotic process [GO:0006915]; chaperone-mediated protein folding [GO:0061077]; DNA damage response [GO:0006974]; double-strand break repair [GO:0006302]; negative regulation of apoptotic signaling pathway [GO:2001234]; negative regulation of double-strand break repair via homologous recombination [GO:2000042]; negative regulation of proteasomal ubiquitin-dependent protein catabolic process [GO:…	ATP binding [GO:0005524]; Hsp90 protein binding [GO:0051879]; identical protein binding [GO:0042802]; kinase activity [GO:0016301]; protein serine kinase activity [GO:0106310]; protein serine/threonine kinase activity [GO:0004674]
P09651	278871	Heterogeneous nuclear ribonucleoprotein A1 (hnRNP A1) (Helix-destabilizing protein) (Single-strand RNA-binding protein) (hnRNP core protein A1) [Cleaved into: Heterogeneous nuclear ribonucleoprotein A1, N-terminally processed]	alternative mRNA splicing, via spliceosome [GO:0000380]; cellular response to glucose starvation [GO:0042149]; cellular response to sodium arsenite [GO:1903936]; import into nucleus [GO:0051170]; mRNA splicing, via spliceosome [GO:0000398]; mRNA transport [GO:0051028]; negative regulation of telomere maintenance via telomerase [GO:0032211]; nuclear export [GO:0051168]; positive regulation of telo…	DNA binding [GO:0003677]; G-rich strand telomeric DNA binding [GO:0098505]; identical protein binding [GO:0042802]; miRNA binding [GO:0035198]; pre-mRNA binding [GO:0036002]; protein domain specific binding [GO:0019904]; RNA binding [GO:0003723]; single-stranded DNA binding [GO:0003697]; single-stranded RNA binding [GO:0003727]; telomeric repeat-containing RNA binding [GO:0061752]
P27338	278817	Amine oxidase [flavin-containing] B (EC 1.4.3.21) (EC 1.4.3.4) (Monoamine oxidase type B) (MAO-B)	dopamine catabolic process [GO:0042420]; hydrogen peroxide biosynthetic process [GO:0050665]; substantia nigra development [GO:0021762]	electron transfer activity [GO:0009055]; flavin adenine dinucleotide binding [GO:0050660]; monoamine oxidase activity [GO:0097621]; primary methylamine oxidase activity [GO:0008131]
P05114	278553	Non-histone chromosomal protein HMG-14 (High mobility group nucleosome-binding domain-containing protein 1)	chromatin organization [GO:0006325]; positive regulation of DNA-templated transcription, elongation [GO:0032786]; post-embryonic camera-type eye morphogenesis [GO:0048597]; pyrimidine dimer repair by nucleotide-excision repair [GO:0000720]; regulation of development, heterochronic [GO:0040034]; regulation of epithelial cell proliferation [GO:0050678]; regulation of transcription by RNA polymerase…	chromatin binding [GO:0003682]; DNA binding [GO:0003677]; nucleosomal DNA binding [GO:0031492]
Q9NP80	278416	Calcium-independent phospholipase A2-gamma (EC 3.1.1.-) (EC 3.1.1.5) (Intracellular membrane-associated calcium-independent phospholipase A2 gamma) (iPLA2-gamma) (PNPLA-gamma) (Patatin-like phospholipase domain-containing protein 8) (iPLA2-2)	arachidonate metabolic process [GO:0019369]; arachidonate secretion [GO:0050482]; cardiolipin metabolic process [GO:0032048]; fatty acid metabolic process [GO:0006631]; intracellular signal transduction [GO:0035556]; linoleic acid metabolic process [GO:0043651]; lipid homeostasis [GO:0055088]; phosphatidylcholine catabolic process [GO:0034638]; phosphatidylethanolamine catabolic process [GO:00463…	ATP binding [GO:0005524]; calcium-independent phospholipase A2 activity [GO:0047499]; lysophospholipase activity [GO:0004622]; phospholipase A1 activity [GO:0008970]
P17706	278398	Tyrosine-protein phosphatase non-receptor type 2 (EC 3.1.3.48) (T-cell protein-tyrosine phosphatase) (TCPTP)	B cell differentiation [GO:0030183]; erythrocyte differentiation [GO:0030218]; glucose homeostasis [GO:0042593]; insulin receptor recycling [GO:0038020]; insulin receptor signaling pathway [GO:0008286]; negative regulation of cell population proliferation [GO:0008285]; negative regulation of chemotaxis [GO:0050922]; negative regulation of epidermal growth factor receptor signaling pathway [GO:004…	integrin binding [GO:0005178]; non-membrane spanning protein tyrosine phosphatase activity [GO:0004726]; protein kinase binding [GO:0019901]; protein tyrosine phosphatase activity [GO:0004725]; receptor tyrosine kinase binding [GO:0030971]; STAT family protein binding [GO:0097677]; syntaxin binding [GO:0019905]
Q14498	278368	RNA-binding protein 39 (CAPER alpha) (CAPERalpha) (Hepatocellular carcinoma protein 1) (RNA-binding motif protein 39) (RNA-binding region-containing protein 2) (Splicing factor HCC1)	mRNA processing [GO:0006397]; regulation of mRNA splicing, via spliceosome [GO:0048024]; RNA processing [GO:0006396]; RNA splicing [GO:0008380]	RNA binding [GO:0003723]; RS domain binding [GO:0050733]; U1 snRNP binding [GO:1990446]
Q96I99	277806	Succinate--CoA ligase [GDP-forming] subunit beta, mitochondrial (EC 6.2.1.4) (GTP-specific succinyl-CoA synthetase subunit beta) (G-SCS) (GTPSCS) (Succinyl-CoA synthetase beta-G chain) (SCS-betaG)	succinate metabolic process [GO:0006105]; succinyl-CoA catabolic process [GO:1901289]; succinyl-CoA metabolic process [GO:0006104]; tricarboxylic acid cycle [GO:0006099]	ATP binding [GO:0005524]; GDP binding [GO:0019003]; GTP binding [GO:0005525]; magnesium ion binding [GO:0000287]; protein-containing complex binding [GO:0044877]; succinate-CoA ligase (GDP-forming) activity [GO:0004776]
P48643	277764	T-complex protein 1 subunit epsilon (TCP-1-epsilon) (EC 3.6.1.-) (CCT-epsilon) (Chaperonin containing T-complex polypeptide 1 subunit 5)	binding of sperm to zona pellucida [GO:0007339]; chaperone mediated protein folding independent of cofactor [GO:0051086]; chaperone-mediated protein folding [GO:0061077]; positive regulation of protein localization to Cajal body [GO:1904871]; positive regulation of telomerase RNA localization to Cajal body [GO:1904874]; positive regulation of telomere maintenance via telomerase [GO:0032212]; prot…	ATP binding [GO:0005524]; ATP hydrolysis activity [GO:0016887]; ATP-dependent protein folding chaperone [GO:0140662]; beta-tubulin binding [GO:0048487]; G-protein beta-subunit binding [GO:0031681]; mRNA 3'-UTR binding [GO:0003730]; mRNA 5'-UTR binding [GO:0048027]; protein folding chaperone [GO:0044183]; unfolded protein binding [GO:0051082]
Q9HBE1	277421	POZ-, AT hook-, and zinc finger-containing protein 1 (BTB/POZ domain zinc finger transcription factor) (Protein kinase A RI subunit alpha-associated protein) (Zinc finger and BTB domain-containing protein 19) (Zinc finger protein 278) (Zinc finger sarcoma gene protein)	male gonad development [GO:0008584]; negative regulation of DNA-templated transcription [GO:0045892]; negative regulation of endothelial cell migration [GO:0010596]; negative regulation of transcription by RNA polymerase II [GO:0000122]; positive regulation of DNA-templated transcription [GO:0045893]; regulation of cytokine production [GO:0001817]; regulation of DNA-templated transcription [GO:00…	chromatin binding [GO:0003682]; DNA binding [GO:0003677]; DNA-binding transcription repressor activity, RNA polymerase II-specific [GO:0001227]; RNA polymerase II cis-regulatory region sequence-specific DNA binding [GO:0000978]; ubiquitin protein ligase binding [GO:0031625]; zinc ion binding [GO:0008270]
Q96ED9	277353	Protein Hook homolog 2 (h-hook2) (hHK2)	cytoplasmic microtubule organization [GO:0031122]; cytoskeleton-dependent intracellular transport [GO:0030705]; early endosome to late endosome transport [GO:0045022]; endocytosis [GO:0006897]; endosome organization [GO:0007032]; endosome to lysosome transport [GO:0008333]; lysosome organization [GO:0007040]; protein localization to perinuclear region of cytoplasm [GO:1905719]; protein transport …	dynein light intermediate chain binding [GO:0051959]; identical protein binding [GO:0042802]; microtubule binding [GO:0008017]
Q8TCB6	277279	Olfactory receptor 51E1 (D-GPCR) (G-protein coupled receptor 164) (Olfactory receptor 52A3) (Prostate-overexpressed G protein-coupled receptor) (Prostate-specific G protein-coupled receptor 2)		G protein-coupled receptor activity [GO:0004930]; olfactory receptor activity [GO:0004984]
Q86TJ2	277057	Transcriptional adapter 2-beta (ADA2-like protein beta) (ADA2-beta)	chromatin remodeling [GO:0006338]; positive regulation of DNA-templated transcription [GO:0045893]; regulation of DNA repair [GO:0006282]; regulation of RNA splicing [GO:0043484]; regulation of transcription by RNA polymerase II [GO:0006357]	chromatin binding [GO:0003682]; transcription coactivator activity [GO:0003713]; zinc ion binding [GO:0008270]
Q96J42	276875	Thioredoxin domain-containing protein 15	cilium assembly [GO:0060271]; positive regulation of smoothened signaling pathway [GO:0045880]
O75528	276866	Transcriptional adapter 3 (ADA3 homolog) (hADA3) (STAF54) (Transcriptional adapter 3-like) (ADA3-like protein)	chromatin organization [GO:0006325]; estrogen receptor signaling pathway [GO:0030520]; mitotic cell cycle [GO:0000278]; negative regulation of transcription by RNA polymerase II [GO:0000122]; positive regulation of DNA-templated transcription [GO:0045893]; positive regulation of gene expression [GO:0010628]; regulation of cell cycle [GO:0051726]; regulation of cell division [GO:0051302]; regulati…	nuclear receptor binding [GO:0016922]; protein domain specific binding [GO:0019904]; transcription coactivator activity [GO:0003713]
Q99797	276790	Mitochondrial intermediate peptidase (MIP) (EC 3.4.24.59)	peptide metabolic process [GO:0006518]; protein processing involved in protein targeting to mitochondrion [GO:0006627]	metal ion binding [GO:0046872]; metalloendopeptidase activity [GO:0004222]
Q6Y7W6	276682	GRB10-interacting GYF protein 2 (PERQ amino acid-rich with GYF domain-containing protein 2) (Trinucleotide repeat-containing gene 15 protein)	adult locomotory behavior [GO:0008344]; feeding behavior [GO:0007631]; homeostasis of number of cells within a tissue [GO:0048873]; insulin-like growth factor receptor signaling pathway [GO:0048009]; mitotic G1 DNA damage checkpoint signaling [GO:0031571]; mRNA destabilization [GO:0061157]; multicellular organism growth [GO:0035264]; musculoskeletal movement [GO:0050881]; negative regulation of t…	cadherin binding [GO:0045296]; molecular adaptor activity [GO:0060090]; proline-rich region binding [GO:0070064]; RNA binding [GO:0003723]
Q16539	276416	Mitogen-activated protein kinase 14 (MAP kinase 14) (MAPK 14) (EC 2.7.11.24) (Cytokine suppressive anti-inflammatory drug-binding protein) (CSAID-binding protein) (CSBP) (MAP kinase MXI2) (MAX-interacting protein 2) (Mitogen-activated protein kinase p38 alpha) (MAP kinase p38 alpha) (Stress-activated protein kinase 2a) (SAPK2a)	3'-UTR-mediated mRNA stabilization [GO:0070935]; angiogenesis [GO:0001525]; apoptotic process [GO:0006915]; bone development [GO:0060348]; cartilage condensation [GO:0001502]; cell morphogenesis [GO:0000902]; cell surface receptor protein serine/threonine kinase signaling pathway [GO:0007178]; cell surface receptor signaling pathway [GO:0007166]; cellular response to ionizing radiation [GO:007147…	ATP binding [GO:0005524]; enzyme binding [GO:0019899]; MAP kinase activity [GO:0004707]; MAP kinase kinase activity [GO:0004708]; mitogen-activated protein kinase p38 binding [GO:0048273]; NFAT protein binding [GO:0051525]; protein phosphatase binding [GO:0019903]; protein serine kinase activity [GO:0106310]; protein serine/threonine kinase activity [GO:0004674]
Q9BVJ7	276235	Dual specificity protein phosphatase 23 (EC 3.1.3.16) (EC 3.1.3.48) (Low molecular mass dual specificity phosphatase 3) (LDP-3) (VH1-like phosphatase Z)	cilium assembly [GO:0060271]; dephosphorylation [GO:0016311]	phosphatase activity [GO:0016791]; protein serine/threonine phosphatase activity [GO:0004722]; protein tyrosine phosphatase activity [GO:0004725]; protein tyrosine/serine/threonine phosphatase activity [GO:0008138]
Q9Y6M4	276134	Casein kinase I isoform gamma-3 (CKI-gamma 3) (EC 2.7.11.1)	endocytosis [GO:0006897]; positive regulation of canonical Wnt signaling pathway [GO:0090263]; protein modification process [GO:0036211]; signal transduction [GO:0007165]; Wnt signaling pathway [GO:0016055]	ATP binding [GO:0005524]; protein kinase activity [GO:0004672]; protein serine kinase activity [GO:0106310]; protein serine/threonine kinase activity [GO:0004674]
O43148	276089	mRNA cap guanine-N(7) methyltransferase (EC 2.1.1.56) (RG7MT1) (mRNA (guanine-N(7))-methyltransferase) (mRNA cap methyltransferase) (hCMT1) (hMet) (hcm1p)	7-methylguanosine mRNA capping [GO:0006370]; cellular response to leukemia inhibitory factor [GO:1990830]	mRNA 5'-cap (guanine-N7-)-methyltransferase activity [GO:0004482]; RNA binding [GO:0003723]
Q96EV2	276061	RNA-binding protein 33 (Proline-rich protein 8) (RNA-binding motif protein 33)	mRNA transport [GO:0051028]; regulation of mRNA stability [GO:0043488]; RNA export from nucleus [GO:0006405]	lncRNA binding [GO:0106222]; N6-methyladenosine-containing RNA reader activity [GO:1990247]; protein-macromolecule adaptor activity [GO:0030674]; RNA binding [GO:0003723]
P00533	275998	Epidermal growth factor receptor (EC 2.7.10.1) (Proto-oncogene c-ErbB-1) (Receptor tyrosine-protein kinase erbB-1)	cell morphogenesis [GO:0000902]; cell surface receptor signaling pathway [GO:0007166]; cell-cell adhesion [GO:0098609]; cellular response to amino acid stimulus [GO:0071230]; cellular response to epidermal growth factor stimulus [GO:0071364]; cellular response to estradiol stimulus [GO:0071392]; cerebral cortex cell migration [GO:0021795]; digestive tract morphogenesis [GO:0048546]; embryonic pla…	actin filament binding [GO:0051015]; ATP binding [GO:0005524]; ATPase binding [GO:0051117]; cadherin binding [GO:0045296]; chromatin binding [GO:0003682]; double-stranded DNA binding [GO:0003690]; enzyme binding [GO:0019899]; epidermal growth factor binding [GO:0048408]; epidermal growth factor receptor activity [GO:0005006]; identical protein binding [GO:0042802]; kinase binding [GO:0019900]; MA…
P49411	275961	Elongation factor Tu, mitochondrial (EF-Tu) (EC 3.6.5.3) (P43)	mitochondrial translational elongation [GO:0070125]; translational elongation [GO:0006414]	GTP binding [GO:0005525]; GTPase activity [GO:0003924]; magnesium ion binding [GO:0000287]; RNA binding [GO:0003723]; translation elongation factor activity [GO:0003746]
Q14353	275822	Guanidinoacetate N-methyltransferase (EC 2.1.1.2)	animal organ morphogenesis [GO:0009887]; creatine biosynthetic process [GO:0006601]; creatine metabolic process [GO:0006600]; methylation [GO:0032259]; muscle contraction [GO:0006936]; regulation of multicellular organism growth [GO:0040014]; spermatogenesis [GO:0007283]	guanidinoacetate N-methyltransferase activity [GO:0030731]; methyltransferase activity [GO:0008168]
Q92506	275473	(3R)-3-hydroxyacyl-CoA dehydrogenase (EC 1.1.1.n12) (17-beta-hydroxysteroid dehydrogenase 8) (17-beta-HSD 8) (HSD17B8) (3-ketoacyl-[acyl-carrier-protein] reductase alpha subunit) (KAR alpha subunit) (3-oxoacyl-[acyl-carrier-protein] reductase) (Estradiol 17-beta-dehydrogenase 8) (EC 1.1.1.62) (Protein Ke6) (Ke6) (Short chain dehydrogenase/reductase family 30C member 1) (Testosterone 17-beta-dehyd…	androgen metabolic process [GO:0008209]; estrogen biosynthetic process [GO:0006703]; fatty acid biosynthetic process [GO:0006633]; protein heterotetramerization [GO:0051290]	(3R)-hydroxyacyl-CoA dehydrogenase (NAD+) activity [GO:0106386]; estradiol 17-beta-dehydrogenase [NAD(P)+] activity [GO:0004303]; NADH binding [GO:0070404]; quinone binding [GO:0048038]; testosterone dehydrogenase (NAD+) activity [GO:0047035]
Q8N726	275468	Tumor suppressor ARF (Alternative reading frame) (ARF) (Cyclin-dependent kinase inhibitor 2A) (p14ARF)	amyloid fibril formation [GO:1990000]; apoptotic signaling pathway [GO:0097190]; autophagy of mitochondrion [GO:0000422]; cellular senescence [GO:0090398]; mitochondrial depolarization [GO:0051882]; negative regulation of B cell proliferation [GO:0030889]; negative regulation of cell population proliferation [GO:0008285]; negative regulation of immature T cell proliferation in thymus [GO:0033088]…	disordered domain specific binding [GO:0097718]; DNA binding [GO:0003677]; MDM2/MDM4 family protein binding [GO:0097371]; p53 binding [GO:0002039]; RNA polymerase II-specific DNA-binding transcription factor binding [GO:0061629]; SUMO transferase activity [GO:0019789]; ubiquitin ligase inhibitor activity [GO:1990948]; ubiquitin-protein transferase inhibitor activity [GO:0055105]
P22694	275454	cAMP-dependent protein kinase catalytic subunit beta (PKA C-beta) (EC 2.7.11.11)	adenylate cyclase-modulating G protein-coupled receptor signaling pathway [GO:0007188]; high-density lipoprotein particle assembly [GO:0034380]; negative regulation of smoothened signaling pathway [GO:0045879]; negative regulation of TORC1 signaling [GO:1904262]; neural tube closure [GO:0001843]; protein phosphorylation [GO:0006468]; regulation of protein processing [GO:0070613]; renal water home…	ATP binding [GO:0005524]; cAMP-dependent protein kinase activity [GO:0004691]; magnesium ion binding [GO:0000287]; protein serine kinase activity [GO:0106310]; protein serine/threonine kinase activity [GO:0004674]; ubiquitin protein ligase binding [GO:0031625]
O95070	275275	Protein YIF1A (54TMp) (YIP1-interacting factor homolog A)	endoplasmic reticulum to Golgi vesicle-mediated transport [GO:0006888]; protein transport [GO:0015031]
P52292	275269	Importin subunit alpha-1 (Karyopherin subunit alpha-2) (RAG cohort protein 1) (SRP1-alpha)	DNA metabolic process [GO:0006259]; entry of viral genome into host nucleus through nuclear pore complex via importin [GO:0075506]; NLS-bearing protein import into nucleus [GO:0006607]; positive regulation of type I interferon production [GO:0032481]; positive regulation of viral life cycle [GO:1903902]; protein import into nucleus [GO:0006606]; regulation of DNA recombination [GO:0000018]	histone deacetylase binding [GO:0042826]; nuclear import signal receptor activity [GO:0061608]; nuclear localization sequence binding [GO:0008139]; RNA binding [GO:0003723]
P47224	275174	Guanine nucleotide exchange factor MSS4 (Rab-interacting factor)	membrane fusion [GO:0061025]; post-Golgi vesicle-mediated transport [GO:0006892]; protein transport [GO:0015031]; small GTPase-mediated signal transduction [GO:0007264]	guanyl-nucleotide exchange factor activity [GO:0005085]; zinc ion binding [GO:0008270]
Q9Y4I1	275135	Unconventional myosin-Va (Dilute myosin heavy chain, non-muscle) (Myosin heavy chain 12) (Myosin-12) (Myoxin)	actin filament organization [GO:0007015]; actin filament-based movement [GO:0030048]; cellular response to insulin stimulus [GO:0032869]; melanosome transport [GO:0032402]; post-Golgi vesicle-mediated transport [GO:0006892]; protein localization to plasma membrane [GO:0072659]; protein transport [GO:0015031]; vesicle transport along actin filament [GO:0030050]; vesicle-mediated transport [GO:0016…	actin filament binding [GO:0051015]; ATP binding [GO:0005524]; ATP hydrolysis activity [GO:0016887]; calmodulin binding [GO:0005516]; microfilament motor activity [GO:0000146]; RNA binding [GO:0003723]; small GTPase binding [GO:0031267]
P18440	274653	Arylamine N-acetyltransferase 1 (EC 2.3.1.5) (Arylamide acetylase 1) (Monomorphic arylamine N-acetyltransferase) (MNAT) (N-acetyltransferase type 1) (NAT-1)	xenobiotic metabolic process [GO:0006805]	arylamine N-acetyltransferase activity [GO:0004060]
Q9UL25	274649	Ras-related protein Rab-21 (EC 3.6.5.2)	anterograde axonal transport [GO:0008089]; intracellular protein transport [GO:0006886]; positive regulation of dendrite morphogenesis [GO:0050775]; positive regulation of early endosome to late endosome transport [GO:2000643]; positive regulation of receptor-mediated endocytosis [GO:0048260]; protein stabilization [GO:0050821]; Rab protein signal transduction [GO:0032482]; regulation of axon ext…	GDP binding [GO:0019003]; GTP binding [GO:0005525]; GTPase activity [GO:0003924]
P31946	274578	14-3-3 protein beta/alpha (Protein 1054) (Protein kinase C inhibitor protein 1) (KCIP-1) [Cleaved into: 14-3-3 protein beta/alpha, N-terminally processed]	negative regulation of DNA-templated transcription [GO:0045892]; negative regulation of G protein-coupled receptor signaling pathway [GO:0045744]; negative regulation of protein import into nucleus [GO:0042308]; positive regulation of transcription by RNA polymerase II [GO:0045944]; protein localization [GO:0008104]; protein targeting [GO:0006605]; signal transduction [GO:0007165]	cadherin binding [GO:0045296]; enzyme binding [GO:0019899]; histone deacetylase binding [GO:0042826]; identical protein binding [GO:0042802]; phosphoprotein binding [GO:0051219]; phosphoserine residue binding [GO:0050815]; protein domain specific binding [GO:0019904]; protein kinase inhibitor activity [GO:0004860]; protein phosphatase inhibitor activity [GO:0004864]; protein sequestering activity…
P0DJD0	274561	RANBP2-like and GRIP domain-containing protein 1 (Ran-binding protein 2-like 6) (RanBP2-like 6) (RanBP2L6)	NLS-bearing protein import into nucleus [GO:0006607]
O75027	274040	Iron-sulfur clusters transporter ABCB7, mitochondrial (ATP-binding cassette sub-family B member 7, mitochondrial) (ATP-binding cassette transporter 7) (ABC transporter 7 protein)	intracellular iron ion homeostasis [GO:0006879]; iron ion transmembrane transport [GO:0034755]; iron-sulfur cluster assembly [GO:0016226]; iron-sulfur cluster export from the mitochondrion [GO:0140466]; negative regulation of reactive oxygen species biosynthetic process [GO:1903427]; positive regulation of heme biosynthetic process [GO:0070455]; positive regulation of iron-sulfur cluster assembly…	ABC-type iron-sulfur cluster transporter activity [GO:0140481]; ATP binding [GO:0005524]; ATP hydrolysis activity [GO:0016887]; ATPase-coupled transmembrane transporter activity [GO:0042626]; heme transmembrane transporter activity [GO:0015232]; identical protein binding [GO:0042802]; protein homodimerization activity [GO:0042803]
O00258	274005	Guided entry of tail-anchored proteins factor 1 (Congenital heart disease 5 protein) (Tail-anchored protein insertion receptor WRB) (Tryptophan-rich basic protein)	establishment of localization in cell [GO:0051649]; otic vesicle development [GO:0071599]; post-translational protein targeting to endoplasmic reticulum membrane [GO:0006620]; protein insertion into ER membrane [GO:0045048]; protein stabilization [GO:0050821]; sensory perception of sound [GO:0007605]; synapse organization [GO:0050808]; tail-anchored membrane protein insertion into ER membrane [GO…	protein-membrane adaptor activity [GO:0043495]
O95210	273937	Starch-binding domain-containing protein 1 (Genethonin-1) (Glycophagy cargo receptor STBD1)	glycogen catabolic process [GO:0005980]; glycophagy [GO:0061723]; intracellular transport [GO:0046907]; substrate localization to autophagosome [GO:0061753]	cargo receptor activity [GO:0038024]; enzyme binding [GO:0019899]; glycogen binding [GO:2001069]; polysaccharide binding [GO:0030247]; starch binding [GO:2001070]
Q8N442	273930	Translation factor GUF1, mitochondrial (EC 3.6.5.-) (Elongation factor 4 homolog) (EF-4) (GTPase GUF1) (Ribosomal back-translocase)	positive regulation of translation [GO:0045727]; translation [GO:0006412]	GTP binding [GO:0005525]; GTPase activity [GO:0003924]; mitochondrial ribosome binding [GO:0097177]
Q7Z699	273716	Sprouty-related, EVH1 domain-containing protein 1 (Spred-1) (hSpred1)	negative regulation of angiogenesis [GO:0016525]; negative regulation of cell migration involved in sprouting angiogenesis [GO:0090051]; negative regulation of epithelial to mesenchymal transition [GO:0010719]; negative regulation of ERK1 and ERK2 cascade [GO:0070373]; negative regulation of intracellular signal transduction [GO:1902532]; negative regulation of lens fiber cell differentiation [GO…	phosphatase binding [GO:0019902]; protein kinase binding [GO:0019901]; protein serine/threonine kinase inhibitor activity [GO:0030291]; stem cell factor receptor binding [GO:0005173]
Q96TA2	273521	ATP-dependent zinc metalloprotease YME1L1 (EC 3.4.24.-) (EC 3.6.-.-) (ATP-dependent metalloprotease FtsH1) (Meg-4) (Presenilin-associated metalloprotease) (PAMP) (YME1-like protein 1)	cell population proliferation [GO:0008283]; cellular response to starvation [GO:0009267]; mitochondrial protein catabolic process [GO:0035694]; mitochondrial protein processing [GO:0034982]; mitochondrion organization [GO:0007005]; negative regulation of apoptotic process [GO:0043066]; neuronal stem cell population maintenance [GO:0097150]; positive regulation of mitochondrial fusion [GO:0010636]…	ATP binding [GO:0005524]; ATP hydrolysis activity [GO:0016887]; ATP-dependent peptidase activity [GO:0004176]; metal ion binding [GO:0046872]; metalloendopeptidase activity [GO:0004222]
Q9ULV0	273350	Unconventional myosin-Vb	actin filament organization [GO:0007015]; endosomal transport [GO:0016197]; protein transport [GO:0015031]; renal water homeostasis [GO:0003091]; vesicle-mediated transport [GO:0016192]	actin filament binding [GO:0051015]; ATP binding [GO:0005524]; calmodulin binding [GO:0005516]; microfilament motor activity [GO:0000146]; small GTPase binding [GO:0031267]
Q53H54	272692	tRNA wybutosine-synthesizing protein 2 homolog (tRNA-yW-synthesizing protein 2) (EC 2.5.1.114) (tRNA(Phe) (4-demethylwyosine(37)-C(7)) aminocarboxypropyltransferase)	tRNA methylation [GO:0030488]; wybutosine biosynthetic process [GO:0031591]	tRNA 4-demethylwyosine alpha-amino-alpha-carboxypropyltransferase activity [GO:0102522]; tRNA methyltransferase activity [GO:0008175]
Q9H7L9	272676	Sin3 histone deacetylase corepressor complex component SDS3 (45 kDa Sin3-associated polypeptide) (Suppressor of defective silencing 3 protein homolog)	apoptotic process [GO:0006915]; chromatin remodeling [GO:0006338]; negative regulation of cell migration [GO:0030336]; negative regulation of DNA-templated transcription [GO:0045892]; negative regulation of stem cell population maintenance [GO:1902455]; negative regulation of transcription by RNA polymerase II [GO:0000122]; negative regulation of transforming growth factor beta receptor signaling…	enzyme binding [GO:0019899]; histone deacetylase binding [GO:0042826]
Q13148	272452	TAR DNA-binding protein 43 (TDP-43)	3'-UTR-mediated mRNA destabilization [GO:0061158]; 3'-UTR-mediated mRNA stabilization [GO:0070935]; amyloid fibril formation [GO:1990000]; mRNA processing [GO:0006397]; negative regulation by host of viral transcription [GO:0043922]; negative regulation of gene expression [GO:0010629]; negative regulation of protein phosphorylation [GO:0001933]; nuclear inner membrane organization [GO:0071765]; p…	DNA binding [GO:0003677]; double-stranded DNA binding [GO:0003690]; identical protein binding [GO:0042802]; lipid binding [GO:0008289]; molecular condensate scaffold activity [GO:0140693]; mRNA 3'-UTR binding [GO:0003730]; pre-mRNA intronic binding [GO:0097157]; RNA binding [GO:0003723]; RNA polymerase II cis-regulatory region sequence-specific DNA binding [GO:0000978]
O75147	272386	Obscurin-like protein 1	cardiac myofibril assembly [GO:0055003]; cytoskeleton organization [GO:0007010]; Golgi organization [GO:0007030]; microtubule cytoskeleton organization [GO:0000226]; positive regulation of dendrite morphogenesis [GO:0050775]; protein localization to Golgi apparatus [GO:0034067]; regulation of mitotic nuclear division [GO:0007088]	cytoskeletal anchor activity [GO:0008093]
Q15046	272358	Lysine--tRNA ligase (EC 2.7.7.-) (EC 6.1.1.6) (Lysyl-tRNA synthetase) (LysRS)	basophil activation involved in immune response [GO:0002276]; diadenosine tetraphosphate biosynthetic process [GO:0015966]; ERK1 and ERK2 cascade [GO:0070371]; lysyl-tRNA aminoacylation [GO:0006430]; positive regulation of DNA-templated transcription [GO:0045893]; positive regulation of inflammatory response to antigenic stimulus [GO:0002863]; positive regulation of macrophage activation [GO:0043…	amino acid binding [GO:0016597]; ATP binding [GO:0005524]; ATP:ADP adenylyltransferase activity [GO:0003877]; identical protein binding [GO:0042802]; lysine-tRNA ligase activity [GO:0004824]; protein homodimerization activity [GO:0042803]; tRNA binding [GO:0000049]
O14497	272277	AT-rich interactive domain-containing protein 1A (ARID domain-containing protein 1A) (B120) (BRG1-associated factor 250) (BAF250) (BRG1-associated factor 250a) (BAF250A) (Osa homolog 1) (hOSA1) (SWI-like protein) (SWI/SNF complex protein p270) (SWI/SNF-related, matrix-associated, actin-dependent regulator of chromatin subfamily F member 1) (hELD)	chromatin remodeling [GO:0006338]; nervous system development [GO:0007399]; nucleosome disassembly [GO:0006337]; positive regulation of cell differentiation [GO:0045597]; positive regulation of DNA-templated transcription [GO:0045893]; positive regulation of double-strand break repair [GO:2000781]; positive regulation of myoblast differentiation [GO:0045663]; positive regulation of stem cell popu…	DNA binding [GO:0003677]; nuclear receptor binding [GO:0016922]; transcription coactivator activity [GO:0003713]
Q99729	272099	Heterogeneous nuclear ribonucleoprotein A/B (hnRNP A/B) (APOBEC1-binding protein 1) (ABBP-1)	cellular response to amino acid stimulus [GO:0071230]; chromosomal 5-methylcytosine DNA demethylation pathway [GO:0141166]; epithelial to mesenchymal transition [GO:0001837]; mRNA modification [GO:0016556]; negative regulation of nuclear-transcribed mRNA catabolic process, nonsense-mediated decay [GO:2000623]; positive regulation of DNA-templated transcription [GO:0045893]; regulation of gene exp…	mRNA binding [GO:0003729]; protein-containing complex binding [GO:0044877]; RNA binding [GO:0003723]; sequence-specific double-stranded DNA binding [GO:1990837]
Q9Y237	271993	Peptidyl-prolyl cis-trans isomerase NIMA-interacting 4 (EC 5.2.1.8) (Parvulin-14) (Par14) (hPar14) (Parvulin-17) (Par17) (hPar17) (Peptidyl-prolyl cis-trans isomerase Pin4) (PPIase Pin4) (Peptidyl-prolyl cis/trans isomerase EPVH) (hEPVH) (Rotamase Pin4)	rRNA processing [GO:0006364]	bent DNA binding [GO:0003681]; DNA binding [GO:0003677]; double-stranded DNA binding [GO:0003690]; peptidyl-prolyl cis-trans isomerase activity [GO:0003755]; RNA binding [GO:0003723]
P51808	271752	Dynein light chain Tctex-type 3 (Protein 91/23) (T-complex-associated testis-expressed 1-like)	cell division [GO:0051301]; microtubule-based movement [GO:0007018]; positive regulation of mitotic cell cycle [GO:0045931]; regulation of mitotic cell cycle [GO:0007346]	dynein intermediate chain binding [GO:0045505]; identical protein binding [GO:0042802]
P35249	271685	Replication factor C subunit 4 (Activator 1 37 kDa subunit) (A1 37 kDa subunit) (Activator 1 subunit 4) (Replication factor C 37 kDa subunit) (RF-C 37 kDa subunit) (RFC37)	DNA repair [GO:0006281]; DNA strand elongation involved in DNA replication [GO:0006271]; DNA-templated DNA replication [GO:0006261]; positive regulation of DNA-directed DNA polymerase activity [GO:1900264]	ATP binding [GO:0005524]; ATP hydrolysis activity [GO:0016887]; DNA binding [GO:0003677]; enzyme binding [GO:0019899]
O95568	271629	Histidine protein methyltransferase 1 homolog (EC 2.1.1.85) (Arsenic-transactivated protein 2) (AsTP2) (Methyltransferase-like protein 18)	peptidyl-lysine monomethylation [GO:0018026]; regulation of ribosome biogenesis [GO:0090069]; regulation of rRNA processing [GO:2000232]; regulation of translation [GO:0006417]; regulation of translational elongation [GO:0006448]	heat shock protein binding [GO:0031072]; protein-L-histidine N-tele-methyltransferase activity [GO:0018064]
Q06830	271197	Peroxiredoxin-1 (EC 1.11.1.24) (Natural killer cell-enhancing factor A) (NKEF-A) (Proliferation-associated gene protein) (PAG) (Thioredoxin peroxidase 2) (Thioredoxin-dependent peroxide reductase 2) (Thioredoxin-dependent peroxiredoxin 1)	canonical NF-kappaB signal transduction [GO:0007249]; cell population proliferation [GO:0008283]; cell redox homeostasis [GO:0045454]; erythrocyte homeostasis [GO:0034101]; fibroblast proliferation [GO:0048144]; hydrogen peroxide catabolic process [GO:0042744]; leukocyte activation [GO:0045321]; natural killer cell activation [GO:0030101]; natural killer cell mediated cytotoxicity [GO:0042267]; r…	cadherin binding [GO:0045296]; identical protein binding [GO:0042802]; peroxidase activity [GO:0004601]; RNA binding [GO:0003723]; thioredoxin peroxidase activity [GO:0008379]
Q9BSB4	270972	Autophagy-related protein 101	autophagosome assembly [GO:0000045]; negative regulation of cell population proliferation [GO:0008285]; positive regulation of autophagy [GO:0010508]	identical protein binding [GO:0042802]; protein kinase binding [GO:0019901]; protein-containing complex binding [GO:0044877]
Q9P2R3	270969	Rabankyrin-5 (Rank-5) (Ankyrin repeat and FYVE domain-containing protein 1) (Ankyrin repeats hooked to a zinc finger motif)	endocytosis [GO:0006897]; endosomal transport [GO:0016197]; endosomal vesicle fusion [GO:0034058]; Golgi to lysosome transport [GO:0090160]; positive regulation of pinocytosis [GO:0048549]; retrograde transport, endosome to Golgi [GO:0042147]	phosphatidylinositol phosphate binding [GO:1901981]; small GTPase binding [GO:0031267]; zinc ion binding [GO:0008270]
Q07869	270938	Peroxisome proliferator-activated receptor alpha (PPAR-alpha) (Nuclear receptor subfamily 1 group C member 1)	behavioral response to nicotine [GO:0035095]; cell differentiation [GO:0030154]; cellular response to fructose stimulus [GO:0071332]; cellular response to starvation [GO:0009267]; circadian regulation of gene expression [GO:0032922]; enamel mineralization [GO:0070166]; epidermis development [GO:0008544]; fatty acid metabolic process [GO:0006631]; gene expression [GO:0010467]; gluconeogenesis [GO:…	DNA binding [GO:0003677]; DNA-binding transcription activator activity [GO:0001216]; DNA-binding transcription activator activity, RNA polymerase II-specific [GO:0001228]; DNA-binding transcription factor activity [GO:0003700]; DNA-binding transcription factor activity, RNA polymerase II-specific [GO:0000981]; DNA-binding transcription repressor activity, RNA polymerase II-specific [GO:0001227]; …
Q9UHB7	270695	AF4/FMR2 family member 4 (ALL1-fused gene from chromosome 5q31 protein) (Protein AF-5q31) (Major CDK9 elongation factor-associated protein)	regulation of gene expression [GO:0010468]; response to endoplasmic reticulum stress [GO:0034976]; spermatid development [GO:0007286]
P52788	270694	Spermine synthase (SPMSY) (EC 2.5.1.22) (Spermidine aminopropyltransferase)	methionine metabolic process [GO:0006555]; polyamine metabolic process [GO:0006595]; spermine biosynthetic process [GO:0006597]	spermine synthase activity [GO:0016768]
P35813	270393	Protein phosphatase 1A (EC 3.1.3.16) (Protein phosphatase 2C isoform alpha) (PP2C-alpha) (Protein phosphatase IA)	cellular response to transforming growth factor beta stimulus [GO:0071560]; dephosphorylation [GO:0016311]; N-terminal protein myristoylation [GO:0006499]; negative regulation of BMP signaling pathway [GO:0030514]; negative regulation of canonical NF-kappaB signal transduction [GO:0043124]; negative regulation of non-canonical NF-kappaB signal transduction [GO:1901223]; negative regulation of tra…	calmodulin-dependent protein phosphatase activity [GO:0033192]; magnesium ion binding [GO:0000287]; manganese ion binding [GO:0030145]; protein serine/threonine phosphatase activity [GO:0004722]; R-SMAD binding [GO:0070412]
Q969H0	270391	F-box/WD repeat-containing protein 7 (Archipelago homolog) (hAgo) (F-box and WD-40 domain-containing protein 7) (F-box protein FBX30) (SEL-10) (hCdc4)	cellular response to UV [GO:0034644]; DNA damage response [GO:0006974]; DNA repair [GO:0006281]; lipid homeostasis [GO:0055088]; negative regulation of gene expression [GO:0010629]; negative regulation of hepatocyte proliferation [GO:2000346]; negative regulation of Notch signaling pathway [GO:0045746]; negative regulation of osteoclast development [GO:2001205]; negative regulation of SREBP signa…	cyclin binding [GO:0030332]; identical protein binding [GO:0042802]; phosphothreonine residue binding [GO:0050816]; protein-macromolecule adaptor activity [GO:0030674]; ubiquitin binding [GO:0043130]; ubiquitin protein ligase binding [GO:0031625]; ubiquitin-like ligase-substrate adaptor activity [GO:1990756]; ubiquitin-protein transferase activator activity [GO:0097027]
P42566	270238	Epidermal growth factor receptor substrate 15 (Protein Eps15) (Protein AF-1p)	clathrin coat assembly [GO:0048268]; endocytic recycling [GO:0032456]; endocytosis [GO:0006897]; endosomal transport [GO:0016197]; Golgi to endosome transport [GO:0006895]; positive regulation of receptor recycling [GO:0001921]; postsynaptic neurotransmitter receptor internalization [GO:0098884]; receptor-mediated endocytosis of virus by host cell [GO:0019065]; regulation of cell population proli…	cadherin binding [GO:0045296]; calcium ion binding [GO:0005509]; identical protein binding [GO:0042802]; polyubiquitin modification-dependent protein binding [GO:0031593]; SH3 domain binding [GO:0017124]; ubiquitin binding [GO:0043130]
Q13242	269999	Serine/arginine-rich splicing factor 9 (Pre-mRNA-splicing factor SRp30C) (Splicing factor, arginine/serine-rich 9)	alternative mRNA splicing, via spliceosome [GO:0000380]; mRNA processing [GO:0006397]; mRNA splice site recognition [GO:0006376]; negative regulation of mRNA splicing, via spliceosome [GO:0048025]	protein domain specific binding [GO:0019904]; RNA binding [GO:0003723]
Q9BRT8	269902	Zinc-regulated GTPase metalloprotein activator 1A (EC 3.6.5.-) (Cobalamin synthase W domain-containing protein 1) (COBW domain-containing protein 1) (NPC-A-6 COBW domain-containing protein 1) (NPC-A-6)	kidney development [GO:0001822]	GTP binding [GO:0005525]; hydrolase activity [GO:0016787]; metal ion binding [GO:0046872]
P52747	269693	Zinc finger protein 143 (SPH-binding factor) (Selenocysteine tRNA gene transcription-activating factor) (hStaf)	positive regulation of snRNA transcription by RNA polymerase II [GO:1905382]; positive regulation of transcription by RNA polymerase II [GO:0045944]; positive regulation of transcription by RNA polymerase III [GO:0045945]; regulation of DNA-templated transcription [GO:0006355]; regulation of transcription by RNA polymerase II [GO:0006357]; regulation of transcription by RNA polymerase III [GO:000…	DNA-binding transcription activator activity, RNA polymerase II-specific [GO:0001228]; DNA-binding transcription factor activity, RNA polymerase II-specific [GO:0000981]; RNA polymerase II cis-regulatory region sequence-specific DNA binding [GO:0000978]; zinc ion binding [GO:0008270]
P57058	269617	Hormonally up-regulated neu tumor-associated kinase (EC 2.7.11.1) (B19) (Serine/threonine-protein kinase MAK-V)	intracellular signal transduction [GO:0035556]; signal transduction [GO:0007165]	ATP binding [GO:0005524]; protein serine kinase activity [GO:0106310]; protein serine/threonine kinase activity [GO:0004674]
Q96EX2	269369	E3 ubiquitin-protein ligase RNFT2 (RING finger and transmembrane domain-containing protein 2) (Transmembrane protein 118)	positive regulation of ERAD pathway [GO:1904294]	ubiquitin protein ligase activity [GO:0061630]; zinc ion binding [GO:0008270]
P61244	269038	Protein max (Class D basic helix-loop-helix protein 4) (bHLHd4) (Myc-associated factor X)	negative regulation of transcription by RNA polymerase II [GO:0000122]; positive regulation of DNA-templated transcription [GO:0045893]; positive regulation of transcription by RNA polymerase II [GO:0045944]; regulation of transcription by RNA polymerase II [GO:0006357]	DNA binding [GO:0003677]; DNA-binding transcription factor activity [GO:0003700]; DNA-binding transcription factor activity, RNA polymerase II-specific [GO:0000981]; DNA-binding transcription factor binding [GO:0140297]; DNA-binding transcription repressor activity, RNA polymerase II-specific [GO:0001227]; E-box binding [GO:0070888]; identical protein binding [GO:0042802]; protein dimerization ac…
P17931	268885	Galectin-3 (Gal-3) (35 kDa lectin) (Carbohydrate-binding protein 35) (CBP 35) (Galactose-specific lectin 3) (Galactoside-binding protein) (GALBP) (IgE-binding protein) (L-31) (Laminin-binding protein) (Lectin L-29) (Mac-2 antigen)	eosinophil chemotaxis [GO:0048245]; epithelial cell differentiation [GO:0030855]; innate immune response [GO:0045087]; macrophage chemotaxis [GO:0048246]; monocyte chemotaxis [GO:0002548]; mononuclear cell migration [GO:0071674]; mRNA processing [GO:0006397]; negative regulation of endocytosis [GO:0045806]; negative regulation of extrinsic apoptotic signaling pathway [GO:2001237]; negative regula…	carbohydrate binding [GO:0030246]; chemoattractant activity [GO:0042056]; disaccharide binding [GO:0048030]; IgE binding [GO:0019863]; laminin binding [GO:0043236]; molecular condensate scaffold activity [GO:0140693]; protein phosphatase binding [GO:0019903]; protein phosphatase inhibitor activity [GO:0004864]; receptor ligand inhibitor activity [GO:0141069]; RNA binding [GO:0003723]; signaling r…
Q70HW3	268678	Mitochondrial S-adenosylmethionine carrier protein (SAM carrier) (Solute carrier family 25 member 26)	macromolecule methylation [GO:0043414]; mitochondrial S-adenosyl-L-methionine transmembrane transport [GO:1990543]; monoatomic ion transport [GO:0006811]; S-adenosyl-L-methionine transport [GO:0015805]	S-adenosyl-L-methionine transmembrane transporter activity [GO:0000095]; S-adenosyl-L-methionine:S-adenosyl-L-homocysteine antiporter activity [GO:0180003]
O15530	268678	3-phosphoinositide-dependent protein kinase 1 (hPDK1) (EC 2.7.11.1)	actin cytoskeleton organization [GO:0030036]; calcium-mediated signaling [GO:0019722]; cell migration [GO:0016477]; cellular response to epidermal growth factor stimulus [GO:0071364]; cellular response to insulin stimulus [GO:0032869]; epidermal growth factor receptor signaling pathway [GO:0007173]; extrinsic apoptotic signaling pathway [GO:0097191]; hyperosmotic response [GO:0006972]; insulin re…	3-phosphoinositide-dependent protein kinase activity [GO:0004676]; ATP binding [GO:0005524]; phospholipase activator activity [GO:0016004]; phospholipase binding [GO:0043274]; protein serine kinase activity [GO:0106310]; protein serine/threonine kinase activity [GO:0004674]
P04406	268625	Glyceraldehyde-3-phosphate dehydrogenase (GAPDH) (EC 1.2.1.12) (Peptidyl-cysteine S-nitrosylase GAPDH) (EC 2.6.99.-)	antimicrobial humoral immune response mediated by antimicrobial peptide [GO:0061844]; cellular response to type II interferon [GO:0071346]; defense response to fungus [GO:0050832]; glucose metabolic process [GO:0006006]; glycolytic process [GO:0006096]; killing by host of symbiont cells [GO:0051873]; killing of cells of another organism [GO:0031640]; microtubule cytoskeleton organization [GO:0000…	aspartic-type endopeptidase inhibitor activity [GO:0019828]; disordered domain specific binding [GO:0097718]; glyceraldehyde-3-phosphate dehydrogenase (NAD+) (phosphorylating) activity [GO:0004365]; identical protein binding [GO:0042802]; microtubule binding [GO:0008017]; NAD binding [GO:0051287]; NADP binding [GO:0050661]; peptidyl-cysteine S-nitrosylase activity [GO:0035605]
Q9Y3C1	268363	Nucleolar protein 16 (HBV pre-S2 trans-regulated protein 3)	ribosomal large subunit biogenesis [GO:0042273]	RNA binding [GO:0003723]
Q12906	268339	Interleukin enhancer-binding factor 3 (Double-stranded RNA-binding protein 76) (DRBP76) (M-phase phosphoprotein 4) (MPP4) (Nuclear factor associated with dsRNA) (NFAR) (Nuclear factor of activated T-cells 90 kDa) (NF-AT-90) (Translational control protein 80) (TCP80)	defense response to virus [GO:0051607]; negative regulation of DNA-templated transcription [GO:0045892]; negative regulation of translation [GO:0017148]; negative regulation of viral genome replication [GO:0045071]; positive regulation of DNA-templated transcription [GO:0045893]; protein phosphorylation [GO:0006468]; spliceosome-depend formation of circular RNA [GO:0160091]	DNA binding [GO:0003677]; double-stranded RNA binding [GO:0003725]; mRNA 3'-UTR AU-rich region binding [GO:0035925]; RNA binding [GO:0003723]; single-stranded RNA binding [GO:0003727]; virus receptor activity [GO:0001618]
O60478	268124	Integral membrane protein GPR137B (Transmembrane 7 superfamily member 1 protein)	autophagy [GO:0006914]; negative regulation of bone resorption [GO:0045779]; negative regulation of osteoclast differentiation [GO:0045671]; positive regulation of protein localization to lysosome [GO:0150032]; positive regulation of TORC1 signaling [GO:1904263]; regulation of autophagy [GO:0010506]; regulation of GTPase activity [GO:0043087]; regulation of macrophage activation [GO:0043030]
Q9BZK7	268117	F-box-like/WD repeat-containing protein TBL1XR1 (Nuclear receptor corepressor/HDAC3 complex subunit TBLR1) (TBL1-related protein 1) (Transducin beta-like 1X-related protein 1)	blastocyst hatching [GO:0001835]; chromatin organization [GO:0006325]; fat pad development [GO:0060613]; lipid catabolic process [GO:0016042]; multicellular organism growth [GO:0035264]; negative regulation of transcription by RNA polymerase II [GO:0000122]; positive regulation of canonical Wnt signaling pathway [GO:0090263]; positive regulation of DNA-templated transcription [GO:0045893]; positi…	beta-catenin binding [GO:0008013]; histone binding [GO:0042393]; transcription cis-regulatory region binding [GO:0000976]; transcription corepressor activity [GO:0003714]
O43390	267954	Heterogeneous nuclear ribonucleoprotein R (hnRNP R)	mRNA processing [GO:0006397]; mRNA splicing, via spliceosome [GO:0000398]	mRNA binding [GO:0003729]; RNA binding [GO:0003723]
Q68CQ7	267946	Glycosyltransferase 8 domain-containing protein 1 (EC 2.4.1.-)		UDP-glycosyltransferase activity [GO:0008194]
Q14139	267937	Ubiquitin conjugation factor E4 A (EC 2.3.2.27) (RING-type E3 ubiquitin transferase E4 A)	ERAD pathway [GO:0036503]; protein polyubiquitination [GO:0000209]; ubiquitin-dependent protein catabolic process [GO:0006511]	ubiquitin-ubiquitin ligase activity [GO:0034450]
Q969G3	267782	SWI/SNF-related matrix-associated actin-dependent regulator of chromatin subfamily E member 1 (BRG1-associated factor 57) (BAF57)	chromatin remodeling [GO:0006338]; negative regulation of DNA-templated transcription [GO:0045892]; neurogenesis [GO:0022008]; nucleosome disassembly [GO:0006337]; positive regulation of cell differentiation [GO:0045597]; positive regulation of double-strand break repair [GO:2000781]; positive regulation of myoblast differentiation [GO:0045663]; positive regulation of stem cell population mainten…	chromatin binding [GO:0003682]; DNA binding [GO:0003677]; N-acetyltransferase activity [GO:0008080]; nuclear receptor binding [GO:0016922]; RNA binding [GO:0003723]; transcription coactivator activity [GO:0003713]
Q9NQX4	267612	Unconventional myosin-Vc	actin filament organization [GO:0007015]	actin filament binding [GO:0051015]; ATP binding [GO:0005524]; calmodulin binding [GO:0005516]; microfilament motor activity [GO:0000146]
P52434	267548	DNA-directed RNA polymerases I, II, and III subunit RPABC3 (RNA polymerases I, II, and III subunit ABC3) (DNA-directed RNA polymerase II subunit H) (DNA-directed RNA polymerases I, II, and III 17.1 kDa polypeptide) (RPB17) (RPB8 homolog) (hRPB8)	transcription by RNA polymerase II [GO:0006366]	DNA-directed RNA polymerase activity [GO:0003899]; single-stranded DNA binding [GO:0003697]
P83916	267427	Chromobox protein homolog 1 (HP1Hsbeta) (Heterochromatin protein 1 homolog beta) (HP1 beta) (Heterochromatin protein p25) (M31) (Modifier 1 protein) (p25beta)	DNA damage response [GO:0006974]; heterochromatin formation [GO:0031507]; negative regulation of DNA-templated transcription [GO:0045892]	chromatin binding [GO:0003682]; enzyme binding [GO:0019899]; histone methyltransferase binding [GO:1990226]; identical protein binding [GO:0042802]; methylated histone binding [GO:0035064]
Q8NDD1	267373	40S small subunit processome assembly factor 1	ribosomal small subunit biogenesis [GO:0042274]	RNA binding [GO:0003723]
O43432	267054	Eukaryotic translation initiation factor 4 gamma 3 (eIF-4-gamma 3) (eIF-4G 3) (eIF4G 3) (eIF-4-gamma II) (eIF4GII)	positive regulation of translation [GO:0045727]; regulation of translational initiation [GO:0006446]; spermatid development [GO:0007286]; translational initiation [GO:0006413]	mRNA binding [GO:0003729]; RNA binding [GO:0003723]; RNA cap binding [GO:0000339]; translation factor activity, RNA binding [GO:0008135]; translation initiation factor activity [GO:0003743]
Q9BSE4	266956	Homocysteine-responsive endoplasmic reticulum-resident ubiquitin-like domain member 2 protein	endoplasmic reticulum unfolded protein response [GO:0030968]; spermatogenesis [GO:0007283]
Q0JRZ9	266759	F-BAR domain only protein 2	clathrin coat assembly [GO:0048268]; clathrin-dependent endocytosis [GO:0072583]; membrane invagination [GO:0010324]; protein localization to plasma membrane [GO:0072659]; synaptic vesicle endocytosis [GO:0048488]	identical protein binding [GO:0042802]; phosphatidylinositol binding [GO:0035091]; phosphatidylinositol-4,5-bisphosphate binding [GO:0005546]; phosphatidylserine binding [GO:0001786]
O95721	266759	Synaptosomal-associated protein 29 (SNAP-29) (Soluble 29 kDa NSF attachment protein) (Vesicle-membrane fusion protein SNAP-29)	autophagosome maturation [GO:0097352]; autophagosome membrane docking [GO:0016240]; cilium assembly [GO:0060271]; exocytosis [GO:0006887]; membrane fusion [GO:0061025]; protein transport [GO:0015031]; synaptic vesicle fusion to presynaptic active zone membrane [GO:0031629]; synaptic vesicle priming [GO:0016082]; vesicle targeting [GO:0006903]	SNAP receptor activity [GO:0005484]; syntaxin binding [GO:0019905]
P31689	266405	DnaJ homolog subfamily A member 1 (DnaJ protein homolog 2) (HSDJ) (Heat shock 40 kDa protein 4) (Heat shock protein J2) (HSJ-2) (Human DnaJ protein 2) (hDj-2)	negative regulation of apoptotic process [GO:0043066]; negative regulation of establishment of protein localization to mitochondrion [GO:1903748]; negative regulation of JUN kinase activity [GO:0043508]; negative regulation of nitrosative stress-induced intrinsic apoptotic signaling pathway [GO:1905259]; negative regulation of protein ubiquitination [GO:0031397]; positive regulation of apoptotic …	ATP binding [GO:0005524]; ATPase activator activity [GO:0001671]; C3HC4-type RING finger domain binding [GO:0055131]; G protein-coupled receptor binding [GO:0001664]; Hsp70 protein binding [GO:0030544]; low-density lipoprotein particle receptor binding [GO:0050750]; protein-folding chaperone binding [GO:0051087]; Tat protein binding [GO:0030957]; ubiquitin protein ligase binding [GO:0031625]; unf…
Q9H300	266202	Presenilin-associated rhomboid-like protein, mitochondrial (EC 3.4.21.105) (Mitochondrial intramembrane cleaving protease PARL) [Cleaved into: P-beta (Pbeta)]	membrane protein proteolysis [GO:0033619]; mitochondrial fusion [GO:0008053]; negative regulation of intrinsic apoptotic signaling pathway [GO:2001243]; negative regulation of release of cytochrome c from mitochondria [GO:0090201]; protein processing [GO:0016485]; proteolysis [GO:0006508]; regulation of mitochondrion organization [GO:0010821]; regulation of mitophagy [GO:1901524]; regulation of p…	endopeptidase activity [GO:0004175]; serine-type endopeptidase activity [GO:0004252]
P13473	266081	Lysosome-associated membrane glycoprotein 2 (LAMP-2) (Lysosome-associated membrane protein 2) (CD107 antigen-like family member B) (LGP-96) (CD antigen CD107b)	autophagosome maturation [GO:0097352]; cellular response to starvation [GO:0009267]; chaperone-mediated autophagy [GO:0061684]; lysosomal lumen acidification [GO:0007042]; lysosomal protein catabolic process [GO:1905146]; muscle cell cellular homeostasis [GO:0046716]; negative regulation of NLRP3 inflammasome complex assembly [GO:1900226]; negative regulation of protein-containing complex assembl…	enzyme binding [GO:0019899]; ion channel inhibitor activity [GO:0008200]; protein domain specific binding [GO:0019904]; signaling adaptor activity [GO:0035591]
Q96S15	266063	GATOR2 complex protein WDR24 (EC 2.3.2.27) (WD repeat-containing protein 24)	autophagy [GO:0006914]; cellular response to amino acid starvation [GO:0034198]; cellular response to nutrient levels [GO:0031669]; negative regulation of TORC1 signaling [GO:1904262]; positive regulation of macroautophagy [GO:0016239]; positive regulation of TOR signaling [GO:0032008]; positive regulation of TORC1 signaling [GO:1904263]; protein K6-linked ubiquitination [GO:0085020]; regulation …	ubiquitin protein ligase activity [GO:0061630]; zinc ion binding [GO:0008270]
Q9H3K6	266024	BolA-like protein 2	[2Fe-2S] cluster assembly [GO:0044571]; cell redox homeostasis [GO:0045454]; intracellular iron ion homeostasis [GO:0006879]; iron-sulfur cluster assembly [GO:0016226]; protein maturation [GO:0051604]	2 iron, 2 sulfur cluster binding [GO:0051537]; iron-sulfur cluster binding [GO:0051536]
P31267	265996	Homeobox protein Hox-A6 (Homeobox protein Hox-1B)	anterior/posterior pattern specification [GO:0009952]; embryonic skeletal system development [GO:0048706]; regulation of transcription by RNA polymerase II [GO:0006357]	DNA-binding transcription factor activity, RNA polymerase II-specific [GO:0000981]; RNA polymerase II cis-regulatory region sequence-specific DNA binding [GO:0000978]; sequence-specific double-stranded DNA binding [GO:1990837]
Q96AG3	265968	Mitochondrial outer membrane protein SLC25A46 (Solute carrier family 25 member 46)	autophagy of mitochondrion [GO:0000422]; axon development [GO:0061564]; cerebellar Purkinje cell differentiation [GO:0021702]; cristae formation [GO:0042407]; dendrite development [GO:0016358]; establishment of localization in cell [GO:0051649]; locomotion involved in locomotory behavior [GO:0031987]; mitochondrial fission [GO:0000266]; mitochondrial membrane fission [GO:0090149]; mitochondrial t…	protein-containing complex binding [GO:0044877]
P34949	265922	Mannose-6-phosphate isomerase (EC 5.3.1.8) (Phosphohexomutase) (Phosphomannose isomerase) (PMI)	GDP-D-mannose biosynthetic process from fructose-6-phosphate [GO:0061729]; GDP-mannose biosynthetic process [GO:0009298]; mannose to fructose-6-phosphate catabolic process [GO:0061611]	mannose-6-phosphate isomerase activity [GO:0004476]; zinc ion binding [GO:0008270]
Q9Y4E8	265556	Ubiquitin carboxyl-terminal hydrolase 15 (EC 3.4.19.12) (Deubiquitinating enzyme 15) (Ubiquitin thioesterase 15) (Ubiquitin-specific-processing protease 15) (Unph-2) (Unph4)	BMP signaling pathway [GO:0030509]; monoubiquitinated protein deubiquitination [GO:0035520]; negative regulation of antifungal innate immune response [GO:1905035]; negative regulation of transforming growth factor beta receptor signaling pathway [GO:0030512]; positive regulation of RIG-I signaling pathway [GO:1900246]; protein deubiquitination [GO:0016579]; protein K27-linked deubiquitination [GO…	cysteine-type deubiquitinase activity [GO:0004843]; cysteine-type endopeptidase activity [GO:0004197]; deubiquitinase activity [GO:0101005]; identical protein binding [GO:0042802]; K48-linked deubiquitinase activity [GO:1990380]; SMAD binding [GO:0046332]; transforming growth factor beta receptor binding [GO:0005160]; ubiquitin-modified histone reader activity [GO:0061649]
P24539	265524	ATP synthase peripheral stalk subunit b, mitochondrial (ATP synthase F(0) complex subunit B1, mitochondrial) (ATP synthase peripheral stalk-membrane subunit b) (ATP synthase proton-transporting mitochondrial F(0) complex subunit B1) (ATP synthase subunit b) (ATPase subunit b)	proton motive force-driven ATP synthesis [GO:0015986]; proton motive force-driven mitochondrial ATP synthesis [GO:0042776]; substantia nigra development [GO:0021762]	proton transmembrane transporter activity [GO:0015078]
Q9P2K5	265491	Myelin expression factor 2 (MEF-2) (MyEF-2) (MST156)	myotube differentiation [GO:0014902]; neuron differentiation [GO:0030182]	DNA binding [GO:0003677]; mRNA binding [GO:0003729]; RNA binding [GO:0003723]
A2RTX5	265463	Threonine--tRNA ligase 2, cytoplasmic (EC 6.1.1.3) (Threonyl-tRNA synthetase) (ThrRS) (Threonyl-tRNA synthetase protein 3)	threonyl-tRNA aminoacylation [GO:0006435]	ATP binding [GO:0005524]; threonine-tRNA ligase activity [GO:0004829]
Q01081	265395	Splicing factor U2AF 35 kDa subunit (U2 auxiliary factor 35 kDa subunit) (U2 small nuclear RNA auxiliary factor 1) (U2 snRNP auxiliary factor small subunit)	mRNA processing [GO:0006397]; mRNA splicing, via spliceosome [GO:0000398]; RNA splicing [GO:0008380]	pre-mRNA 3'-splice site binding [GO:0030628]; RNA binding [GO:0003723]; RS domain binding [GO:0050733]; zinc ion binding [GO:0008270]
Q15084	265216	Protein disulfide-isomerase A6 (EC 5.3.4.1) (Endoplasmic reticulum protein 5) (ER protein 5) (ERp5) (Protein disulfide isomerase P5) (Thioredoxin domain-containing protein 7)	protein folding [GO:0006457]; response to endoplasmic reticulum stress [GO:0034976]	protein disulfide isomerase activity [GO:0003756]; protein-disulfide reductase activity [GO:0015035]
Q15139	265008	Serine/threonine-protein kinase D1 (EC 2.7.11.13) (Protein kinase C mu type) (Protein kinase D) (nPKC-D1) (nPKC-mu)	angiogenesis [GO:0001525]; apoptotic process [GO:0006915]; cell differentiation [GO:0030154]; cellular response to amino acid starvation [GO:0034198]; cellular response to angiotensin [GO:1904385]; cellular response to endothelin [GO:1990859]; cellular response to hydroperoxide [GO:0071447]; cellular response to norepinephrine stimulus [GO:0071874]; cellular response to oxidative stress [GO:00345…	ATP binding [GO:0005524]; diacylglycerol-dependent serine/threonine kinase activity [GO:0004697]; heat shock protein binding [GO:0031072]; identical protein binding [GO:0042802]; kinase activity [GO:0016301]; phosphatidylinositol 3-kinase activator activity [GO:0141038]; protein kinase C binding [GO:0005080]; protein serine kinase activity [GO:0106310]; protein serine/threonine kinase activity [G…
Q9P2R7	265002	Succinate--CoA ligase [ADP-forming] subunit beta, mitochondrial (EC 6.2.1.5) (ATP-specific succinyl-CoA synthetase subunit beta) (A-SCS) (Succinyl-CoA synthetase beta-A chain) (SCS-betaA)	succinate metabolic process [GO:0006105]; succinyl-CoA catabolic process [GO:1901289]; succinyl-CoA metabolic process [GO:0006104]; succinyl-CoA pathway [GO:0006781]; tricarboxylic acid cycle [GO:0006099]	ATP binding [GO:0005524]; magnesium ion binding [GO:0000287]; succinate-CoA ligase (ADP-forming) activity [GO:0004775]
P05204	264962	Non-histone chromosomal protein HMG-17 (High mobility group nucleosome-binding domain-containing protein 2)	antimicrobial humoral immune response mediated by antimicrobial peptide [GO:0061844]; chromatin organization [GO:0006325]; killing of cells of another organism [GO:0031640]	chromatin binding [GO:0003682]; nucleosomal DNA binding [GO:0031492]; RNA binding [GO:0003723]
Q6P9H4	264169	Connector enhancer of kinase suppressor of ras 3 (Connector enhancer of KSR 3) (CNK homolog protein 3) (CNK3) (CNKSR family member 3) (Maguin-like protein)	negative regulation of ERK1 and ERK2 cascade [GO:0070373]; negative regulation of peptidyl-serine phosphorylation [GO:0033137]; positive regulation of sodium ion transport [GO:0010765]
Q8WVP7	264169	Limb region 1 protein homolog (Differentiation-related gene 14 protein)	embryonic digit morphogenesis [GO:0042733]; signal transduction [GO:0007165]	transmembrane signaling receptor activity [GO:0004888]
P19838	264167	Nuclear factor NF-kappa-B p105 subunit (DNA-binding factor KBF1) (EBP-1) (Nuclear factor of kappa light polypeptide gene enhancer in B-cells 1) [Cleaved into: Nuclear factor NF-kappa-B p50 subunit]	antibacterial innate immune response [GO:0140367]; apoptotic process [GO:0006915]; B cell receptor signaling pathway [GO:0050853]; canonical NF-kappaB signal transduction [GO:0007249]; cellular response to angiotensin [GO:1904385]; cellular response to dsRNA [GO:0071359]; cellular response to interleukin-17 [GO:0097398]; cellular response to interleukin-6 [GO:0071354]; cellular response to lipopo…	actinin binding [GO:0042805]; chromatin binding [GO:0003682]; DNA-binding transcription activator activity, RNA polymerase II-specific [GO:0001228]; DNA-binding transcription factor activity [GO:0003700]; DNA-binding transcription factor activity, RNA polymerase II-specific [GO:0000981]; DNA-binding transcription repressor activity, RNA polymerase II-specific [GO:0001227]; identical protein bindi…
Q9BZD2	263906	Equilibrative nucleoside transporter 3 (hENT3) (Solute carrier family 29 member 3)	adenosine transport [GO:0032238]; cytidine transport [GO:0015861]; dopamine transport [GO:0015872]; guanine transmembrane transport [GO:1903716]; inosine transport [GO:0035340]; norepinephrine transport [GO:0015874]; nucleobase transport [GO:0015851]; nucleoside transmembrane transport [GO:1901642]; nucleoside transport [GO:0015858]; purine nucleobase transmembrane transport [GO:1904823]; pyrimid…	cytidine transmembrane transporter activity [GO:0015212]; guanine transmembrane transporter activity [GO:0015208]; monoamine transmembrane transporter activity [GO:0008504]; neurotransmitter transmembrane transporter activity [GO:0005326]; nucleobase transmembrane transporter activity [GO:0015205]; nucleoside transmembrane transporter activity [GO:0005337]; organic cation transmembrane transporte…
P20290	263823	Transcription factor BTF3 (Nascent polypeptide-associated complex subunit beta) (NAC-beta) (RNA polymerase B transcription factor 3)	in utero embryonic development [GO:0001701]; negative regulation of protein localization to endoplasmic reticulum [GO:1905551]; protein transport [GO:0015031]	RNA binding [GO:0003723]
O43399	263743	Tumor protein D54 (hD54) (Tumor protein D52-like 2)	carbohydrate metabolic process [GO:0005975]; regulation of cell population proliferation [GO:0042127]	protein homodimerization activity [GO:0042803]; RNA binding [GO:0003723]
Q96RT7	263697	Gamma-tubulin complex component 6 (GCP-6)	cytoplasmic microtubule organization [GO:0031122]; meiotic cell cycle [GO:0051321]; microtubule nucleation [GO:0007020]; mitotic cell cycle [GO:0000278]; spindle assembly [GO:0051225]	gamma-tubulin binding [GO:0043015]; microtubule binding [GO:0008017]
Q99714	263570	3-hydroxyacyl-CoA dehydrogenase type-2 (EC 1.1.1.35) (17-beta-estradiol 17-dehydrogenase) (EC 1.1.1.62) (2-methyl-3-hydroxybutyryl-CoA dehydrogenase) (MHBD) (3-alpha-(17-beta)-hydroxysteroid dehydrogenase (NAD(+))) (EC 1.1.1.239) (3-hydroxy-2-methylbutyryl-CoA dehydrogenase) (EC 1.1.1.178) (3-hydroxyacyl-CoA dehydrogenase type II) (3alpha(or 20beta)-hydroxysteroid dehydrogenase) (EC 1.1.1.53) (7-…	androgen metabolic process [GO:0008209]; bile acid biosynthetic process [GO:0006699]; brexanolone metabolic process [GO:0062173]; C21-steroid hormone metabolic process [GO:0008207]; estrogen metabolic process [GO:0008210]; fatty acid beta-oxidation [GO:0006635]; fatty acid metabolic process [GO:0006631]; isoleucine catabolic process [GO:0006550]; lipid metabolic process [GO:0006629]; mitochondria…	17-beta-hydroxysteroid dehydrogenase (NAD+) activity [GO:0044594]; 3-hydroxy-2-methylbutyryl-CoA dehydrogenase activity [GO:0047015]; 3-hydroxyacyl-CoA dehydrogenase activity [GO:0003857]; androstan-3-alpha,17-beta-diol dehydrogenase (NAD+) activity [GO:0047044]; chenodeoxycholate 7-alpha-dehydrogenase (NAD+) activity [GO:0106281]; cholate 7-alpha-dehydrogenase (NAD+) activity [GO:0008709]; estra…
Q9ULZ3	263524	Apoptosis-associated speck-like protein containing a CARD (hASC) (Caspase recruitment domain-containing protein 5) (PYD and CARD domain-containing protein) (Target of methylation-induced silencing 1)	activation of innate immune response [GO:0002218]; apoptotic process [GO:0006915]; apoptotic signaling pathway [GO:0097190]; cellular response to interleukin-1 [GO:0071347]; cellular response to lipopolysaccharide [GO:0071222]; cellular response to tumor necrosis factor [GO:0071356]; defense response to Gram-negative bacterium [GO:0050829]; defense response to Gram-positive bacterium [GO:0050830]…	BMP receptor binding [GO:0070700]; cysteine-type endopeptidase activator activity [GO:0140608]; enzyme binding [GO:0019899]; identical protein binding [GO:0042802]; interleukin-6 receptor binding [GO:0005138]; myosin I binding [GO:0017024]; pattern recognition receptor activity [GO:0038187]; protease binding [GO:0002020]; protein dimerization activity [GO:0046983]; protein homodimerization activi…
Q04637	263440	Eukaryotic translation initiation factor 4 gamma 1 (eIF-4-gamma 1) (eIF-4G 1) (eIF-4G1) (p220)	behavioral fear response [GO:0001662]; cap-dependent translational initiation [GO:0002191]; cellular response to nutrient levels [GO:0031669]; energy homeostasis [GO:0097009]; miRNA-mediated gene silencing by inhibition of translation [GO:0035278]; negative regulation of autophagy [GO:0010507]; neuron differentiation [GO:0030182]; positive regulation of cell growth [GO:0030307]; positive regulati…	ATP binding [GO:0005524]; eukaryotic initiation factor 4E binding [GO:0008190]; molecular adaptor activity [GO:0060090]; mRNA binding [GO:0003729]; RNA binding [GO:0003723]; translation factor activity, RNA binding [GO:0008135]; translation initiation factor activity [GO:0003743]; translation initiation factor binding [GO:0031369]
P62979	263161	Ubiquitin-ribosomal protein eS31 fusion protein (Ubiquitin carboxyl extension protein 80) [Cleaved into: Ubiquitin; Small ribosomal subunit protein eS31 (40S ribosomal protein S27a)]	cytoplasmic translation [GO:0002181]; modification-dependent protein catabolic process [GO:0019941]; protein ubiquitination [GO:0016567]; translation [GO:0006412]	protein tag activity [GO:0031386]; RNA binding [GO:0003723]; structural constituent of ribosome [GO:0003735]; ubiquitin protein ligase binding [GO:0031625]; zinc ion binding [GO:0008270]
Q00005	263148	Serine/threonine-protein phosphatase 2A 55 kDa regulatory subunit B beta isoform (PP2A subunit B isoform B55-beta) (PP2A subunit B isoform PR55-beta) (PP2A subunit B isoform R2-beta) (PP2A subunit B isoform beta)	apoptotic process [GO:0006915]	protein phosphatase regulator activity [GO:0019888]
P82663	262938	Small ribosomal subunit protein mS25 (28S ribosomal protein S25, mitochondrial) (MRP-S25) (S25mt)	mitochondrial translation [GO:0032543]	structural constituent of ribosome [GO:0003735]
O96018	262761	Amyloid-beta A4 precursor protein-binding family A member 3 (Adapter protein X11gamma) (Neuron-specific X11L2 protein) (Neuronal Munc18-1-interacting protein 3) (Mint-3)	chemical synaptic transmission [GO:0007268]; in utero embryonic development [GO:0001701]; negative regulation of catalytic activity [GO:0043086]; protein transport [GO:0015031]; regulation of gene expression [GO:0010468]	amyloid-beta binding [GO:0001540]; enzyme binding [GO:0019899]; enzyme inhibitor activity [GO:0004857]
Q9BSR8	262508	Protein YIPF4 (YIP1 family member 4)	endoplasmic reticulum to Golgi vesicle-mediated transport [GO:0006888]; vesicle fusion with Golgi apparatus [GO:0048280]
O75037	262483	Kinesin-like protein KIF21B	microtubule-based movement [GO:0007018]	ATP binding [GO:0005524]; ATP hydrolysis activity [GO:0016887]; microtubule binding [GO:0008017]; microtubule motor activity [GO:0003777]
P06748	262422	Nucleophosmin (NPM) (Nucleolar phosphoprotein B23) (Nucleolar protein NO38) (Numatrin)	cell volume homeostasis [GO:0006884]; cellular response to UV [GO:0034644]; cellular senescence [GO:0090398]; centrosome cycle [GO:0007098]; chromatin remodeling [GO:0006338]; DNA repair [GO:0006281]; intracellular protein transport [GO:0006886]; macrophage differentiation [GO:0030225]; negative regulation of apoptotic process [GO:0043066]; negative regulation of cell population proliferation [GO…	chromatin binding [GO:0003682]; core promoter sequence-specific DNA binding [GO:0001046]; DNA-binding transcription factor binding [GO:0140297]; histone binding [GO:0042393]; molecular adaptor activity [GO:0060090]; NF-kappaB binding [GO:0051059]; protein homodimerization activity [GO:0042803]; protein kinase binding [GO:0019901]; protein kinase inhibitor activity [GO:0004860]; ribosomal large su…
Q05086	262364	Ubiquitin-protein ligase E3A (EC 2.3.2.26) (E6AP ubiquitin-protein ligase) (HECT-type ubiquitin transferase E3A) (Human papillomavirus E6-associated protein) (Oncogenic protein-associated protein E6-AP) (Renal carcinoma antigen NY-REN-54)	androgen receptor signaling pathway [GO:0030521]; brain development [GO:0007420]; negative regulation of TORC1 signaling [GO:1904262]; ovarian follicle development [GO:0001541]; positive regulation of Golgi lumen acidification [GO:1905528]; positive regulation of phosphatidylinositol 3-kinase/protein kinase B signal transduction [GO:0051897]; positive regulation of protein ubiquitination [GO:0031…	transcription coactivator activity [GO:0003713]; ubiquitin protein ligase activity [GO:0061630]; ubiquitin-protein transferase activity [GO:0004842]; zinc ion binding [GO:0008270]
Q8NBM4	262229	Ubiquitin-associated domain-containing protein 2 (UBA domain-containing protein 2) (Phosphoglycerate dehydrogenase-like protein 1)	negative regulation of canonical Wnt signaling pathway [GO:0090090]; negative regulation of retrograde protein transport, ER to cytosol [GO:1904153]; protein localization to endoplasmic reticulum [GO:0070972]; Wnt signaling pathway [GO:0016055]	serine-type endopeptidase activity [GO:0004252]
P20340	261916	Ras-related protein Rab-6A (Rab-6) (EC 3.6.5.2)	antigen processing and presentation [GO:0019882]; early endosome to Golgi transport [GO:0034498]; intra-Golgi vesicle-mediated transport [GO:0006891]; intracellular protein transport [GO:0006886]; minus-end-directed organelle transport along microtubule [GO:0072385]; neuron projection development [GO:0031175]; peptidyl-cysteine methylation [GO:0018125]; protein localization to Golgi apparatus [GO…	GTP binding [GO:0005525]; GTPase activity [GO:0003924]; myosin V binding [GO:0031489]; protein domain specific binding [GO:0019904]
P62308	261711	Small nuclear ribonucleoprotein G (snRNP-G) (Sm protein G) (Sm-G) (SmG)	7-methylguanosine cap hypermethylation [GO:0036261]; mRNA splicing, via spliceosome [GO:0000398]; RNA splicing [GO:0008380]; spliceosomal complex assembly [GO:0000245]; spliceosomal snRNP assembly [GO:0000387]; U2-type prespliceosome assembly [GO:1903241]	RNA binding [GO:0003723]
Q96EY1	261711	DnaJ homolog subfamily A member 3, mitochondrial (DnaJ protein Tid-1) (hTid-1) (Hepatocellular carcinoma-associated antigen 57) (Tumorous imaginal discs protein Tid56 homolog)	activation-induced cell death of T cells [GO:0006924]; cellular senescence [GO:0090398]; mitochondrial DNA replication [GO:0006264]; mitochondrion organization [GO:0007005]; negative regulation of apoptotic process [GO:0043066]; negative regulation of canonical NF-kappaB signal transduction [GO:0043124]; negative regulation of cell population proliferation [GO:0008285]; negative regulation of pro…	ATP binding [GO:0005524]; DNA-binding transcription factor binding [GO:0140297]; GTPase regulator activity [GO:0030695]; Hsp70 protein binding [GO:0030544]; IkappaB kinase complex binding [GO:0106137]; NF-kappaB binding [GO:0051059]; protein kinase binding [GO:0019901]; protein-containing complex binding [GO:0044877]; RNA polymerase II-specific DNA-binding transcription factor binding [GO:0061629…
P48444	261707	Coatomer subunit delta (Archain) (Delta-coat protein) (Delta-COP)	adult locomotory behavior [GO:0008344]; cerebellar Purkinje cell layer maturation [GO:0021691]; endoplasmic reticulum to Golgi vesicle-mediated transport [GO:0006888]; Golgi localization [GO:0051645]; intracellular protein transport [GO:0006886]; pigmentation [GO:0043473]; retrograde vesicle-mediated transport, Golgi to endoplasmic reticulum [GO:0006890]	RNA binding [GO:0003723]
O60238	261613	BCL2/adenovirus E1B 19 kDa protein-interacting protein 3-like (Adenovirus E1B19K-binding protein B5) (BCL2/adenovirus E1B 19 kDa protein-interacting protein 3A) (NIP3-like protein X) (NIP3L)	cellular response to hypoxia [GO:0071456]; defense response to virus [GO:0051607]; mitochondrial outer membrane permeabilization [GO:0097345]; mitochondrial protein catabolic process [GO:0035694]; negative regulation of apoptotic process [GO:0043066]; negative regulation of mitochondrial membrane potential [GO:0010917]; negative regulation of programmed cell death [GO:0043069]; positive regulatio…	identical protein binding [GO:0042802]; lamin binding [GO:0005521]; protein homodimerization activity [GO:0042803]
Q9UEU0	261569	Vesicle transport through interaction with t-SNAREs homolog 1B (Vesicle transport v-SNARE protein Vti1-like 1) (Vti1-rp1)	Golgi to vacuole transport [GO:0006896]; intra-Golgi vesicle-mediated transport [GO:0006891]; intracellular protein transport [GO:0006886]; macroautophagy [GO:0016236]; membrane fusion [GO:0061025]; regulation of protein localization to plasma membrane [GO:1903076]; retrograde transport, endosome to Golgi [GO:0042147]; vesicle docking involved in exocytosis [GO:0006904]; vesicle fusion with Golgi…	chloride channel inhibitor activity [GO:0019869]; SNAP receptor activity [GO:0005484]; SNARE binding [GO:0000149]
P84090	261534	Enhancer of rudimentary homolog	nucleobase-containing compound metabolic process [GO:0006139]; pyrimidine nucleoside metabolic process [GO:0006213]	methyl-CpG binding [GO:0008327]; RNA binding [GO:0003723]
O43175	261459	D-3-phosphoglycerate dehydrogenase (3-PGDH) (EC 1.1.1.95) (2-oxoglutarate reductase) (EC 1.1.1.399) (Malate dehydrogenase) (EC 1.1.1.37)	brain development [GO:0007420]; G1 to G0 transition [GO:0070314]; gamma-aminobutyric acid metabolic process [GO:0009448]; glial cell development [GO:0021782]; glutamine metabolic process [GO:0006541]; glycine metabolic process [GO:0006544]; L-serine biosynthetic process [GO:0006564]; neural tube development [GO:0021915]; neuron projection development [GO:0031175]; regulation of gene expression [G…	electron transfer activity [GO:0009055]; L-malate dehydrogenase (NAD+) activity [GO:0030060]; NAD binding [GO:0051287]; phosphoglycerate dehydrogenase activity [GO:0004617]
Q86VE9	261391	Serine incorporator 5	antiviral innate immune response [GO:0140374]; L-serine biosynthetic process [GO:0006564]; myelination [GO:0042552]; phosphatidylserine metabolic process [GO:0006658]; phospholipid biosynthetic process [GO:0008654]; plasma membrane phospholipid scrambling [GO:0017121]	L-serine transmembrane transporter activity [GO:0015194]; phospholipid scramblase activity [GO:0017128]
Q7Z4S6	261381	Kinesin-like protein KIF21A (Kinesin-like protein KIF2) (Renal carcinoma antigen NY-REN-62)	anterograde axonal transport [GO:0008089]; cortical microtubule organization [GO:0043622]; microtubule-based movement [GO:0007018]; regulation of axon guidance [GO:1902667]; regulation of microtubule depolymerization [GO:0031114]; regulation of microtubule polymerization [GO:0031113]	ankyrin repeat binding [GO:0071532]; ATP binding [GO:0005524]; ATP hydrolysis activity [GO:0016887]; microtubule binding [GO:0008017]; microtubule motor activity [GO:0003777]; plus-end-directed microtubule motor activity [GO:0008574]
Q5VV67	261378	Peroxisome proliferator-activated receptor gamma coactivator-related protein 1 (PGC-1-related coactivator) (PRC)	energy homeostasis [GO:0097009]; positive regulation of transcription by RNA polymerase II [GO:0045944]	RNA binding [GO:0003723]; transcription coactivator activity [GO:0003713]
Q86SQ0	261208	Pleckstrin homology-like domain family B member 2 (Protein LL5-beta)	basement membrane organization [GO:0071711]; cell migration [GO:0016477]; establishment of cell polarity [GO:0030010]; establishment of protein localization [GO:0045184]; microtubule cytoskeleton organization [GO:0000226]; negative regulation of focal adhesion assembly [GO:0051895]; negative regulation of stress fiber assembly [GO:0051497]; negative regulation of wound healing, spreading of epide…	cadherin binding [GO:0045296]
Q9BV68	261005	E3 ubiquitin-protein ligase RNF126 (EC 2.3.2.27) (RING finger protein 126)	cytoplasm protein quality control by the ubiquitin-proteasome system [GO:0071629]; negative regulation of epidermal growth factor receptor signaling pathway [GO:0042059]; positive regulation of double-strand break repair via homologous recombination [GO:1905168]; proteasome-mediated ubiquitin-dependent protein catabolic process [GO:0043161]; protein K27-linked ubiquitination [GO:0044314]; protein…	epidermal growth factor receptor binding [GO:0005154]; ubiquitin protein ligase activity [GO:0061630]; zinc ion binding [GO:0008270]
Q9NX20	260807	Large ribosomal subunit protein uL16m (39S ribosomal protein L16, mitochondrial) (L16mt) (MRP-L16)	mitochondrial translation [GO:0032543]	rRNA binding [GO:0019843]; structural constituent of ribosome [GO:0003735]
Q14669	260706	E3 ubiquitin-protein ligase TRIP12 (EC 2.3.2.26) (E3 ubiquitin-protein ligase for Arf) (ULF) (HECT-type E3 ubiquitin transferase TRIP12) (Thyroid receptor-interacting protein 12) (TR-interacting protein 12) (TRIP-12)	DNA damage response [GO:0006974]; DNA repair [GO:0006281]; DNA repair-dependent chromatin remodeling [GO:0140861]; heterochromatin boundary formation [GO:0033696]; proteasome-mediated ubiquitin-dependent protein catabolic process [GO:0043161]; protein polyubiquitination [GO:0000209]; regulation of embryonic development [GO:0045995]; ubiquitin-dependent protein catabolic process [GO:0006511]	nuclear thyroid hormone receptor binding [GO:0046966]; ubiquitin protein ligase activity [GO:0061630]
P82932	260693	Small ribosomal subunit protein bS6m (28S ribosomal protein S6, mitochondrial) (MRP-S6) (S6mt)	mitochondrial translation [GO:0032543]; translation [GO:0006412]	small ribosomal subunit rRNA binding [GO:0070181]; structural constituent of ribosome [GO:0003735]
Q15361	260678	Transcription termination factor 1 (TTF-1) (RNA polymerase I termination factor) (Transcription termination factor I) (TTF-I)	chromatin remodeling [GO:0006338]; DNA-templated transcription termination [GO:0006353]; negative regulation of DNA replication [GO:0008156]; termination of RNA polymerase I transcription [GO:0006363]; transcription initiation at RNA polymerase I promoter [GO:0006361]	chromatin binding [GO:0003682]; DNA binding [GO:0003677]
Q00987	260634	E3 ubiquitin-protein ligase Mdm2 (EC 2.3.2.27) (Double minute 2 protein) (Hdm2) (Oncoprotein Mdm2) (RING-type E3 ubiquitin transferase Mdm2) (p53-binding protein Mdm2)	amyloid fibril formation [GO:1990000]; apoptotic process [GO:0006915]; atrial septum development [GO:0003283]; atrioventricular valve morphogenesis [GO:0003181]; blood vessel development [GO:0001568]; blood vessel remodeling [GO:0001974]; cardiac septum morphogenesis [GO:0060411]; cellular response to actinomycin D [GO:0072717]; cellular response to alkaloid [GO:0071312]; cellular response to est…	5S rRNA binding [GO:0008097]; disordered domain specific binding [GO:0097718]; enzyme binding [GO:0019899]; identical protein binding [GO:0042802]; ligase activity [GO:0016874]; NEDD8 ligase activity [GO:0061663]; p53 binding [GO:0002039]; peroxisome proliferator activated receptor binding [GO:0042975]; protein domain specific binding [GO:0019904]; receptor serine/threonine kinase binding [GO:003…
P40426	260551	Pre-B-cell leukemia transcription factor 3 (Homeobox protein PBX3)	adult locomotory behavior [GO:0008344]; animal organ morphogenesis [GO:0009887]; anterior compartment pattern formation [GO:0007387]; brain development [GO:0007420]; dorsal spinal cord development [GO:0021516]; embryonic organ development [GO:0048568]; eye development [GO:0001654]; neuron development [GO:0048666]; posterior compartment specification [GO:0007388]; regulation of respiratory gaseous…	DNA-binding transcription activator activity, RNA polymerase II-specific [GO:0001228]; DNA-binding transcription factor activity, RNA polymerase II-specific [GO:0000981]; RNA polymerase II cis-regulatory region sequence-specific DNA binding [GO:0000978]
Q14164	260447	Inhibitor of nuclear factor kappa-B kinase subunit epsilon (I-kappa-B kinase epsilon) (IKK-E) (IKK-epsilon) (IkBKE) (EC 2.7.11.10) (Inducible I kappa-B kinase) (IKK-i)	activation of innate immune response [GO:0002218]; cellular response to virus [GO:0098586]; defense response to virus [GO:0051607]; gene expression [GO:0010467]; immune response [GO:0006955]; interleukin-17-mediated signaling pathway [GO:0097400]; intrinsic apoptotic signaling pathway in response to DNA damage [GO:0008630]; mRNA stabilization [GO:0048255]; positive regulation of canonical NF-kapp…	ATP binding [GO:0005524]; identical protein binding [GO:0042802]; IkappaB kinase activity [GO:0008384]; K48-linked polyubiquitin modification-dependent protein binding [GO:0036435]; protein phosphatase binding [GO:0019903]; protein serine/threonine kinase activity [GO:0004674]; ubiquitin protein ligase binding [GO:0031625]
Q9NUL5	260185	Shiftless antiviral inhibitor of ribosomal frameshifting protein (SFL) (SHFL) (Interferon-regulated antiviral protein) (IRAV) (Repressor of yield of DENV protein) (RyDEN)	defense response to virus [GO:0051607]; innate immune response [GO:0045087]; negative regulation of translational frameshifting [GO:2001125]; negative regulation of viral genome replication [GO:0045071]; regulation of translational termination [GO:0006449]; response to interferon-beta [GO:0035456]; response to type I interferon [GO:0034340]; response to type II interferon [GO:0034341]; response t…	identical protein binding [GO:0042802]; ribosome binding [GO:0043022]; RNA binding [GO:0003723]; sequence-specific mRNA binding [GO:1990825]
O43353	259933	Receptor-interacting serine/threonine-protein kinase 2 (EC 2.7.11.1) (CARD-containing interleukin-1 beta-converting enzyme-associated kinase) (CARD-containing IL-1 beta ICE-kinase) (RIP-like-interacting CLARP kinase) (Receptor-interacting protein 2) (RIP-2) (Tyrosine-protein kinase RIPK2) (EC 2.7.10.2)	adaptive immune response [GO:0002250]; apoptotic process [GO:0006915]; canonical NF-kappaB signal transduction [GO:0007249]; CD4-positive, alpha-beta T cell proliferation [GO:0035739]; cellular response to lipoteichoic acid [GO:0071223]; cellular response to muramyl dipeptide [GO:0071225]; cellular response to peptidoglycan [GO:0071224]; cytokine-mediated signaling pathway [GO:0019221]; defense r…	ATP binding [GO:0005524]; CARD domain binding [GO:0050700]; caspase binding [GO:0089720]; identical protein binding [GO:0042802]; JUN kinase kinase kinase activity [GO:0004706]; LIM domain binding [GO:0030274]; non-membrane spanning protein tyrosine kinase activity [GO:0004715]; protein homodimerization activity [GO:0042803]; protein serine kinase activity [GO:0106310]; protein serine/threonine k…
Q15637	259864	Splicing factor 1 (Mammalian branch point-binding protein) (BBP) (mBBP) (Transcription factor ZFM1) (Zinc finger gene in MEN1 locus) (Zinc finger protein 162)	mRNA 3'-splice site recognition [GO:0000389]; mRNA splicing, via spliceosome [GO:0000398]; negative regulation of smooth muscle cell proliferation [GO:0048662]; regulation of mRNA splicing, via spliceosome [GO:0048024]; spliceosomal complex assembly [GO:0000245]	identical protein binding [GO:0042802]; mRNA binding [GO:0003729]; RNA binding [GO:0003723]; transcription corepressor activity [GO:0003714]; zinc ion binding [GO:0008270]
Q9Y4B4	259837	Helicase ARIP4 (EC 3.6.4.12) (Androgen receptor-interacting protein 4) (RAD54-like protein 2)	chromatin organization [GO:0006325]	ATP binding [GO:0005524]; ATP hydrolysis activity [GO:0016887]; ATP-dependent chromatin remodeler activity [GO:0140658]; DNA binding [GO:0003677]; helicase activity [GO:0004386]; transcription coregulator activity [GO:0003712]
Q9Y2X8	259824	Ubiquitin-conjugating enzyme E2 D4 (EC 2.3.2.23) (E2 ubiquitin-conjugating enzyme D4) (HBUCE1) (Ubiquitin carrier protein D4) (Ubiquitin-protein ligase D4)	protein K11-linked ubiquitination [GO:0070979]; protein K27-linked ubiquitination [GO:0044314]; protein K29-linked ubiquitination [GO:0035519]; protein K48-linked ubiquitination [GO:0070936]; protein K6-linked ubiquitination [GO:0085020]; protein K63-linked ubiquitination [GO:0070534]; protein ubiquitination [GO:0016567]; ubiquitin-dependent protein catabolic process [GO:0006511]	ATP binding [GO:0005524]; ubiquitin conjugating enzyme activity [GO:0061631]; ubiquitin-protein transferase activity [GO:0004842]
P31323	259655	cAMP-dependent protein kinase type II-beta regulatory subunit	adenylate cyclase-activating G protein-coupled receptor signaling pathway [GO:0007189]; fatty acid metabolic process [GO:0006631]; intracellular signal transduction [GO:0035556]; learning [GO:0007612]; modulation of chemical synaptic transmission [GO:0050804]; negative regulation of cAMP/PKA signal transduction [GO:0141162]; response to antipsychotic drug [GO:0097332]	cAMP binding [GO:0030552]; cAMP-dependent protein kinase inhibitor activity [GO:0004862]; cAMP-dependent protein kinase regulator activity [GO:0008603]; protein domain specific binding [GO:0019904]; protein kinase A catalytic subunit binding [GO:0034236]; ubiquitin protein ligase binding [GO:0031625]
Q5VZL5	259639	Zinc finger MYM-type protein 4 (Zinc finger protein 262)	cytoskeleton organization [GO:0007010]; regulation of cell morphogenesis [GO:0022604]	DNA binding [GO:0003677]; zinc ion binding [GO:0008270]
Q9Y243	259483	RAC-gamma serine/threonine-protein kinase (EC 2.7.11.1) (Protein kinase Akt-3) (Protein kinase B gamma) (PKB gamma) (RAC-PK-gamma) (STK-2)	brain morphogenesis [GO:0048854]; homeostasis of number of cells within a tissue [GO:0048873]; intracellular signal transduction [GO:0035556]; mitochondrial genome maintenance [GO:0000002]; negative regulation of cellular senescence [GO:2000773]; negative regulation of PERK-mediated unfolded protein response [GO:1903898]; positive regulation of angiogenesis [GO:0045766]; positive regulation of ar…	ATP binding [GO:0005524]; protein kinase activity [GO:0004672]; protein serine kinase activity [GO:0106310]; protein serine/threonine kinase activity [GO:0004674]
P21673	259209	Diamine acetyltransferase 1 (EC 2.3.1.57) (Polyamine N-acetyltransferase 1) (Putrescine acetyltransferase) (Spermidine/spermine N(1)-acetyltransferase 1) (SSAT) (SSAT-1)	angiogenesis [GO:0001525]; polyamine biosynthetic process [GO:0006596]; putrescine catabolic process [GO:0009447]; regulation of cell population proliferation [GO:0042127]; spermidine acetylation [GO:0032918]	diamine N-acetyltransferase activity [GO:0004145]; identical protein binding [GO:0042802]; N-acetyltransferase activity [GO:0008080]; spermidine binding [GO:0019809]
Q16514	259180	Transcription initiation factor TFIID subunit 12 (Transcription initiation factor TFIID 20/15 kDa subunits) (TAFII-20/TAFII-15) (TAFII20/TAFII15)	DNA-templated transcription initiation [GO:0006352]; mRNA transcription by RNA polymerase II [GO:0042789]; positive regulation of DNA-templated transcription [GO:0045893]; positive regulation of transcription by RNA polymerase II [GO:0045944]; positive regulation of transcription initiation by RNA polymerase II [GO:0060261]; regulation of DNA repair [GO:0006282]; regulation of DNA-templated trans…	DNA binding [GO:0003677]; DNA-binding transcription factor binding [GO:0140297]; protein heterodimerization activity [GO:0046982]; TBP-class protein binding [GO:0017025]; transcription coactivator activity [GO:0003713]
Q9Y6H1	259138	Coiled-coil-helix-coiled-coil-helix domain-containing protein 2 (Aging-associated gene 10 protein) (HCV NS2 trans-regulated protein) (NS2TP)	cellular response to oxidative stress [GO:0034599]; mitochondrion organization [GO:0007005]; positive regulation of mitochondrial ATP synthesis coupled electron transport [GO:1905448]; positive regulation of transcription by RNA polymerase II [GO:0045944]; regulation of cellular response to hypoxia [GO:1900037]; regulation of generation of precursor metabolites and energy [GO:0043467]	DNA-binding transcription factor binding [GO:0140297]; sequence-specific DNA binding [GO:0043565]
P20618	259036	Proteasome subunit beta type-1 (Macropain subunit C5) (Multicatalytic endopeptidase complex subunit C5) (Proteasome component C5) (Proteasome gamma chain) (Proteasome subunit beta-6) (beta-6)	proteasome-mediated ubiquitin-dependent protein catabolic process [GO:0043161]; proteolysis involved in protein catabolic process [GO:0051603]
O43752	258957	Syntaxin-6	endocytic recycling [GO:0032456]; Golgi vesicle transport [GO:0048193]; intracellular protein transport [GO:0006886]; regulation of protein localization [GO:0032880]; retrograde transport, endosome to Golgi [GO:0042147]; synaptic vesicle to endosome fusion [GO:0016189]; vesicle docking [GO:0048278]; vesicle fusion [GO:0006906]	SNAP receptor activity [GO:0005484]; SNARE binding [GO:0000149]; syntaxin binding [GO:0019905]
Q9H0F7	258927	ADP-ribosylation factor-like protein 6 (Bardet-Biedl syndrome 3 protein)	brain development [GO:0007420]; cilium assembly [GO:0060271]; determination of left/right symmetry [GO:0007368]; fat cell differentiation [GO:0045444]; intracellular protein transport [GO:0006886]; melanosome transport [GO:0032402]; protein localization to cilium [GO:0061512]; protein localization to non-motile cilium [GO:0097499]; protein polymerization [GO:0051258]; protein targeting to membran…	GTP binding [GO:0005525]; GTPase activity [GO:0003924]; metal ion binding [GO:0046872]; phospholipid binding [GO:0005543]
O95359	258804	Transforming acidic coiled-coil-containing protein 2 (Anti-Zuai-1) (AZU-1)	cerebral cortex development [GO:0021987]; microtubule cytoskeleton organization [GO:0000226]; mitotic spindle organization [GO:0007052]; nuclear migration [GO:0007097]	nuclear receptor binding [GO:0016922]
Q8IUH5	258749	Palmitoyltransferase ZDHHC17 (EC 2.3.1.225) (Acyltransferase ZDHHC17) (EC 2.3.1.-) (DHHC domain-containing cysteine-rich protein 17) (DHHC17) (Huntingtin yeast partner H) (Huntingtin-interacting protein 14) (HIP-14) (Huntingtin-interacting protein 3) (HIP-3) (Huntingtin-interacting protein H) (Putative MAPK-activating protein PM11) (Putative NF-kappa-B-activating protein 205) (Zinc finger DHHC do…	axonogenesis [GO:0007409]; lipoprotein transport [GO:0042953]; positive regulation of canonical NF-kappaB signal transduction [GO:0043123]; protein palmitoylation [GO:0018345]; regulation of ERK1 and ERK2 cascade [GO:0070372]; regulation of modification of synapse structure, modulating synaptic transmission [GO:0098987]; regulation of neurotrophin TRK receptor signaling pathway [GO:0051386]; regu…	identical protein binding [GO:0042802]; palmitoyltransferase activity [GO:0016409]; protein-cysteine S-myristoyltransferase activity [GO:0019705]; protein-cysteine S-palmitoyltransferase activity [GO:0019706]; protein-cysteine S-stearoyltransferase activity [GO:0140439]; signaling receptor binding [GO:0005102]
Q9P1Y5	258621	Calmodulin-regulated spectrin-associated protein 3 (Protein Nezha)	cilium movement [GO:0003341]; DNA replication checkpoint signaling [GO:0000076]; embryo development ending in birth or egg hatching [GO:0009792]; epithelial cell-cell adhesion [GO:0090136]; establishment of epithelial cell apical/basal polarity [GO:0045198]; establishment or maintenance of microtubule cytoskeleton polarity [GO:0030951]; in utero embryonic development [GO:0001701]; microtubule anc…	actin filament binding [GO:0051015]; calmodulin binding [GO:0005516]; DNA binding [GO:0003677]; microtubule minus-end binding [GO:0051011]; spectrin binding [GO:0030507]
Q8NEZ2	258589	Vacuolar protein sorting-associated protein 37A (hVps37A) (ESCRT-I complex subunit VPS37A) (Hepatocellular carcinoma-related protein 1)	macroautophagy [GO:0016236]; membrane fission [GO:0090148]; multivesicular body assembly [GO:0036258]; protein targeting to membrane [GO:0006612]; protein targeting to vacuole [GO:0006623]; protein transport to vacuole involved in ubiquitin-dependent protein catabolic process via the multivesicular body sorting pathway [GO:0043328]; ubiquitin-dependent protein catabolic process via the multivesic…
Q9H0E2	258527	Toll-interacting protein	autophagy [GO:0006914]; epithelial cell differentiation [GO:0030855]; inflammatory response [GO:0006954]; innate immune response [GO:0045087]; interleukin-1-mediated signaling pathway [GO:0070498]; leukocyte activation [GO:0045321]; phosphorylation [GO:0016310]; positive regulation of protein sumoylation [GO:0033235]; protein localization to endosome [GO:0036010]; signal transduction [GO:0007165]…	interleukin-1, type I receptor binding [GO:0005150]; kinase binding [GO:0019900]; molecular adaptor activity [GO:0060090]; SUMO binding [GO:0032183]; Toll-like receptor binding [GO:0035325]; ubiquitin binding [GO:0043130]; ubiquitin conjugating enzyme binding [GO:0031624]; ubiquitin protein ligase binding [GO:0031625]
P51812	258422	Ribosomal protein S6 kinase alpha-3 (S6K-alpha-3) (EC 2.7.11.1) (90 kDa ribosomal protein S6 kinase 3) (p90-RSK 3) (p90RSK3) (Insulin-stimulated protein kinase 1) (ISPK-1) (MAP kinase-activated protein kinase 1b) (MAPK-activated protein kinase 1b) (MAPKAP kinase 1b) (MAPKAPK-1b) (Ribosomal S6 kinase 2) (RSK-2) (pp90RSK2)	central nervous system development [GO:0007417]; chemical synaptic transmission [GO:0007268]; negative regulation of apoptotic process [GO:0043066]; positive regulation of cell differentiation [GO:0045597]; positive regulation of cell growth [GO:0030307]; positive regulation of transcription by RNA polymerase II [GO:0045944]; regulation of translation in response to stress [GO:0043555]; response …	ATP binding [GO:0005524]; magnesium ion binding [GO:0000287]; protein kinase activity [GO:0004672]; protein kinase binding [GO:0019901]; protein serine kinase activity [GO:0106310]; protein serine/threonine kinase activity [GO:0004674]; ribosomal protein S6 kinase activity [GO:0004711]
P51532	258370	SWI/SNF-related matrix-associated actin-dependent regulator of chromatin subfamily A member 4 (SMARCA4) (EC 3.6.4.-) (BRG1-associated factor 190A) (BAF190A) (Mitotic growth and transcription activator) (Protein BRG-1) (Protein brahma homolog 1) (SNF2-beta) (Transcription activator BRG1)	chromatin remodeling [GO:0006338]; negative regulation of androgen receptor signaling pathway [GO:0060766]; negative regulation of cell differentiation [GO:0045596]; negative regulation of cell growth [GO:0030308]; negative regulation of DNA-templated transcription [GO:0045892]; negative regulation of transcription by RNA polymerase II [GO:0000122]; nervous system development [GO:0007399]; neural…	ATP binding [GO:0005524]; ATP-dependent activity, acting on DNA [GO:0008094]; ATP-dependent chromatin remodeler activity [GO:0140658]; chromatin binding [GO:0003682]; DNA binding [GO:0003677]; DNA polymerase binding [GO:0070182]; helicase activity [GO:0004386]; histone binding [GO:0042393]; hydrolase activity [GO:0016787]; nuclear androgen receptor binding [GO:0050681]; nucleosome array spacer ac…
Q86VM9	258321	Zinc finger CCCH domain-containing protein 18 (Nuclear protein NHN1)	RNA destabilization [GO:0050779]	mRNA cap binding complex binding [GO:0140262]; protein-macromolecule adaptor activity [GO:0030674]; RNA binding [GO:0003723]; zinc ion binding [GO:0008270]
P22392	258318	Nucleoside diphosphate kinase B (NDK B) (NDP kinase B) (EC 2.7.4.6) (C-myc purine-binding transcription factor PUF) (Histidine protein kinase NDKB) (EC 2.7.13.3) (nm23-H2)	cell adhesion [GO:0007155]; CTP biosynthetic process [GO:0006241]; GTP biosynthetic process [GO:0006183]; integrin-mediated signaling pathway [GO:0007229]; negative regulation of apoptotic process [GO:0043066]; nucleoside triphosphate biosynthetic process [GO:0009142]; positive regulation of DNA-templated transcription [GO:0045893]; positive regulation of epithelial cell proliferation [GO:0050679…	ATP binding [GO:0005524]; DNA binding [GO:0003677]; G-quadruplex DNA binding [GO:0051880]; GDP binding [GO:0019003]; identical protein binding [GO:0042802]; metal ion binding [GO:0046872]; nucleoside diphosphate kinase activity [GO:0004550]; protein histidine kinase activity [GO:0004673]; transcription coactivator activity [GO:0003713]
Q96S59	258023	Ran-binding protein 9 (RanBP9) (BPM-L) (BPM90) (Ran-binding protein M) (RanBPM) (RanBP7)	cytoskeleton organization [GO:0007010]; microtubule nucleation [GO:0007020]; negative regulation of ERK1 and ERK2 cascade [GO:0070373]; positive regulation of amyloid precursor protein catabolic process [GO:1902993]; protein-containing complex assembly [GO:0065003]	enzyme binding [GO:0019899]; small GTPase binding [GO:0031267]
P12235	258019	ADP/ATP translocase 1 (ADP,ATP carrier protein 1) (ADP,ATP carrier protein, heart/skeletal muscle isoform T1) (Adenine nucleotide translocator 1) (ANT 1) (Solute carrier family 25 member 4)	adaptive thermogenesis [GO:1990845]; ADP transport [GO:0015866]; apoptotic mitochondrial changes [GO:0008637]; generation of precursor metabolites and energy [GO:0006091]; mitochondrial ADP transmembrane transport [GO:0140021]; mitochondrial ATP transmembrane transport [GO:1990544]; mitochondrial genome maintenance [GO:0000002]; negative regulation of mitochondrial outer membrane permeabilization…	adenine transmembrane transporter activity [GO:0015207]; ATP:ADP antiporter activity [GO:0005471]; oxidative phosphorylation uncoupler activity [GO:0017077]; proton transmembrane transporter activity [GO:0015078]
Q86WG3	258001	Caytaxin (Ataxia cayman type protein) (BNIP-2-homology) (BNIP-H)	apoptotic process [GO:0006915]; mitochondrion distribution [GO:0048311]; negative regulation of glutamate metabolic process [GO:2000212]; neuron projection development [GO:0031175]; regulation of protein localization [GO:0032880]	kinesin binding [GO:0019894]
Q96LA8	257974	Protein arginine N-methyltransferase 6 (EC 2.1.1.319) (Heterogeneous nuclear ribonucleoprotein methyltransferase-like protein 6) (Histone-arginine N-methyltransferase PRMT6)	base-excision repair [GO:0006284]; cellular senescence [GO:0090398]; chromatin remodeling [GO:0006338]; methylation [GO:0032259]; negative regulation of DNA-templated transcription [GO:0045892]; negative regulation of transcription by RNA polymerase II [GO:0000122]; negative regulation of ubiquitin-dependent protein catabolic process [GO:2000059]; protein modification process [GO:0036211]; regula…	chromatin binding [GO:0003682]; histone arginine N-methyltransferase activity [GO:0008469]; histone binding [GO:0042393]; histone H2AR3 methyltransferase activity [GO:0070612]; histone H3 methyltransferase activity [GO:0140938]; histone H3R2 methyltransferase activity [GO:0070611]; histone H4R3 methyltransferase activity [GO:0044020]; histone methyltransferase activity [GO:0042054]; protein-argin…
Q13569	257961	G/T mismatch-specific thymine DNA glycosylase (EC 3.2.2.29) (Thymine-DNA glycosylase) (hTDG)	base-excision repair [GO:0006284]; base-excision repair, AP site formation [GO:0006285]; chromosomal 5-methylcytosine DNA demethylation, oxidation pathway [GO:0141167]; depyrimidination [GO:0045008]; epigenetic regulation of gene expression [GO:0040029]; negative regulation of transcription by RNA polymerase II [GO:0000122]; regulation of embryonic development [GO:0045995]	ATP binding [GO:0005524]; chloride ion binding [GO:0031404]; damaged DNA binding [GO:0003684]; DNA binding [GO:0003677]; DNA N-glycosylase activity [GO:0019104]; DNA-binding transcription factor binding [GO:0140297]; double-stranded DNA binding [GO:0003690]; G/T mismatch-specific thymine-DNA glycosylase activity [GO:0141016]; G/U mismatch-specific uracil-DNA glycosylase activity [GO:0043739]; mag…
P49674	257948	Casein kinase I isoform epsilon (CKI-epsilon) (CKIe) (EC 2.7.11.1)	canonical Wnt signaling pathway [GO:0060070]; cellular response to nerve growth factor stimulus [GO:1990090]; circadian behavior [GO:0048512]; circadian regulation of gene expression [GO:0032922]; DNA repair [GO:0006281]; endocytosis [GO:0006897]; negative regulation of protein binding [GO:0032091]; negative regulation of Wnt signaling pathway [GO:0030178]; positive regulation of amyloid-beta for…	ATP binding [GO:0005524]; protein kinase activity [GO:0004672]; protein serine kinase activity [GO:0106310]; protein serine/threonine kinase activity [GO:0004674]; RNA binding [GO:0003723]
O75643	257889	U5 small nuclear ribonucleoprotein 200 kDa helicase (EC 3.6.4.13) (Activating signal cointegrator 1 complex subunit 3-like 1) (BRR2 homolog) (U5 snRNP-specific 200 kDa protein) (U5-200KD)	cis assembly of pre-catalytic spliceosome [GO:0000354]; mRNA splicing, via spliceosome [GO:0000398]; osteoblast differentiation [GO:0001649]; spliceosome conformational change to release U4 (or U4atac) and U1 (or U11) [GO:0000388]	ATP binding [GO:0005524]; ATP hydrolysis activity [GO:0016887]; helicase activity [GO:0004386]; identical protein binding [GO:0042802]; RNA binding [GO:0003723]; RNA helicase activity [GO:0003724]
Q9NV35	257831	Nucleotide triphosphate diphosphatase NUDT15 (EC 3.6.1.9) (MutT homolog 2) (MTH2) (Nucleoside diphosphate-linked moiety X motif 15) (Nudix motif 15) (Nucleoside diphosphate-linked to another moiety X hydrolase 15) (Nudix hydrolase 15)	dGTP catabolic process [GO:0006203]; DNA protection [GO:0042262]; mitotic cell cycle [GO:0000278]; nucleobase-containing small molecule metabolic process [GO:0055086]; nucleoside phosphate catabolic process [GO:1901292]; purine nucleotide catabolic process [GO:0006195]; regulation of proteasomal protein catabolic process [GO:0061136]; response to reactive oxygen species [GO:0000302]; xenobiotic c…	8-oxo-7,8-dihydrodeoxyguanosine triphosphate pyrophosphatase activity [GO:0035539]; 8-oxo-7,8-dihydroguanosine triphosphate pyrophosphatase activity [GO:0008413]; 8-oxo-dGDP phosphatase activity [GO:0044715]; metal ion binding [GO:0046872]; nucleoside triphosphate diphosphatase activity [GO:0047429]
O00767	257819	Stearoyl-CoA desaturase (hSCD1) (EC 1.14.19.1) (Acyl-CoA desaturase) (Delta(9)-desaturase) (Delta-9 desaturase) (Fatty acid desaturase)	monounsaturated fatty acid biosynthetic process [GO:1903966]; positive regulation of cold-induced thermogenesis [GO:0120162]; response to fatty acid [GO:0070542]; unsaturated fatty acid biosynthetic process [GO:0006636]	iron ion binding [GO:0005506]; oxidoreductase activity [GO:0016491]; palmitoyl-CoA 9-desaturase activity [GO:0032896]; stearoyl-CoA 9-desaturase activity [GO:0004768]
Q12981	257732	Vesicle transport protein SEC20 (BCL2/adenovirus E1B 19 kDa protein-interacting protein 1) (Transformation-related gene 8 protein) (TRG-8)	apoptotic process [GO:0006915]; apoptotic process in response to mitochondrial fragmentation [GO:0140208]; endoplasmic reticulum membrane fusion [GO:0016320]; endoplasmic reticulum organization [GO:0007029]; execution phase of apoptosis [GO:0097194]; negative regulation of apoptotic process [GO:0043066]; response to activity [GO:0014823]; response to oxygen-glucose deprivation [GO:0090649]; respo…	calcium-induced calcium release activity [GO:0048763]; SNAP receptor activity [GO:0005484]
Q86W33	257496	Transmembrane protein adipocyte-associated 1 (Integral membrane protein GPR175) (Transmembrane protein 227)	embryonic cleavage [GO:0040016]; G protein-coupled receptor signaling pathway [GO:0007186]; lipid metabolic process [GO:0006629]; negative regulation of mitotic cell cycle phase transition [GO:1901991]	G protein-coupled receptor activity [GO:0004930]
Q6ZMN8	257441	Cyclin-I2	G1/S transition of mitotic cell cycle [GO:0000082]	cyclin-dependent protein serine/threonine kinase regulator activity [GO:0016538]
O14498	257438	Immunoglobulin superfamily containing leucine-rich repeat protein	cell adhesion [GO:0007155]
Q14008	257343	Cytoskeleton-associated protein 5 (Colonic and hepatic tumor overexpressed gene protein) (Ch-TOG)	cell division [GO:0051301]; centrosome cycle [GO:0007098]; centrosome duplication [GO:0051298]; establishment or maintenance of microtubule cytoskeleton polarity [GO:0030951]; microtubule depolymerization [GO:0007019]; microtubule polymerization [GO:0046785]; mitotic spindle organization [GO:0007052]; positive regulation of microtubule nucleation [GO:0090063]; RNA transport [GO:0050658]; spindle …	cadherin binding [GO:0045296]; microtubule binding [GO:0008017]; microtubule plus end polymerase [GO:0061863]; microtubule plus-end binding [GO:0051010]; ribonucleoprotein complex binding [GO:0043021]
Q8IY95	257339	Transmembrane protein 192		protein homodimerization activity [GO:0042803]
Q96DA2	257334	Ras-related protein Rab-39B (EC 3.6.5.2)	autophagy [GO:0006914]; protein transport [GO:0015031]; Rab protein signal transduction [GO:0032482]; regulation of autophagy [GO:0010506]; synapse organization [GO:0050808]; vesicle-mediated transport [GO:0016192]	GTP binding [GO:0005525]; GTPase activity [GO:0003924]; myosin V binding [GO:0031489]
P61106	257312	Ras-related protein Rab-14 (EC 3.6.5.2)	defense response to bacterium [GO:0042742]; early endosome to Golgi transport [GO:0034498]; endocytic recycling [GO:0032456]; endosomal vesicle fusion [GO:0034058]; fibroblast growth factor receptor signaling pathway [GO:0008543]; Golgi to endosome transport [GO:0006895]; intracellular protein transport [GO:0006886]; intracellular transport [GO:0046907]; phagolysosome assembly [GO:0001845]; phago…	G protein activity [GO:0003925]; GDP binding [GO:0019003]; GTP binding [GO:0005525]; GTPase activity [GO:0003924]; myosin V binding [GO:0031489]
P09429	257239	High mobility group protein B1 (High mobility group protein 1) (HMG-1)	activation of innate immune response [GO:0002218]; apoptotic cell clearance [GO:0043277]; autophagy [GO:0006914]; base-excision repair [GO:0006284]; cellular response to interleukin-7 [GO:0098761]; cellular response to lipopolysaccharide [GO:0071222]; dendritic cell chemotaxis [GO:0002407]; DNA geometric change [GO:0032392]; DNA recombination [GO:0006310]; DNA topological change [GO:0006265]; dou…	bubble DNA binding [GO:0000405]; C-X-C chemokine binding [GO:0019958]; calcium-dependent protein kinase regulator activity [GO:0010858]; chemoattractant activity [GO:0042056]; cytokine activity [GO:0005125]; damaged DNA binding [GO:0003684]; DNA binding, bending [GO:0008301]; DNA polymerase binding [GO:0070182]; DNA-binding transcription factor binding [GO:0140297]; double-stranded DNA binding [G…
Q9Y230	257226	RuvB-like 2 (EC 3.6.4.12) (48 kDa TATA box-binding protein-interacting protein) (48 kDa TBP-interacting protein) (51 kDa erythrocyte cytosolic protein) (ECP-51) (INO80 complex subunit J) (Repressing pontin 52) (Reptin 52) (TIP49b) (TIP60-associated protein 54-beta) (TAP54-beta)	box C/D snoRNP assembly [GO:0000492]; cellular response to estradiol stimulus [GO:0071392]; cellular response to UV [GO:0034644]; chromatin remodeling [GO:0006338]; DNA recombination [GO:0006310]; DNA repair [GO:0006281]; establishment of protein localization to chromatin [GO:0071169]; negative regulation of canonical Wnt signaling pathway [GO:0090090]; positive regulation of DNA repair [GO:00457…	ADP binding [GO:0043531]; ATP binding [GO:0005524]; ATP hydrolysis activity [GO:0016887]; ATPase binding [GO:0051117]; beta-catenin binding [GO:0008013]; chromatin DNA binding [GO:0031490]; DNA helicase activity [GO:0003678]; identical protein binding [GO:0042802]; promoter-enhancer loop anchoring activity [GO:0140585]; protein homodimerization activity [GO:0042803]; RNA polymerase II cis-regulat…
Q9Y616	257178	Interleukin-1 receptor-associated kinase 3 (IRAK-3) (IL-1 receptor-associated kinase M) (IRAK-M) (Inactive IL-1 receptor-associated kinase 3)	cytokine-mediated signaling pathway [GO:0019221]; interleukin-1-mediated signaling pathway [GO:0070498]; intracellular signal transduction [GO:0035556]; lipopolysaccharide-mediated signaling pathway [GO:0031663]; MyD88-dependent toll-like receptor signaling pathway [GO:0002755]; negative regulation of canonical NF-kappaB signal transduction [GO:0043124]; negative regulation of cytokine-mediated s…	ATP binding [GO:0005524]; magnesium ion binding [GO:0000287]; protein heterodimerization activity [GO:0046982]; protein homodimerization activity [GO:0042803]; protein kinase binding [GO:0019901]; protein serine/threonine kinase activity [GO:0004674]
Q5RIA9	257084	Zinc-regulated GTPase metalloprotein activator 1E (EC 3.6.5.-) (Cobalamin synthase W domain-containing protein 5) (COBW domain-containing protein 5)	protein maturation [GO:0051604]	GTP binding [GO:0005525]; GTPase activity [GO:0003924]; metal ion binding [GO:0046872]; zinc chaperone activity [GO:0140827]
O00463	256987	TNF receptor-associated factor 5 (RING finger protein 84)	apoptotic process [GO:0006915]; CD40 signaling pathway [GO:0023035]; cell surface receptor signaling pathway [GO:0007166]; interleukin-17-mediated signaling pathway [GO:0097400]; mRNA stabilization [GO:0048255]; positive regulation of canonical NF-kappaB signal transduction [GO:0043123]; positive regulation of cell population proliferation [GO:0008284]; positive regulation of NF-kappaB transcript…	identical protein binding [GO:0042802]; signaling adaptor activity [GO:0035591]; thioesterase binding [GO:0031996]; tumor necrosis factor receptor binding [GO:0005164]; ubiquitin protein ligase activity [GO:0061630]; ubiquitin protein ligase binding [GO:0031625]; zinc ion binding [GO:0008270]
P37198	256983	Nuclear pore glycoprotein p62 (62 kDa nucleoporin) (Nucleoporin Nup62)	cell surface receptor signaling pathway [GO:0007166]; cellular senescence [GO:0090398]; centriole assembly [GO:0098534]; centrosome cycle [GO:0007098]; mitotic centrosome separation [GO:0007100]; mitotic metaphase chromosome alignment [GO:0007080]; mRNA transport [GO:0051028]; negative regulation of apoptotic process [GO:0043066]; negative regulation of cell population proliferation [GO:0008285];…	chromatin binding [GO:0003682]; Hsp70 protein binding [GO:0030544]; Hsp90 protein binding [GO:0051879]; phospholipid binding [GO:0005543]; PTB domain binding [GO:0051425]; SH2 domain binding [GO:0042169]; signaling receptor complex adaptor activity [GO:0030159]; structural constituent of nuclear pore [GO:0017056]; ubiquitin binding [GO:0043130]
P10644	256933	cAMP-dependent protein kinase type I-alpha regulatory subunit (Tissue-specific extinguisher 1) (TSE1)	adenylate cyclase-activating G protein-coupled receptor signaling pathway [GO:0007189]; cardiac muscle cell proliferation [GO:0060038]; cellular response to glucagon stimulus [GO:0071377]; intracellular signal transduction [GO:0035556]; mesoderm formation [GO:0001707]; negative regulation of activated T cell proliferation [GO:0046007]; negative regulation of cAMP/PKA signal transduction [GO:01411…	cAMP binding [GO:0030552]; cAMP-dependent protein kinase inhibitor activity [GO:0004862]; cAMP-dependent protein kinase regulator activity [GO:0008603]; protein domain specific binding [GO:0019904]; protein kinase A catalytic subunit binding [GO:0034236]; ubiquitin protein ligase binding [GO:0031625]
O75530	256875	Polycomb protein EED (hEED) (Embryonic ectoderm development protein) (WD protein associating with integrin cytoplasmic tails 1) (WAIT-1)	cellular response to leukemia inhibitory factor [GO:1990830]; facultative heterochromatin formation [GO:0140718]; genomic imprinting [GO:0071514]; heterochromatin formation [GO:0031507]; negative regulation of DNA-templated transcription [GO:0045892]; negative regulation of transcription by RNA polymerase II [GO:0000122]; oligodendrocyte differentiation [GO:0048709]; regulation of adaxial/abaxial…	chromatin binding [GO:0003682]; enzyme activator activity [GO:0008047]; identical protein binding [GO:0042802]; methylated histone binding [GO:0035064]; transcription corepressor binding [GO:0001222]
Q00403	256838	Transcription initiation factor IIB (EC 2.3.1.48) (General transcription factor TFIIB) (S300-II)	DNA-templated transcription initiation [GO:0006352]; meiotic sister chromatid cohesion [GO:0051177]; positive regulation of core promoter binding [GO:1904798]; protein acetylation [GO:0006473]; RNA polymerase II core complex assembly [GO:1990114]; RNA polymerase II preinitiation complex assembly [GO:0051123]; spindle assembly [GO:0051225]; transcription by RNA polymerase II [GO:0006366]; transcri…	acetyltransferase activity [GO:0016407]; DNA-binding transcription factor binding [GO:0140297]; histone acetyltransferase activity [GO:0004402]; nuclear thyroid hormone receptor binding [GO:0046966]; promoter-specific chromatin binding [GO:1990841]; RNA polymerase II complex binding [GO:0000993]; RNA polymerase II core promoter sequence-specific DNA binding [GO:0000979]; RNA polymerase II general…
Q9UPN9	256810	E3 ubiquitin-protein ligase TRIM33 (EC 2.3.2.27) (Ectodermin homolog) (RET-fused gene 7 protein) (Protein Rfg7) (RING-type E3 ubiquitin transferase TRIM33) (Transcription intermediary factor 1-gamma) (TIF1-gamma) (Tripartite motif-containing protein 33)	negative regulation of BMP signaling pathway [GO:0030514]; negative regulation of DNA-templated transcription [GO:0045892]; negative regulation of transcription by RNA polymerase II [GO:0000122]; protein ubiquitination [GO:0016567]; regulation of transforming growth factor beta receptor signaling pathway [GO:0017015]	co-SMAD binding [GO:0070410]; DNA binding [GO:0003677]; R-SMAD binding [GO:0070412]; ubiquitin-protein transferase activity [GO:0004842]; zinc ion binding [GO:0008270]
Q9P0K8	256808	Forkhead box protein J2 (Fork head homologous X)	cell differentiation [GO:0030154]; male meiosis I [GO:0007141]; negative regulation of angiogenesis [GO:0016525]; negative regulation of blood vessel endothelial cell differentiation [GO:0110059]; positive regulation of DNA-templated transcription [GO:0045893]; positive regulation of transcription by RNA polymerase II [GO:0045944]; positive regulation of vascular associated smooth muscle cell pro…	DNA-binding transcription activator activity, RNA polymerase II-specific [GO:0001228]; DNA-binding transcription factor activity, RNA polymerase II-specific [GO:0000981]; identical protein binding [GO:0042802]; RNA polymerase II cis-regulatory region sequence-specific DNA binding [GO:0000978]; sequence-specific DNA binding [GO:0043565]; sequence-specific double-stranded DNA binding [GO:1990837]
P49759	256735	Dual specificity protein kinase CLK1 (EC 2.7.12.1) (CDC-like kinase 1)	regulation of RNA splicing [GO:0043484]	ATP binding [GO:0005524]; non-membrane spanning protein tyrosine kinase activity [GO:0004715]; protein serine kinase activity [GO:0106310]; protein serine/threonine kinase activity [GO:0004674]; protein serine/threonine/tyrosine kinase activity [GO:0004712]; protein tyrosine kinase activity [GO:0004713]
P55789	256697	FAD-linked sulfhydryl oxidase ALR (EC 1.8.3.2) (Augmenter of liver regeneration) (hERV1) (Hepatopoietin)	liver development [GO:0001889]; mitochondrial disulfide relay system [GO:0160203]	flavin adenine dinucleotide binding [GO:0050660]; flavin-dependent sulfhydryl oxidase activity [GO:0016971]; growth factor activity [GO:0008083]; protein-disulfide reductase activity [GO:0015035]
Q6NVY1	256680	3-hydroxyisobutyryl-CoA hydrolase, mitochondrial (EC 3.1.2.4) (3-hydroxyisobutyryl-coenzyme A hydrolase) (HIB-CoA hydrolase) (HIBYL-CoA-H)	branched-chain amino acid catabolic process [GO:0009083]; valine catabolic process [GO:0006574]	3-hydroxyisobutyryl-CoA hydrolase activity [GO:0003860]
Q8IVD9	256604	NudC domain-containing protein 3	cilium assembly [GO:0060271]; protein folding [GO:0006457]; protein localization to pericentriolar material [GO:1905793]	unfolded protein binding [GO:0051082]
O75439	256588	Mitochondrial-processing peptidase subunit beta (EC 3.4.24.64) (Beta-MPP) (P-52)	mitochondrial calcium ion transmembrane transport [GO:0006851]; protein processing involved in protein targeting to mitochondrion [GO:0006627]	metal ion binding [GO:0046872]; metalloendopeptidase activity [GO:0004222]
P45973	256587	Chromobox protein homolog 5 (Antigen p25) (Heterochromatin protein 1 homolog alpha) (HP1 alpha)	DNA damage response [GO:0006974]; heterochromatin formation [GO:0031507]; negative regulation of DNA-templated transcription [GO:0045892]; negative regulation of transcription by RNA polymerase II [GO:0000122]	chromatin binding [GO:0003682]; DNA-binding transcription factor binding [GO:0140297]; histone deacetylase binding [GO:0042826]; histone H3K9me2/3 reader activity [GO:0062072]; identical protein binding [GO:0042802]; methylated histone binding [GO:0035064]; protein-containing complex binding [GO:0044877]; protein-macromolecule adaptor activity [GO:0030674]; ribonucleoprotein complex binding [GO:0…
P42771	256578	Cyclin-dependent kinase inhibitor 2A (Cyclin-dependent kinase 4 inhibitor A) (CDK4I) (Multiple tumor suppressor 1) (MTS-1) (p16-INK4a) (p16-INK4) (p16INK4A)	apoptotic process involved in mammary gland involution [GO:0060057]; cellular response to hydrogen peroxide [GO:0070301]; cellular senescence [GO:0090398]; glucose homeostasis [GO:0042593]; keratinocyte differentiation [GO:0030216]; keratinocyte proliferation [GO:0043616]; mammary gland epithelial cell proliferation [GO:0033598]; negative regulation of cell growth [GO:0030308]; negative regulatio…	cyclin-dependent protein serine/threonine kinase inhibitor activity [GO:0004861]; NF-kappaB binding [GO:0051059]; protein kinase binding [GO:0019901]; RNA binding [GO:0003723]
Q96RQ3	256437	Methylcrotonoyl-CoA carboxylase subunit alpha, mitochondrial (MCCase subunit alpha) (EC 6.4.1.4) (3-methylcrotonyl-CoA carboxylase 1) (3-methylcrotonyl-CoA carboxylase biotin-containing subunit) (3-methylcrotonyl-CoA:carbon dioxide ligase subunit alpha)	biotin metabolic process [GO:0006768]; branched-chain amino acid catabolic process [GO:0009083]; L-leucine catabolic process [GO:0006552]	ATP binding [GO:0005524]; biotin binding [GO:0009374]; biotin carboxylase activity [GO:0004075]; metal ion binding [GO:0046872]; methylcrotonoyl-CoA carboxylase activity [GO:0004485]
Q9P031	256429	Thyroid transcription factor 1-associated protein 26 (TTF-1-associated protein 26) (Coiled-coil domain-containing protein 59) (TTF-1-associated protein BR2)		RNA binding [GO:0003723]
Q86YD5	256338	Low-density lipoprotein receptor class A domain-containing protein 3 (LDLR class A domain-containing protein 3)	receptor-mediated endocytosis [GO:0006898]; regulation of protein processing [GO:0070613]	amyloid-beta binding [GO:0001540]
P40692	256311	DNA mismatch repair protein Mlh1 (MutL protein homolog 1)	double-strand break repair via nonhomologous end joining [GO:0006303]; female meiosis chromosome segregation [GO:0016321]; homologous chromosome pairing at meiosis [GO:0007129]; intrinsic apoptotic signaling pathway in response to DNA damage [GO:0008630]; isotype switching [GO:0045190]; male meiosis chromosome segregation [GO:0007060]; meiotic metaphase I homologous chromosome alignment [GO:00430…	ATP binding [GO:0005524]; ATP hydrolysis activity [GO:0016887]; ATP-dependent DNA damage sensor activity [GO:0140664]; chromatin binding [GO:0003682]; enzyme activator activity [GO:0008047]; enzyme binding [GO:0019899]; guanine/thymine mispair binding [GO:0032137]
P15954	256228	Cytochrome c oxidase subunit 7C, mitochondrial (Cytochrome c oxidase polypeptide VIIc)	cellular respiration [GO:0045333]; generation of precursor metabolites and energy [GO:0006091]; mitochondrial electron transport, cytochrome c to oxygen [GO:0006123]
Q9C005	256184	Protein dpy-30 homolog (Dpy-30-like protein) (Dpy-30L)	endosomal transport [GO:0016197]; transcription initiation-coupled chromatin remodeling [GO:0045815]	identical protein binding [GO:0042802]; protein homodimerization activity [GO:0042803]
P62899	256145	Large ribosomal subunit protein eL31 (60S ribosomal protein L31)	cytoplasmic translation [GO:0002181]; translation [GO:0006412]	RNA binding [GO:0003723]; structural constituent of ribosome [GO:0003735]
Q9H6K1	256131	Protein ILRUN (Inflammation and lipid regulator with UBA-like and NBR1-like domains protein)	innate immune response [GO:0045087]; macroautophagy [GO:0016236]; negative regulation of defense response to virus [GO:0050687]; negative regulation of DNA binding [GO:0043392]; negative regulation of protein localization to nucleus [GO:1900181]; negative regulation of tumor necrosis factor production [GO:0032720]; negative regulation of type I interferon production [GO:0032480]	ubiquitin binding [GO:0043130]
Q9Y3A2	256108	Probable U3 small nucleolar RNA-associated protein 11 (U3 snoRNA-associated protein 11) (UTP11-like protein)	nervous system development [GO:0007399]; positive regulation of apoptotic process [GO:0043065]; ribosomal small subunit biogenesis [GO:0042274]; rRNA processing [GO:0006364]	RNA binding [GO:0003723]
Q6UWY5	256034	Olfactomedin-like protein 1	signal transduction [GO:0007165]
A5YKK6	255910	CCR4-NOT transcription complex subunit 1 (CCR4-associated factor 1) (Negative regulator of transcription subunit 1 homolog) (NOT1H) (hNOT1)	miRNA-mediated post-transcriptional gene silencing [GO:0035195]; negative regulation of intracellular estrogen receptor signaling pathway [GO:0033147]; negative regulation of retinoic acid receptor signaling pathway [GO:0048387]; negative regulation of transcription by RNA polymerase II [GO:0000122]; negative regulation of translation [GO:0017148]; nuclear-transcribed mRNA catabolic process, dead…	armadillo repeat domain binding [GO:0070016]; molecular adaptor activity [GO:0060090]; nuclear estrogen receptor binding [GO:0030331]; nuclear retinoic acid receptor binding [GO:0042974]; protein domain specific binding [GO:0019904]; RNA binding [GO:0003723]
Q96EP5	255881	DAZ-associated protein 1 (Deleted in azoospermia-associated protein 1)	cell differentiation [GO:0030154]; fibroblast proliferation [GO:0048144]; maternal placenta development [GO:0001893]; positive regulation of mRNA splicing, via spliceosome [GO:0048026]; spermatogenesis [GO:0007283]	mRNA 3'-UTR binding [GO:0003730]; poly(G) binding [GO:0034046]; poly(U) RNA binding [GO:0008266]; RNA binding [GO:0003723]; RNA stem-loop binding [GO:0035613]
Q9BVL2	255870	Nucleoporin p58/p45 (58 kDa nucleoporin) (Nucleoporin-like protein 1)	mRNA transport [GO:0051028]; nucleocytoplasmic transport [GO:0006913]; protein transport [GO:0015031]; regulation of protein import into nucleus [GO:0042306]	identical protein binding [GO:0042802]; nuclear localization sequence binding [GO:0008139]; protein-containing complex binding [GO:0044877]; structural constituent of nuclear pore [GO:0017056]
Q9Y6Q9	255717	Nuclear receptor coactivator 3 (NCoA-3) (EC 2.3.1.48) (ACTR) (Amplified in breast cancer 1 protein) (AIB-1) (CBP-interacting protein) (pCIP) (Class E basic helix-loop-helix protein 42) (bHLHe42) (Receptor-associated coactivator 3) (RAC-3) (Steroid receptor coactivator protein 3) (SRC-3) (Thyroid hormone receptor activator molecule 1) (TRAM-1)	cell dedifferentiation [GO:0043697]; cellular response to estradiol stimulus [GO:0071392]; cellular response to hormone stimulus [GO:0032870]; positive regulation of keratinocyte differentiation [GO:0045618]; positive regulation of stem cell population maintenance [GO:1902459]; positive regulation of transcription by RNA polymerase II [GO:0045944]; receptor transactivation [GO:0035624]; regulatio…	disordered domain specific binding [GO:0097718]; histone acetyltransferase activity [GO:0004402]; nuclear receptor binding [GO:0016922]; nuclear thyroid hormone receptor binding [GO:0046966]; protein dimerization activity [GO:0046983]; RNA polymerase II complex binding [GO:0000993]; transcription coactivator activity [GO:0003713]
Q6ZMZ0	255572	E3 ubiquitin-protein ligase RNF19B (EC 2.3.2.31) (IBR domain-containing protein 3) (Natural killer lytic-associated molecule) (RING finger protein 19B)	adaptive immune response [GO:0002250]; natural killer cell mediated cytotoxicity [GO:0042267]; protein autoubiquitination [GO:0051865]; ubiquitin-dependent protein catabolic process [GO:0006511]	ubiquitin binding [GO:0043130]; ubiquitin conjugating enzyme binding [GO:0031624]; ubiquitin protein ligase activity [GO:0061630]; zinc ion binding [GO:0008270]
P10599	255501	Thioredoxin (Trx) (ATL-derived factor) (ADF) (Surface-associated sulphydryl protein) (SASP) (allergen Hom s Trx)	cell redox homeostasis [GO:0045454]; cellular detoxification of hydrogen peroxide [GO:0061692]; negative regulation of protein export from nucleus [GO:0046826]; negative regulation of transcription by RNA polymerase II [GO:0000122]; positive regulation of DNA binding [GO:0043388]; positive regulation of peptidyl-cysteine S-nitrosylation [GO:2000170]; positive regulation of phosphatidylinositol 3-…	protein homodimerization activity [GO:0042803]; protein-disulfide reductase [NAD(P)H] activity [GO:0047134]; protein-disulfide reductase activity [GO:0015035]; RNA binding [GO:0003723]; thioredoxin-disulfide reductase (NADPH) activity [GO:0004791]
Q9NWS1	255464	PCNA-interacting partner (PARI) (PARP-1 binding protein) (PARP1-binding protein) (PARPBP)	DNA repair [GO:0006281]; negative regulation of double-strand break repair via homologous recombination [GO:2000042]	DNA binding [GO:0003677]
Q9UBR2	255461	Cathepsin Z (EC 3.4.18.1) (Cathepsin P) (Cathepsin X)	angiotensin maturation [GO:0002003]; epithelial tube branching involved in lung morphogenesis [GO:0060441]; negative regulation of plasminogen activation [GO:0010757]; proteolysis [GO:0006508]; proteolysis involved in protein catabolic process [GO:0051603]	carboxypeptidase activity [GO:0004180]; cysteine-type carboxypeptidase activity [GO:0016807]; cysteine-type endopeptidase activity [GO:0004197]; cysteine-type peptidase activity [GO:0008234]
Q5S007	255432	Leucine-rich repeat serine/threonine-protein kinase 2 (EC 2.7.11.1) (EC 3.6.5.-) (Dardarin)	autophagy [GO:0006914]; calcium-mediated signaling [GO:0019722]; canonical Wnt signaling pathway [GO:0060070]; cellular response to dopamine [GO:1903351]; cellular response to manganese ion [GO:0071287]; cellular response to oxidative stress [GO:0034599]; cellular response to reactive oxygen species [GO:0034614]; cellular response to starvation [GO:0009267]; determination of adult lifespan [GO:00…	actin binding [GO:0003779]; ATP binding [GO:0005524]; beta-catenin destruction complex binding [GO:1904713]; clathrin binding [GO:0030276]; co-receptor binding [GO:0039706]; GTP binding [GO:0005525]; GTP-dependent protein kinase activity [GO:0034211]; GTPase activator activity [GO:0005096]; GTPase activity [GO:0003924]; identical protein binding [GO:0042802]; JUN kinase kinase kinase activity [GO…
Q4V339	255323	Zinc-regulated GTPase metalloprotein activator 1F (EC 3.6.5.-) (Cobalamin synthase W domain-containing protein 6) (COBW domain-containing protein 6)		GTP binding [GO:0005525]; hydrolase activity [GO:0016787]; metal ion binding [GO:0046872]
Q96CF2	255228	Charged multivesicular body protein 4c (Chromatin-modifying protein 4c) (CHMP4c) (SNF7 homolog associated with Alix 3) (SNF7-3) (hSnf7-3) (Vacuolar protein sorting-associated protein 32-3) (Vps32-3) (hVps32-3)	autophagosome maturation [GO:0097352]; autophagy [GO:0006914]; late endosome to lysosome transport [GO:1902774]; late endosome to vacuole transport via multivesicular body sorting pathway [GO:0032511]; macroautophagy [GO:0016236]; membrane fission [GO:0090148]; midbody abscission [GO:0061952]; mitotic cytokinesis checkpoint signaling [GO:0044878]; mitotic metaphase chromosome alignment [GO:000708…	protein homodimerization activity [GO:0042803]
O14508	255206	Suppressor of cytokine signaling 2 (SOCS-2) (Cytokine-inducible SH2 protein 2) (CIS-2) (STAT-induced STAT inhibitor 2) (SSI-2)	cell surface receptor signaling pathway via JAK-STAT [GO:0007259]; cellular response to hormone stimulus [GO:0032870]; cytokine-mediated signaling pathway [GO:0019221]; growth hormone receptor signaling pathway [GO:0060396]; intracellular signal transduction [GO:0035556]; lactation [GO:0007595]; mammary gland alveolus development [GO:0060749]; negative regulation of apoptotic process [GO:0043066]…	cytokine receptor binding [GO:0005126]; growth hormone receptor binding [GO:0005131]; insulin-like growth factor receptor binding [GO:0005159]; JAK pathway signal transduction adaptor activity [GO:0008269]; phosphorylation-dependent protein binding [GO:0140031]; ubiquitin-like ligase-substrate adaptor activity [GO:1990756]
P15502	255181	Elastin (Tropoelastin)	animal organ morphogenesis [GO:0009887]; aortic valve morphogenesis [GO:0003180]; blood circulation [GO:0008015]; extracellular matrix assembly [GO:0085029]; outflow tract morphogenesis [GO:0003151]; regulation of actin filament polymerization [GO:0030833]; regulation of smooth muscle cell proliferation [GO:0048660]; respiratory gaseous exchange by respiratory system [GO:0007585]; skeletal muscle…	extracellular matrix binding [GO:0050840]; extracellular matrix constituent conferring elasticity [GO:0030023]; extracellular matrix structural constituent [GO:0005201]
Q8IYS1	255073	Xaa-Arg dipeptidase (EC 3.4.13.4) (Beta-Ala-Lys dipeptidase)	proteolysis [GO:0006508]; regulation of protein metabolic process [GO:0051246]	carboxypeptidase activity [GO:0004180]; dipeptidase activity [GO:0016805]; identical protein binding [GO:0042802]
Q9NWT6	255054	Hypoxia-inducible factor 1-alpha inhibitor (EC 1.14.11.30) (EC 1.14.11.n4) (Factor inhibiting HIF-1) (FIH-1) (Hypoxia-inducible factor asparagine hydroxylase)	negative regulation of Notch signaling pathway [GO:0045746]; negative regulation of transcription by RNA polymerase II [GO:0000122]; positive regulation of myoblast differentiation [GO:0045663]; positive regulation of vasculogenesis [GO:2001214]; regulation of vascular endothelial growth factor receptor signaling pathway [GO:0030947]	[protein]-asparagine 3-dioxygenase activity [GO:0036140]; ankyrin repeat binding [GO:0071532]; carboxylic acid binding [GO:0031406]; ferrous iron binding [GO:0008198]; NF-kappaB binding [GO:0051059]; Notch binding [GO:0005112]; oxygen sensor activity [GO:0019826]; peptidyl-aspartic acid 3-dioxygenase activity [GO:0062101]; peptidyl-histidine dioxygenase activity [GO:0036139]; protein homodimeriza…
Q9NRR5	254955	Ubiquilin-4 (Ataxin-1 interacting ubiquitin-like protein) (A1Up) (Ataxin-1 ubiquitin-like-interacting protein A1U) (Connexin43-interacting protein of 75 kDa) (CIP75)	autophagy [GO:0006914]; DNA damage response [GO:0006974]; DNA repair [GO:0006281]; negative regulation of autophagosome maturation [GO:1901097]; negative regulation of double-strand break repair via homologous recombination [GO:2000042]; regulation of proteasomal ubiquitin-dependent protein catabolic process [GO:0032434]; ubiquitin-dependent protein catabolic process [GO:0006511]	identical protein binding [GO:0042802]; K48-linked polyubiquitin modification-dependent protein binding [GO:0036435]; polyubiquitin modification-dependent protein binding [GO:0031593]
P29692	254856	Elongation factor 1-delta (EF-1-delta) (Antigen NY-CO-4)	cellular response to heat [GO:0034605]; cellular response to ionizing radiation [GO:0071479]; cytoplasmic translational elongation [GO:0002182]; positive regulation of transcription by RNA polymerase II [GO:0045944]; translational elongation [GO:0006414]	cadherin binding [GO:0045296]; DNA binding [GO:0003677]; DNA-binding transcription factor binding [GO:0140297]; guanyl-nucleotide exchange factor activity [GO:0005085]; heat shock protein binding [GO:0031072]; RNA polymerase II cis-regulatory region sequence-specific DNA binding [GO:0000978]; translation elongation factor activity [GO:0003746]; translation factor activity, RNA binding [GO:0008135]
P06746	254828	DNA polymerase beta (EC 2.7.7.7) (5'-deoxyribose-phosphate lyase) (5'-dRP lyase) (EC 4.2.99.-) (AP lyase) (EC 4.2.99.18)	base-excision repair [GO:0006284]; base-excision repair, gap-filling [GO:0006287]; DNA damage response [GO:0006974]; DNA repair [GO:0006281]; DNA-templated DNA replication [GO:0006261]; double-strand break repair via nonhomologous end joining [GO:0006303]; homeostasis of number of cells [GO:0048872]; immunoglobulin heavy chain V-D-J recombination [GO:0071707]; in utero embryonic development [GO:0…	5'-deoxyribose-5-phosphate lyase activity [GO:0051575]; class I DNA-(apurinic or apyrimidinic site) endonuclease activity [GO:0140078]; damaged DNA binding [GO:0003684]; DNA-(apurinic or apyrimidinic site) endonuclease activity [GO:0003906]; DNA-directed DNA polymerase activity [GO:0003887]; enzyme binding [GO:0019899]; lyase activity [GO:0016829]; metal ion binding [GO:0046872]; microtubule bind…
P55061	254778	Bax inhibitor 1 (BI-1) (Testis-enhanced gene transcript protein) (Transmembrane BAX inhibitor motif-containing protein 6)	autophagy [GO:0006914]; cellular response to unfolded protein [GO:0034620]; endoplasmic reticulum calcium ion homeostasis [GO:0032469]; negative regulation of apoptotic process [GO:0043066]; negative regulation of apoptotic signaling pathway [GO:2001234]; negative regulation of calcium ion transport into cytosol [GO:0010523]; negative regulation of endoplasmic reticulum stress-induced intrinsic a…	calcium channel activity [GO:0005262]; endoribonuclease inhibitor activity [GO:0060698]; enzyme binding [GO:0019899]; ubiquitin protein ligase binding [GO:0031625]
P22415	254606	Upstream stimulatory factor 1 (Class B basic helix-loop-helix protein 11) (bHLHb11) (Major late transcription factor 1)	carbon catabolite regulation of transcription [GO:0045990]; cellular response to glucose stimulus [GO:0071333]; cellular response to insulin stimulus [GO:0032869]; glucose homeostasis [GO:0042593]; glucose mediated signaling pathway [GO:0010255]; glucose metabolic process [GO:0006006]; late viral transcription [GO:0019086]; lipid homeostasis [GO:0055088]; negative regulation of fibrinolysis [GO:0…	bHLH transcription factor binding [GO:0043425]; DNA-binding transcription activator activity, RNA polymerase II-specific [GO:0001228]; DNA-binding transcription factor activity, RNA polymerase II-specific [GO:0000981]; enzyme binding [GO:0019899]; histone deacetylase binding [GO:0042826]; identical protein binding [GO:0042802]; protein heterodimerization activity [GO:0046982]; protein homodimeriz…
P16885	254589	1-phosphatidylinositol 4,5-bisphosphate phosphodiesterase gamma-2 (EC 3.1.4.11) (Phosphoinositide phospholipase C-gamma-2) (Phospholipase C-IV) (PLC-IV) (Phospholipase C-gamma-2) (PLC-gamma-2)	antifungal innate immune response [GO:0061760]; B cell activation [GO:0042113]; B cell differentiation [GO:0030183]; B cell receptor signaling pathway [GO:0050853]; calcium-mediated signaling [GO:0019722]; cell activation [GO:0001775]; cellular response to calcium ion [GO:0071277]; cellular response to lectin [GO:1990858]; cellular response to lipid [GO:0071396]; Fc-epsilon receptor signaling pat…	phosphatidylinositol-4,5-bisphosphate phospholipase C activity [GO:0004435]; phospholipase C activity [GO:0004629]; phosphorylation-dependent protein binding [GO:0140031]; phosphotyrosine residue binding [GO:0001784]; protein kinase binding [GO:0019901]; protein tyrosine kinase binding [GO:1990782]; scaffold protein binding [GO:0097110]
P16455	254583	Methylated-DNA--protein-cysteine methyltransferase (EC 2.1.1.63) (6-O-methylguanine-DNA methyltransferase) (MGMT) (O-6-methylguanine-DNA-alkyltransferase)	DNA alkylation repair [GO:0006307]; DNA repair [GO:0006281]; methylation [GO:0032259]; negative regulation of apoptotic process [GO:0043066]; positive regulation of double-strand break repair [GO:2000781]	DNA binding [GO:0003677]; DNA-methyltransferase activity [GO:0009008]; metal ion binding [GO:0046872]; methylated-DNA-[protein]-cysteine S-methyltransferase activity [GO:0003908]; methyltransferase activity [GO:0008168]
P61020	254568	Ras-related protein Rab-5B (EC 3.6.5.2)	antigen processing and presentation [GO:0019882]; endocytosis [GO:0006897]; endosome organization [GO:0007032]; intracellular protein transport [GO:0006886]; plasma membrane to endosome transport [GO:0048227]; regulation of endocytosis [GO:0030100]	G protein activity [GO:0003925]; GDP binding [GO:0019003]; GTP binding [GO:0005525]; GTP-dependent protein binding [GO:0030742]; GTPase activity [GO:0003924]
Q8NFT6	254345	Protein DBF4 homolog B (Activator of S phase kinase-like protein 1) (ASK-like protein 1) (Chiffon homolog B) (Dbf4-related factor 1)	positive regulation of cell population proliferation [GO:0008284]; positive regulation of G2/M transition of mitotic cell cycle [GO:0010971]; positive regulation of nuclear cell cycle DNA replication [GO:0010571]; regulation of cell cycle phase transition [GO:1901987]	nucleic acid binding [GO:0003676]; protein kinase activator activity [GO:0030295]; protein kinase binding [GO:0019901]; protein serine/threonine kinase activator activity [GO:0043539]; zinc ion binding [GO:0008270]
Q8TBF2	254003	Prostamide/prostaglandin F synthase (Prostamide/PG F synthase) (Prostamide/PGF synthase) (EC 1.11.1.20) (Peroxiredoxin-like 2B) (Protein FAM213B)	prostaglandin biosynthetic process [GO:0001516]	oxidoreductase activity, acting on the CH-OH group of donors, NAD or NADP as acceptor [GO:0016616]; prostaglandin F synthase activity [GO:0047017]
Q9P0P8	253951	Mitochondrial transcription rescue factor 1	regulation of mitochondrial transcription [GO:1903108]; rescue of stalled ribosome [GO:0072344]	ribosomal large subunit binding [GO:0043023]; RNA binding [GO:0003723]; tRNA binding [GO:0000049]
P49662	253900	Caspase-4 (CASP-4) (EC 3.4.22.57) (ICE and Ced-3 homolog 2) (ICH-2) (ICE(rel)-II) (Mih1) (Protease TX) [Cleaved into: Caspase-4 subunit p10; Caspase-4 subunit p20]	apoptotic process [GO:0006915]; cellular response to amyloid-beta [GO:1904646]; defense response to bacterium [GO:0042742]; defense response to Gram-positive bacterium [GO:0050830]; innate immune response [GO:0045087]; intrinsic apoptotic signaling pathway [GO:0097193]; intrinsic apoptotic signaling pathway in response to endoplasmic reticulum stress [GO:0070059]; non-canonical inflammasome compl…	CARD domain binding [GO:0050700]; cysteine-type endopeptidase activity [GO:0004197]; lipid binding [GO:0008289]; lipopolysaccharide binding [GO:0001530]
P60900	253861	Proteasome subunit alpha type-6 (27 kDa prosomal protein) (PROS-27) (p27K) (Macropain iota chain) (Multicatalytic endopeptidase complex iota chain) (Proteasome iota chain) (Proteasome subunit alpha-1) (alpha-1)	positive regulation of canonical NF-kappaB signal transduction [GO:0043123]; proteasome-mediated ubiquitin-dependent protein catabolic process [GO:0043161]; proteolysis involved in protein catabolic process [GO:0051603]; regulation of inflammatory response [GO:0050727]	endopeptidase activity [GO:0004175]; NF-kappaB binding [GO:0051059]; purine ribonucleoside triphosphate binding [GO:0035639]; RNA binding [GO:0003723]
Q15303	253815	Receptor tyrosine-protein kinase erbB-4 (EC 2.7.10.1) (Proto-oncogene-like protein c-ErbB-4) (Tyrosine kinase-type cell surface receptor HER4) (p180erbB4) [Cleaved into: ERBB4 intracellular domain (4ICD) (E4ICD) (s80HER4)]	cardiac muscle tissue regeneration [GO:0061026]; cell fate commitment [GO:0045165]; cell migration [GO:0016477]; cell surface receptor protein tyrosine kinase signaling pathway [GO:0007169]; cell surface receptor signaling pathway via JAK-STAT [GO:0007259]; cellular response to epidermal growth factor stimulus [GO:0071364]; central nervous system morphogenesis [GO:0021551]; embryonic pattern spec…	ATP binding [GO:0005524]; epidermal growth factor receptor activity [GO:0005006]; epidermal growth factor receptor binding [GO:0005154]; GABA receptor binding [GO:0050811]; neuregulin receptor activity [GO:0038131]; protein homodimerization activity [GO:0042803]; protein tyrosine kinase activity [GO:0004713]; transcription cis-regulatory region binding [GO:0000976]; transmembrane receptor protein…
Q9H9Y2	253703	Ribosome production factor 1 (Brix domain-containing protein 5) (Ribosome biogenesis protein RPF1)	maturation of 5.8S rRNA [GO:0000460]; maturation of LSU-rRNA [GO:0000470]	RNA binding [GO:0003723]; rRNA primary transcript binding [GO:0042134]
O95816	253525	BAG family molecular chaperone regulator 2 (BAG-2) (Bcl-2-associated athanogene 2)	negative regulation of protein ubiquitination [GO:0031397]; positive regulation of proteasomal protein catabolic process [GO:1901800]; positive regulation of protein processing [GO:0010954]; protein folding [GO:0006457]; protein metabolic process [GO:0019538]; protein stabilization [GO:0050821]	adenyl-nucleotide exchange factor activity [GO:0000774]; heat shock protein binding [GO:0031072]; identical protein binding [GO:0042802]; protein-folding chaperone binding [GO:0051087]; tau protein binding [GO:0048156]; transmembrane transporter binding [GO:0044325]; ubiquitin protein ligase binding [GO:0031625]
P16220	253367	Cyclic AMP-responsive element-binding protein 1 (CREB-1) (cAMP-responsive element-binding protein 1)	axonogenesis [GO:0007409]; cAMP/PKA signal transduction [GO:0141156]; cellular response to fatty acid [GO:0071398]; cellular response to forskolin [GO:1904322]; cellular response to hepatocyte growth factor stimulus [GO:0035729]; cellular response to insulin-like growth factor stimulus [GO:1990314]; cellular response to leukemia inhibitory factor [GO:1990830]; cellular response to nerve growth fa…	arrestin family protein binding [GO:1990763]; cAMP response element binding [GO:0035497]; DNA-binding transcription activator activity, RNA polymerase II-specific [GO:0001228]; DNA-binding transcription factor activity [GO:0003700]; DNA-binding transcription factor activity, RNA polymerase II-specific [GO:0000981]; enzyme binding [GO:0019899]; histone acetyltransferase binding [GO:0035035]; Hsp70…
O00629	252931	Importin subunit alpha-3 (Importin alpha Q1) (Qip1) (Karyopherin subunit alpha-4)	dopamine secretion [GO:0014046]; gene expression [GO:0010467]; NLS-bearing protein import into nucleus [GO:0006607]; protein import into nucleus [GO:0006606]; response to hydrogen peroxide [GO:0042542]	nuclear import signal receptor activity [GO:0061608]; nuclear localization sequence binding [GO:0008139]
Q9BY12	252686	S phase cyclin A-associated protein in the endoplasmic reticulum (S phase cyclin A-associated protein in the ER) (Zinc finger protein 291)	antral ovarian follicle growth [GO:0001547]; retina development in camera-type eye [GO:0060041]; seminiferous tubule development [GO:0072520]; spermatogenesis [GO:0007283]	nucleic acid binding [GO:0003676]; zinc ion binding [GO:0008270]
Q9HBH9	252450	MAP kinase-interacting serine/threonine-protein kinase 2 (EC 2.7.11.1) (MAP kinase signal-integrating kinase 2) (MAPK signal-integrating kinase 2) (Mnk2)	cell surface receptor signaling pathway [GO:0007166]; cellular response to arsenic-containing substance [GO:0071243]; extrinsic apoptotic signaling pathway in absence of ligand [GO:0097192]; hemopoiesis [GO:0030097]; intracellular signal transduction [GO:0035556]; protein phosphorylation [GO:0006468]; regulation of translation [GO:0006417]	ATP binding [GO:0005524]; calcium-dependent protein serine/threonine kinase activity [GO:0009931]; calcium/calmodulin-dependent protein kinase activity [GO:0004683]; calmodulin binding [GO:0005516]; metal ion binding [GO:0046872]; protein serine kinase activity [GO:0106310]; protein serine/threonine kinase activity [GO:0004674]
O75582	252329	Ribosomal protein S6 kinase alpha-5 (S6K-alpha-5) (EC 2.7.11.1) (90 kDa ribosomal protein S6 kinase 5) (Nuclear mitogen- and stress-activated protein kinase 1) (RSK-like protein kinase) (RSKL)	axon guidance [GO:0007411]; inflammatory response [GO:0006954]; interleukin-1-mediated signaling pathway [GO:0070498]; intracellular signal transduction [GO:0035556]; negative regulation of cytokine production [GO:0001818]; negative regulation of DNA-templated transcription [GO:0045892]; positive regulation of CREB transcription factor activity [GO:0032793]; positive regulation of NF-kappaB trans…	ATP binding [GO:0005524]; histone H2AS1 kinase activity [GO:0044024]; histone H3S10 kinase activity [GO:0035175]; histone H3S28 kinase activity [GO:0044022]; magnesium ion binding [GO:0000287]; protein serine kinase activity [GO:0106310]; protein serine/threonine kinase activity [GO:0004674]; protein tyrosine kinase activity [GO:0004713]
Q86V24	252293	Adiponectin receptor protein 2 (Progestin and adipoQ receptor family member 2) (Progestin and adipoQ receptor family member II)	adiponectin-activated signaling pathway [GO:0033211]; fatty acid oxidation [GO:0019395]; glucose homeostasis [GO:0042593]; hormone-mediated signaling pathway [GO:0009755]; positive regulation of cold-induced thermogenesis [GO:0120162]; vascular wound healing [GO:0061042]	adipokinetic hormone receptor activity [GO:0097003]; adiponectin binding [GO:0055100]; identical protein binding [GO:0042802]; metal ion binding [GO:0046872]; signaling receptor activity [GO:0038023]
Q9UJX5	252188	Anaphase-promoting complex subunit 4 (APC4) (Cyclosome subunit 4)	anaphase-promoting complex-dependent catabolic process [GO:0031145]; cell division [GO:0051301]; protein branched polyubiquitination [GO:0141198]; protein K11-linked ubiquitination [GO:0070979]; protein K48-linked ubiquitination [GO:0070936]; regulation of meiotic cell cycle [GO:0051445]; regulation of mitotic cell cycle [GO:0007346]; regulation of mitotic metaphase/anaphase transition [GO:003007…	protein phosphatase binding [GO:0019903]; ubiquitin-protein transferase activity [GO:0004842]
P42568	252105	Protein AF-9 (ALL1-fused gene from chromosome 9 protein) (Myeloid/lymphoid or mixed-lineage leukemia translocated to chromosome 3 protein) (YEATS domain-containing protein 3)	anterior/posterior pattern specification [GO:0009952]; gene expression [GO:0010467]; hematopoietic stem cell differentiation [GO:0060218]; negative regulation of canonical Wnt signaling pathway [GO:0090090]; positive regulation of DNA-templated transcription [GO:0045893]; positive regulation of Wnt signaling pathway, planar cell polarity pathway [GO:2000096]; regulation of chromatin organization …	chromatin binding [GO:0003682]; DNA binding [GO:0003677]; histone binding [GO:0042393]; histone H3K18ac reader activity [GO:0140044]; histone H3K27ac reader activity [GO:0140119]; histone H3K9ac reader activity [GO:0140072]; lysine-acetylated histone binding [GO:0070577]; modification-dependent protein binding [GO:0140030]; molecular adaptor activity [GO:0060090]
P05388	252043	Large ribosomal subunit protein uL10 (60S acidic ribosomal protein P0) (60S ribosomal protein L10E)	cytoplasmic translation [GO:0002181]; ribosome biogenesis [GO:0042254]; translation [GO:0006412]	large ribosomal subunit rRNA binding [GO:0070180]; RNA binding [GO:0003723]; structural constituent of ribosome [GO:0003735]
P60484	251635	Phosphatidylinositol 3,4,5-trisphosphate 3-phosphatase and dual-specificity protein phosphatase PTEN (EC 3.1.3.16) (EC 3.1.3.48) (EC 3.1.3.67) (Inositol polyphosphate 3-phosphatase) (EC 3.1.3.-) (Mutated in multiple advanced cancers 1) (Phosphatase and tensin homolog)	adult behavior [GO:0030534]; apoptotic process [GO:0006915]; cell migration [GO:0016477]; cell motility [GO:0048870]; cellular response to electrical stimulus [GO:0071257]; central nervous system development [GO:0007417]; central nervous system myelin maintenance [GO:0032286]; central nervous system neuron axonogenesis [GO:0021955]; dendritic spine morphogenesis [GO:0060997]; dentate gyrus develo…	anaphase-promoting complex binding [GO:0010997]; beta-catenin binding [GO:0008013]; enzyme binding [GO:0019899]; identical protein binding [GO:0042802]; inositol-1,3,4,5,6-pentakisphosphate 3-phosphatase activity [GO:0030351]; inositol-1,3,4,5-tetrakisphosphate 3-phosphatase activity [GO:0051717]; lipid binding [GO:0008289]; molecular function inhibitor activity [GO:0140678]; PDZ domain binding […
P30041	251585	Peroxiredoxin-6 (EC 1.11.1.27) (1-Cys peroxiredoxin) (1-Cys PRX) (24 kDa protein) (Acidic calcium-independent phospholipase A2) (aiPLA2) (EC 3.1.1.4) (Antioxidant protein 2) (Glutathione-dependent peroxiredoxin) (Liver 2D page spot 40) (Lysophosphatidylcholine acyltransferase 5) (LPC acyltransferase 5) (LPCAT-5) (Lyso-PC acyltransferase 5) (EC 2.3.1.23) (Non-selenium glutathione peroxidase) (NSGP…	cell redox homeostasis [GO:0045454]; cellular oxidant detoxification [GO:0098869]; glycerophospholipid catabolic process [GO:0046475]; hydrogen peroxide catabolic process [GO:0042744]; positive regulation of mRNA splicing, via spliceosome [GO:0048026]; response to oxidative stress [GO:0006979]	1-acylglycerophosphocholine O-acyltransferase activity [GO:0047184]; cadherin binding [GO:0045296]; calcium-independent phospholipase A2 activity [GO:0047499]; glutathione peroxidase activity [GO:0004602]; identical protein binding [GO:0042802]; peroxidase activity [GO:0004601]; peroxiredoxin activity [GO:0051920]; phospholipase A2 activity [GO:0004623]; ubiquitin protein ligase binding [GO:00316…
Q14671	251459	Pumilio homolog 1 (HsPUM) (Pumilio-1)	3'-UTR-mediated mRNA destabilization [GO:0061158]; adult locomotory behavior [GO:0008344]; miRNA processing [GO:0035196]; mRNA destabilization [GO:0061157]; positive regulation of miRNA-mediated gene silencing [GO:2000637]; positive regulation of RIG-I signaling pathway [GO:1900246]; post-transcriptional gene silencing [GO:0016441]; post-transcriptional regulation of gene expression [GO:0010608];…	miRNA binding [GO:0035198]; mRNA 3'-UTR binding [GO:0003730]; RNA binding [GO:0003723]
P09884	251424	DNA polymerase alpha catalytic subunit (EC 2.7.7.7) (DNA polymerase alpha catalytic subunit p180)	DNA repair [GO:0006281]; DNA replication [GO:0006260]; DNA replication initiation [GO:0006270]; DNA replication, synthesis of primer [GO:0006269]; DNA strand elongation involved in DNA replication [GO:0006271]; DNA synthesis involved in DNA repair [GO:0000731]; double-strand break repair via nonhomologous end joining [GO:0006303]; lagging strand elongation [GO:0006273]; leading strand elongation …	chromatin binding [GO:0003682]; DNA binding [GO:0003677]; DNA replication origin binding [GO:0003688]; DNA-directed DNA polymerase activity [GO:0003887]; nucleotide binding [GO:0000166]; protein kinase binding [GO:0019901]; single-stranded DNA binding [GO:0003697]; zinc ion binding [GO:0008270]
P13010	251357	X-ray repair cross-complementing protein 5 (EC 3.6.4.-) (86 kDa subunit of Ku antigen) (ATP-dependent DNA helicase 2 subunit 2) (ATP-dependent DNA helicase II 80 kDa subunit) (CTC box-binding factor 85 kDa subunit) (CTC85) (CTCBF) (DNA repair protein XRCC5) (Ku80) (Ku86) (Lupus Ku autoantigen protein p86) (Nuclear factor IV) (Thyroid-lupus autoantigen) (TLAA) (X-ray repair complementing defective…	activation of innate immune response [GO:0002218]; cellular response to gamma radiation [GO:0071480]; cellular response to leukemia inhibitory factor [GO:1990830]; DNA damage response [GO:0006974]; DNA recombination [GO:0006310]; double-strand break repair [GO:0006302]; double-strand break repair via nonhomologous end joining [GO:0006303]; hematopoietic stem cell differentiation [GO:0060218]; hem…	ATP binding [GO:0005524]; ATP hydrolysis activity [GO:0016887]; ATP-dependent activity, acting on DNA [GO:0008094]; damaged DNA binding [GO:0003684]; DNA binding [GO:0003677]; DNA end binding [GO:0045027]; DNA helicase activity [GO:0003678]; double-stranded DNA binding [GO:0003690]; enzyme activator activity [GO:0008047]; protein-containing complex binding [GO:0044877]; RNA binding [GO:0003723]; …
P05198	251099	Eukaryotic translation initiation factor 2 subunit 1 (Eukaryotic translation initiation factor 2 subunit alpha) (eIF-2-alpha) (eIF-2A) (eIF-2alpha) (eIF2-alpha)	cellular response to amino acid starvation [GO:0034198]; cellular response to heat [GO:0034605]; cellular response to oxidative stress [GO:0034599]; cellular response to UV [GO:0034644]; HRI-mediated signaling [GO:0140468]; mitophagy [GO:0000423]; negative regulation of translational initiation in response to stress [GO:0032057]; PERK-mediated unfolded protein response [GO:0036499]; positive regu…	ribosome binding [GO:0043022]; RNA binding [GO:0003723]; translation initiation factor activity [GO:0003743]
Q15386	251097	Ubiquitin-protein ligase E3C (EC 2.3.2.26) (HECT-type ubiquitin transferase E3C) (Homologous to E6AP carboxyl terminus homologous protein 2) (HectH2) (RTA-associated ubiquitin ligase) (RAUL)	protein K29-linked ubiquitination [GO:0035519]; protein K48-linked ubiquitination [GO:0070936]; protein polyubiquitination [GO:0000209]; ubiquitin-dependent protein catabolic process [GO:0006511]	ubiquitin protein ligase activity [GO:0061630]
P10070	250954	Zinc finger protein GLI2 (GLI family zinc finger protein 2) (Tax helper protein)	axon guidance [GO:0007411]; branching morphogenesis of an epithelial tube [GO:0048754]; cellular response to virus [GO:0098586]; cerebellar cortex morphogenesis [GO:0021696]; developmental growth [GO:0048589]; embryonic digestive tract development [GO:0048566]; epidermal cell differentiation [GO:0009913]; floor plate formation [GO:0021508]; hair follicle morphogenesis [GO:0031069]; heart developm…	DNA-binding transcription factor activity [GO:0003700]; DNA-binding transcription factor activity, RNA polymerase II-specific [GO:0000981]; promoter-specific chromatin binding [GO:1990841]; RNA polymerase II cis-regulatory region sequence-specific DNA binding [GO:0000978]; sequence-specific DNA binding [GO:0043565]; sequence-specific double-stranded DNA binding [GO:1990837]; zinc ion binding [GO:…
Q15648	250743	Mediator of RNA polymerase II transcription subunit 1 (Activator-recruited cofactor 205 kDa component) (ARC205) (Mediator complex subunit 1) (Peroxisome proliferator-activated receptor-binding protein) (PBP) (PPAR-binding protein) (Thyroid hormone receptor-associated protein complex 220 kDa component) (Trap220) (Thyroid receptor-interacting protein 2) (TR-interacting protein 2) (TRIP-2) (Vitamin …	androgen biosynthetic process [GO:0006702]; angiogenesis [GO:0001525]; animal organ regeneration [GO:0031100]; brain development [GO:0007420]; cell morphogenesis [GO:0000902]; cellular response to epidermal growth factor stimulus [GO:0071364]; cellular response to hepatocyte growth factor stimulus [GO:0035729]; cellular response to steroid hormone stimulus [GO:0071383]; cellular response to thyro…	chromatin binding [GO:0003682]; chromatin DNA binding [GO:0031490]; DNA-binding transcription factor binding [GO:0140297]; general transcription initiation factor binding [GO:0140296]; histone acetyltransferase binding [GO:0035035]; LBD domain binding [GO:0050693]; nuclear estrogen receptor binding [GO:0030331]; nuclear receptor binding [GO:0016922]; nuclear retinoic acid receptor binding [GO:004…
A3KN83	250674	Protein strawberry notch homolog 1 (Monocyte protein 3) (MOP-3)	negative regulation of canonical NF-kappaB signal transduction [GO:0043124]; negative regulation of MAPK cascade [GO:0043409]; negative regulation of neuroinflammatory response [GO:0150079]; positive regulation of canonical Wnt signaling pathway [GO:0090263]; positive regulation of neural precursor cell proliferation [GO:2000179]; regulation of DNA-templated transcription [GO:0006355]	chromatin DNA binding [GO:0031490]; histone binding [GO:0042393]
O14776	250209	Transcription elongation regulator 1 (TATA box-binding protein-associated factor 2S) (Transcription factor CA150)	mRNA processing [GO:0006397]; negative regulation of transcription by RNA polymerase II [GO:0000122]; negative regulation of transcription elongation by RNA polymerase II [GO:0034244]; positive regulation of transcription by RNA polymerase II [GO:0045944]; positive regulation of transcription elongation by RNA polymerase II [GO:0032968]; RNA splicing [GO:0008380]	identical protein binding [GO:0042802]; RNA binding [GO:0003723]; RNA polymerase binding [GO:0070063]; RNA polymerase II-specific DNA-binding transcription factor binding [GO:0061629]; transcription coactivator activity [GO:0003713]; transcription coregulator activity [GO:0003712]; transcription corepressor activity [GO:0003714]; transcription elongation factor activity [GO:0003711]; ubiquitin-li…
Q71RG4	250100	Transmembrane and ubiquitin-like domain-containing protein 2	ERAD pathway [GO:0036503]
P49840	250034	Glycogen synthase kinase-3 alpha (GSK-3 alpha) (EC 2.7.11.26) (Serine/threonine-protein kinase GSK3A) (EC 2.7.11.1)	autosome genomic imprinting [GO:0141068]; cardiac left ventricle morphogenesis [GO:0003214]; cell differentiation [GO:0030154]; cell migration [GO:0016477]; cellular response to glucocorticoid stimulus [GO:0071385]; cellular response to insulin stimulus [GO:0032869]; cellular response to interleukin-3 [GO:0036016]; cellular response to lithium ion [GO:0071285]; excitatory postsynaptic potential […	ATP binding [GO:0005524]; protein kinase A catalytic subunit binding [GO:0034236]; protein serine kinase activity [GO:0106310]; protein serine/threonine kinase activity [GO:0004674]; signaling receptor binding [GO:0005102]; tau protein binding [GO:0048156]; tau-protein kinase activity [GO:0050321]
P22087	250004	rRNA 2'-O-methyltransferase fibrillarin (EC 2.1.1.-) (34 kDa nucleolar scleroderma antigen) (Histone-glutamine methyltransferase) (U6 snRNA 2'-O-methyltransferase fibrillarin)	box C/D sno(s)RNA 3'-end processing [GO:0000494]; osteoblast differentiation [GO:0001649]; ribosomal small subunit biogenesis [GO:0042274]; rRNA methylation [GO:0031167]; rRNA processing [GO:0006364]; snoRNA localization [GO:0048254]	ATPase binding [GO:0051117]; histone H2AQ104 methyltransferase activity [GO:1990259]; RNA binding [GO:0003723]; rRNA methyltransferase activity [GO:0008649]; TFIID-class transcription factor complex binding [GO:0001094]; U6 snRNA 2'-O-ribose methyltransferase activity [GO:0180021]
Q9GZT9	249690	Egl nine homolog 1 (EC 1.14.11.29) (Hypoxia-inducible factor prolyl hydroxylase 2) (HIF-PH2) (HIF-prolyl hydroxylase 2) (HPH-2) (Prolyl hydroxylase domain-containing protein 2) (PHD2) (SM-20)	cardiac muscle tissue morphogenesis [GO:0055008]; cellular response to hypoxia [GO:0071456]; heart trabecula formation [GO:0060347]; intracellular iron ion homeostasis [GO:0006879]; intracellular oxygen homeostasis [GO:0032364]; labyrinthine layer development [GO:0060711]; negative regulation of hypoxia-inducible factor-1alpha signaling pathway [GO:1902072]; positive regulation of transcription b…	2-oxoglutarate-dependent dioxygenase activity [GO:0016706]; enzyme binding [GO:0019899]; enzyme inhibitor activity [GO:0004857]; ferrous iron binding [GO:0008198]; hypoxia-inducible factor-proline dioxygenase activity [GO:0160082]; L-ascorbic acid binding [GO:0031418]; peptidyl-proline 4-dioxygenase activity [GO:0031545]; peptidyl-proline dioxygenase activity [GO:0031543]; zinc ion binding [GO:00…
Q6ZVD8	249239	PH domain leucine-rich repeat-containing protein phosphatase 2 (EC 3.1.3.16) (PH domain leucine-rich repeat-containing protein phosphatase-like) (PHLPP-like)	hippocampus development [GO:0021766]; intracellular signal transduction [GO:0035556]	metal ion binding [GO:0046872]; protein serine/threonine phosphatase activity [GO:0004722]
P55209	249012	Nucleosome assembly protein 1-like 1 (NAP-1-related protein) (hNRP)	DNA replication [GO:0006260]; nervous system development [GO:0007399]; nucleosome assembly [GO:0006334]; positive regulation of cell population proliferation [GO:0008284]; positive regulation of neural precursor cell proliferation [GO:2000179]; positive regulation of neurogenesis [GO:0050769]	chromatin binding [GO:0003682]; histone binding [GO:0042393]; histone chaperone activity [GO:0140713]; RNA binding [GO:0003723]
O14646	248949	Chromodomain-helicase-DNA-binding protein 1 (CHD-1) (EC 3.6.4.-) (ATP-dependent helicase CHD1)	chromatin remodeling [GO:0006338]; nucleosome organization [GO:0034728]; positive regulation by host of viral transcription [GO:0043923]	ATP binding [GO:0005524]; ATP hydrolysis activity [GO:0016887]; ATP-dependent chromatin remodeler activity [GO:0140658]; chromatin binding [GO:0003682]; DNA binding [GO:0003677]; helicase activity [GO:0004386]; histone binding [GO:0042393]; histone H3K4me3 reader activity [GO:0140002]
O43395	248903	U4/U6 small nuclear ribonucleoprotein Prp3 (Pre-mRNA-splicing factor 3) (hPrp3) (U4/U6 snRNP 90 kDa protein)	mRNA processing [GO:0006397]; mRNA splicing, via spliceosome [GO:0000398]; RNA splicing [GO:0008380]; RNA splicing, via transesterification reactions [GO:0000375]; spliceosomal tri-snRNP complex assembly [GO:0000244]	identical protein binding [GO:0042802]; RNA binding [GO:0003723]
Q15599	248882	Na(+)/H(+) exchange regulatory cofactor NHE-RF2 (NHERF-2) (NHE3 kinase A regulatory protein E3KARP) (SRY-interacting protein 1) (SIP-1) (Sodium-hydrogen exchanger regulatory factor 2) (Solute carrier family 9 isoform A3 regulatory factor 2) (Tyrosine kinase activator protein 1) (TKA-1)	protein localization to plasma membrane [GO:0072659]; protein-containing complex assembly [GO:0065003]	beta-catenin binding [GO:0008013]; cadherin binding [GO:0045296]; identical protein binding [GO:0042802]; phosphatase binding [GO:0019902]; protein-membrane adaptor activity [GO:0043495]; signaling receptor binding [GO:0005102]; type 2 metabotropic glutamate receptor binding [GO:0031799]; type 3 metabotropic glutamate receptor binding [GO:0031800]
Q08257	248772	Quinone oxidoreductase (EC 1.6.5.5) (NADPH:quinone reductase) (Zeta-crystallin)	protein homotetramerization [GO:0051289]; visual perception [GO:0007601]; xenobiotic catabolic process [GO:0042178]	identical protein binding [GO:0042802]; mRNA 3'-UTR binding [GO:0003730]; NADPH binding [GO:0070402]; NADPH:quinone reductase activity [GO:0003960]; zinc ion binding [GO:0008270]
P06400	248440	Retinoblastoma-associated protein (p105-Rb) (p110-RB1) (pRb) (Rb) (pp110)	aortic valve morphogenesis [GO:0003180]; cell differentiation [GO:0030154]; cell division [GO:0051301]; cell morphogenesis involved in neuron differentiation [GO:0048667]; cellular response to insulin stimulus [GO:0032869]; cellular response to xenobiotic stimulus [GO:0071466]; chondrocyte differentiation [GO:0002062]; chromatin remodeling [GO:0006338]; chromosome organization [GO:0051276]; diges…	disordered domain specific binding [GO:0097718]; DNA-binding transcription factor binding [GO:0140297]; identical protein binding [GO:0042802]; importin-alpha family protein binding [GO:0061676]; kinase binding [GO:0019900]; molecular adaptor activity [GO:0060090]; phosphoprotein binding [GO:0051219]; RNA polymerase II transcription regulatory region sequence-specific DNA binding [GO:0000977]; RN…
Q53R41	248241	FAST kinase domain-containing protein 1, mitochondrial	mitochondrial RNA metabolic process [GO:0000959]; mitochondrial RNA processing [GO:0000963]; regulation of mitochondrial mRNA stability [GO:0044528]	RNA binding [GO:0003723]
O75663	248130	TIP41-like protein (Putative MAPK-activating protein PM10) (Type 2A-interacting protein) (TIP)	DNA damage checkpoint signaling [GO:0000077]; TOR signaling [GO:0031929]	protein phosphatase activator activity [GO:0072542]; protein phosphatase inhibitor activity [GO:0004864]
Q15393	247982	Splicing factor 3B subunit 3 (Pre-mRNA-splicing factor SF3b 130 kDa subunit) (SF3b130) (STAF130) (Spliceosome-associated protein 130) (SAP 130)	mRNA splicing, via spliceosome [GO:0000398]; negative regulation of protein catabolic process [GO:0042177]; positive regulation of DNA-templated transcription [GO:0045893]; regulation of DNA repair [GO:0006282]; regulation of RNA splicing [GO:0043484]; RNA splicing [GO:0008380]; RNA splicing, via transesterification reactions [GO:0000375]; U2-type prespliceosome assembly [GO:1903241]	protein-containing complex binding [GO:0044877]; U2 snRNA binding [GO:0030620]
Q10571	247855	Transcriptional activator MN1 (Probable tumor suppressor protein MN1)	intramembranous ossification [GO:0001957]; negative regulation of osteoblast proliferation [GO:0033689]; positive regulation of vitamin D receptor signaling pathway [GO:0070564]; regulation of cell cycle G1/S phase transition [GO:1902806]; regulation of DNA-templated transcription [GO:0006355]
P61158	247820	Actin-related protein 3 (Actin-like protein 3)	actin polymerization-dependent cell motility [GO:0070358]; Arp2/3 complex-mediated actin nucleation [GO:0034314]; asymmetric cell division [GO:0008356]; cellular response to type II interferon [GO:0071346]; cilium assembly [GO:0060271]; establishment or maintenance of cell polarity [GO:0007163]; meiotic chromosome movement towards spindle pole [GO:0016344]; meiotic cytokinesis [GO:0033206]; posit…	actin binding [GO:0003779]; ATP binding [GO:0005524]; structural constituent of cytoskeleton [GO:0005200]
P53667	247768	LIM domain kinase 1 (LIMK-1) (EC 2.7.11.1)	actin cytoskeleton organization [GO:0030036]; axon extension [GO:0048675]; Fc-gamma receptor signaling pathway involved in phagocytosis [GO:0038096]; nervous system development [GO:0007399]; positive regulation of actin filament bundle assembly [GO:0032233]; positive regulation of axon extension [GO:0045773]; positive regulation of stress fiber assembly [GO:0051496]; protein phosphorylation [GO:0…	ATP binding [GO:0005524]; heat shock protein binding [GO:0031072]; metal ion binding [GO:0046872]; protein kinase activity [GO:0004672]; protein serine kinase activity [GO:0106310]; protein serine/threonine kinase activity [GO:0004674]; ubiquitin ligase inhibitor activity [GO:1990948]; ubiquitin protein ligase binding [GO:0031625]
P15884	247751	Transcription factor 4 (TCF-4) (Class B basic helix-loop-helix protein 19) (bHLHb19) (Immunoglobulin transcription factor 2) (ITF-2) (SL3-3 enhancer factor 2) (SEF-2)	cell differentiation [GO:0030154]; nervous system development [GO:0007399]; positive regulation of DNA-templated transcription [GO:0045893]; positive regulation of neuron differentiation [GO:0045666]; positive regulation of transcription by RNA polymerase II [GO:0045944]; protein-DNA complex assembly [GO:0065004]; regulation of transcription by RNA polymerase II [GO:0006357]	beta-catenin binding [GO:0008013]; DNA binding [GO:0003677]; DNA-binding transcription activator activity, RNA polymerase II-specific [GO:0001228]; DNA-binding transcription factor activity [GO:0003700]; DNA-binding transcription factor activity, RNA polymerase II-specific [GO:0000981]; E-box binding [GO:0070888]; identical protein binding [GO:0042802]; protein heterodimerization activity [GO:004…
Q8N183	247581	NADH dehydrogenase [ubiquinone] 1 alpha subcomplex assembly factor 2 (B17.2-like) (B17.2L) (Mimitin) (Myc-induced mitochondrial protein) (MMTN) (NDUFA12-like protein)	cilium assembly [GO:0060271]; mitochondrial respiratory chain complex I assembly [GO:0032981]; negative regulation of insulin secretion involved in cellular response to glucose stimulus [GO:0061179]	protein-containing complex binding [GO:0044877]
Q15797	247505	Mothers against decapentaplegic homolog 1 (MAD homolog 1) (Mothers against DPP homolog 1) (JV4-1) (Mad-related protein 1) (SMAD family member 1) (SMAD 1) (Smad1) (hSMAD1) (Transforming growth factor-beta-signaling protein 1) (BSP-1)	anatomical structure morphogenesis [GO:0009653]; BMP signaling pathway [GO:0030509]; bone development [GO:0060348]; cardiac conduction system development [GO:0003161]; cardiac muscle cell proliferation [GO:0060038]; cartilage development [GO:0051216]; cell differentiation [GO:0030154]; DNA-templated transcription [GO:0006351]; embryonic pattern specification [GO:0009880]; gamete generation [GO:00…	co-SMAD binding [GO:0070410]; DEAD/H-box RNA helicase binding [GO:0017151]; DNA-binding transcription activator activity, RNA polymerase II-specific [GO:0001228]; DNA-binding transcription factor activity [GO:0003700]; DNA-binding transcription factor activity, RNA polymerase II-specific [GO:0000981]; I-SMAD binding [GO:0070411]; identical protein binding [GO:0042802]; metal ion binding [GO:00468…
Q9UK12	247218	Zinc finger protein 222		DNA binding [GO:0003677]; DNA-binding transcription factor activity [GO:0003700]; zinc ion binding [GO:0008270]
Q9HAU4	246944	E3 ubiquitin-protein ligase SMURF2 (hSMURF2) (EC 2.3.2.26) (HECT-type E3 ubiquitin transferase SMURF2) (SMAD ubiquitination regulatory factor 2) (SMAD-specific E3 ubiquitin-protein ligase 2)	negative regulation of BMP signaling pathway [GO:0030514]; negative regulation of DNA-templated transcription [GO:0045892]; negative regulation of transcription by RNA polymerase II [GO:0000122]; negative regulation of transforming growth factor beta receptor signaling pathway [GO:0030512]; positive regulation of canonical Wnt signaling pathway [GO:0090263]; positive regulation of trophoblast cel…	identical protein binding [GO:0042802]; SMAD binding [GO:0046332]; ubiquitin protein ligase activity [GO:0061630]; ubiquitin-protein transferase activity [GO:0004842]
P82979	246914	SAP domain-containing ribonucleoprotein (Cytokine-induced protein of 29 kDa) (Nuclear protein Hcc-1) (Proliferation-associated cytokine-inducible protein CIP29)	mRNA export from nucleus [GO:0006406]; negative regulation of transcription by RNA polymerase II [GO:0000122]; poly(A)+ mRNA export from nucleus [GO:0016973]; regulation of translation [GO:0006417]	chromatin binding [GO:0003682]; DNA binding [GO:0003677]; RNA binding [GO:0003723]
Q9HAZ1	246780	Dual specificity protein kinase CLK4 (EC 2.7.12.1) (CDC-like kinase 4)	regulation of RNA splicing [GO:0043484]	ATP binding [GO:0005524]; protein serine kinase activity [GO:0106310]; protein serine/threonine kinase activity [GO:0004674]; protein serine/threonine/tyrosine kinase activity [GO:0004712]; protein tyrosine kinase activity [GO:0004713]
Q9BTM1	246592	Histone H2A.J (H2a/j)	heterochromatin formation [GO:0031507]	DNA binding [GO:0003677]; protein heterodimerization activity [GO:0046982]; structural constituent of chromatin [GO:0030527]
P12236	246583	ADP/ATP translocase 3 (ADP,ATP carrier protein 3) (ADP,ATP carrier protein, isoform T2) (ANT 2) (Adenine nucleotide translocator 3) (ANT 3) (Solute carrier family 25 member 6) [Cleaved into: ADP/ATP translocase 3, N-terminally processed]	apoptotic process [GO:0006915]; mitochondrial ADP transmembrane transport [GO:0140021]; mitochondrial ATP transmembrane transport [GO:1990544]; negative regulation of mitochondrial outer membrane permeabilization involved in apoptotic signaling pathway [GO:1901029]	ATP:ADP antiporter activity [GO:0005471]
Q13330	246523	Metastasis-associated protein MTA1	chromatin remodeling [GO:0006338]; circadian regulation of gene expression [GO:0032922]; double-strand break repair [GO:0006302]; entrainment of circadian clock by photoperiod [GO:0043153]; locomotor rhythm [GO:0045475]; negative regulation of DNA-templated transcription [GO:0045892]; negative regulation of gene expression, epigenetic [GO:0045814]; negative regulation of transcription by RNA poly…	chromatin binding [GO:0003682]; histone deacetylase binding [GO:0042826]; RNA polymerase II cis-regulatory region sequence-specific DNA binding [GO:0000978]; RNA polymerase II-specific DNA-binding transcription factor binding [GO:0061629]; transcription coactivator activity [GO:0003713]; transcription corepressor activity [GO:0003714]; zinc ion binding [GO:0008270]
P46379	246523	Large proline-rich protein BAG6 (BAG family molecular chaperone regulator 6) (BCL2-associated athanogene 6) (BAG-6) (HLA-B-associated transcript 3) (Protein G3) (Protein Scythe)	apoptotic process [GO:0006915]; brain development [GO:0007420]; cell differentiation [GO:0030154]; chromatin organization [GO:0006325]; endoplasmic reticulum stress-induced pre-emptive quality control [GO:0061857]; ERAD pathway [GO:0036503]; immune response-activating cell surface receptor signaling pathway [GO:0002429]; internal peptidyl-lysine acetylation [GO:0018393]; intrinsic apoptotic signa…	Hsp70 protein binding [GO:0030544]; identical protein binding [GO:0042802]; misfolded protein binding [GO:0051787]; molecular adaptor activity [GO:0060090]; molecular function activator activity [GO:0140677]; polyubiquitin modification-dependent protein binding [GO:0031593]; proteasome binding [GO:0070628]; protein carrier chaperone [GO:0140597]; receptor ligand activity [GO:0048018]; ribosome bi…
Q9NPF5	246416	DNA methyltransferase 1-associated protein 1 (DNMAP1) (DNMT1-associated protein 1)	chromatin remodeling [GO:0006338]; DNA repair [GO:0006281]; negative regulation of DNA-templated transcription [GO:0045892]; negative regulation of transcription by RNA polymerase II [GO:0000122]; positive regulation of DNA-templated transcription [GO:0045893]; positive regulation of double-strand break repair via homologous recombination [GO:1905168]; positive regulation of protein import into n…	RNA polymerase II-specific DNA-binding transcription factor binding [GO:0061629]; transcription corepressor activity [GO:0003714]
P36776	246357	Lon protease homolog, mitochondrial (EC 3.4.21.53) (LONHs) (Lon protease-like protein) (LONP) (Mitochondrial ATP-dependent protease Lon) (Serine protease 15)	cellular response to oxidative stress [GO:0034599]; chaperone-mediated protein complex assembly [GO:0051131]; mitochondrial DNA metabolic process [GO:0032042]; mitochondrial genome maintenance [GO:0000002]; mitochondrial protein catabolic process [GO:0035694]; mitochondrion organization [GO:0007005]; negative regulation of insulin receptor signaling pathway [GO:0046627]; oxidation-dependent prote…	ADP binding [GO:0043531]; ATP binding [GO:0005524]; ATP hydrolysis activity [GO:0016887]; ATP-dependent peptidase activity [GO:0004176]; DNA polymerase binding [GO:0070182]; G-quadruplex DNA binding [GO:0051880]; identical protein binding [GO:0042802]; insulin receptor substrate binding [GO:0043560]; PH domain binding [GO:0042731]; sequence-specific DNA binding [GO:0043565]; serine-type endopepti…
O14980	246314	Exportin-1 (Exp1) (Chromosome region maintenance 1 protein homolog)	cellular response to salt [GO:1902075]; cellular response to triglyceride [GO:0071401]; mRNA export from nucleus [GO:0006406]; negative regulation of transcription by RNA polymerase II [GO:0000122]; nucleocytoplasmic transport [GO:0006913]; protein export from nucleus [GO:0006611]; protein localization to nucleus [GO:0034504]; regulation of centrosome duplication [GO:0010824]; regulation of prote…	DNA-binding transcription factor binding [GO:0140297]; nuclear export signal receptor activity [GO:0005049]; protein domain specific binding [GO:0019904]; RNA binding [GO:0003723]; small GTPase binding [GO:0031267]
Q9NSY1	246254	BMP-2-inducible protein kinase (BIKe) (EC 2.7.11.1)	positive regulation of Notch signaling pathway [GO:0045747]; regulation of bone mineralization [GO:0030500]; regulation of clathrin-dependent endocytosis [GO:2000369]	AP-2 adaptor complex binding [GO:0035612]; ATP binding [GO:0005524]; phosphatase regulator activity [GO:0019208]; protein serine kinase activity [GO:0106310]; protein serine/threonine kinase activity [GO:0004674]
Q13616	246222	Cullin-1 (CUL-1)	animal organ morphogenesis [GO:0009887]; cell population proliferation [GO:0008283]; G1/S transition of mitotic cell cycle [GO:0000082]; intrinsic apoptotic signaling pathway [GO:0097193]; positive regulation of canonical NF-kappaB signal transduction [GO:0043123]; proteasome-mediated ubiquitin-dependent protein catabolic process [GO:0043161]; protein K48-linked ubiquitination [GO:0070936]; prote…	protein-macromolecule adaptor activity [GO:0030674]; ubiquitin ligase complex scaffold activity [GO:0160072]; ubiquitin protein ligase binding [GO:0031625]
Q99541	246053	Perilipin-2 (Adipophilin) (Adipose differentiation-related protein) (ADRP)	cellular response to glucose starvation [GO:0042149]; lipid droplet disassembly [GO:1905691]; lipid storage [GO:0019915]; long-chain fatty acid transport [GO:0015909]; positive regulation of triglyceride storage [GO:0010890]; response to xenobiotic stimulus [GO:0009410]
Q7Z5K2	246030	Wings apart-like protein homolog (Friend of EBNA2 protein) (WAPL cohesin release factor)	cell division [GO:0051301]; mitotic sister chromatid segregation [GO:0000070]; negative regulation of chromatin binding [GO:0035562]; negative regulation of DNA replication [GO:0008156]; negative regulation of sister chromatid cohesion [GO:0045875]; protein localization to chromatin [GO:0071168]	ATP-dependent protein-DNA unloader activity [GO:0140083]
Q8NC51	246029	SERPINE1 mRNA-binding protein 1 (PAI1 RNA-binding protein 1) (PAI-RBP1) (Plasminogen activator inhibitor 1 RNA-binding protein)	negative regulation of translation [GO:0017148]; PML body organization [GO:0030578]; regulation of mRNA stability [GO:0043488]; ribosome hibernation [GO:0141014]	cadherin binding [GO:0045296]; mRNA 3'-UTR binding [GO:0003730]; ribosome binding [GO:0043022]; RNA binding [GO:0003723]; SUMO binding [GO:0032183]; translation elongation factor binding [GO:0061770]; translation repressor activity [GO:0030371]
P28749	245978	Retinoblastoma-like protein 1 (107 kDa retinoblastoma-associated protein) (p107) (pRb1)	cell differentiation [GO:0030154]; chromatin organization [GO:0006325]; negative regulation of cellular senescence [GO:2000773]; negative regulation of G1/S transition of mitotic cell cycle [GO:2000134]; negative regulation of gene expression [GO:0010629]; negative regulation of transcription by RNA polymerase II [GO:0000122]; regulation of lipid kinase activity [GO:0043550]	promoter-specific chromatin binding [GO:1990841]; RNA polymerase II transcription regulatory region sequence-specific DNA binding [GO:0000977]
Q15811	245944	Intersectin-1 (SH3 domain-containing protein 1A) (SH3P17)	clathrin-dependent synaptic vesicle endocytosis [GO:0150007]; endosomal transport [GO:0016197]; exocytosis [GO:0006887]; intracellular signal transduction [GO:0035556]; positive regulation of caveolin-mediated endocytosis [GO:2001288]; positive regulation of dendritic spine development [GO:0060999]; positive regulation of growth hormone secretion [GO:0060124]; protein localization [GO:0008104]; p…	calcium ion binding [GO:0005509]; guanyl-nucleotide exchange factor activity [GO:0005085]; molecular adaptor activity [GO:0060090]; proline-rich region binding [GO:0070064]
P39687	245735	Acidic leucine-rich nuclear phosphoprotein 32 family member A (Acidic nuclear phosphoprotein pp32) (pp32) (Leucine-rich acidic nuclear protein) (LANP) (Mapmodulin) (Potent heat-stable protein phosphatase 2A inhibitor I1PP2A) (Putative HLA-DR-associated protein I) (PHAPI)	intracellular signal transduction [GO:0035556]; nucleocytoplasmic transport [GO:0006913]; regulation of apoptotic process [GO:0042981]	histone binding [GO:0042393]; RNA binding [GO:0003723]
P27694	245725	Replication protein A 70 kDa DNA-binding subunit (RP-A p70) (Replication factor A protein 1) (RF-A protein 1) (Single-stranded DNA-binding protein) [Cleaved into: Replication protein A 70 kDa DNA-binding subunit, N-terminally processed]	base-excision repair [GO:0006284]; DNA damage response [GO:0006974]; DNA recombination [GO:0006310]; DNA repair [GO:0006281]; DNA replication [GO:0006260]; DNA-templated DNA replication [GO:0006261]; double-strand break repair via homologous recombination [GO:0000724]; hemopoiesis [GO:0030097]; homeostasis of number of cells within a tissue [GO:0048873]; in utero embryonic development [GO:0001701…	chromatin binding [GO:0003682]; chromatin-protein adaptor activity [GO:0140463]; damaged DNA binding [GO:0003684]; G-rich strand telomeric DNA binding [GO:0098505]; single-stranded DNA binding [GO:0003697]; single-stranded telomeric DNA binding [GO:0043047]; zinc ion binding [GO:0008270]
Q5BKZ1	245645	DBIRD complex subunit ZNF326 (Zinc finger protein 326) (Zinc finger protein interacting with mRNPs and DBC1)	mRNA processing [GO:0006397]; regulation of DNA-templated transcription elongation [GO:0032784]; regulation of RNA splicing [GO:0043484]; RNA splicing [GO:0008380]	DNA binding [GO:0003677]; RNA binding [GO:0003723]; RNA polymerase II complex binding [GO:0000993]; zinc ion binding [GO:0008270]
O60216	245538	Double-strand-break repair protein rad21 homolog (hHR21) (Nuclear matrix protein 1) (NXP-1) (SCC1 homolog) [Cleaved into: 64-kDa C-terminal product (64-kDa carboxy-terminal product) (65-kDa carboxy-terminal product)]	apoptotic process [GO:0006915]; cell division [GO:0051301]; chromatin looping [GO:0140588]; chromosome segregation [GO:0007059]; DNA recombination [GO:0006310]; double-strand break repair [GO:0006302]; establishment of meiotic sister chromatid cohesion [GO:0034089]; establishment of mitotic sister chromatid cohesion [GO:0034087]; negative regulation of G2/M transition of mitotic cell cycle [GO:00…	chromatin binding [GO:0003682]; cis-regulatory region sequence-specific DNA binding [GO:0000987]; DNA-binding transcription factor binding [GO:0140297]; lncRNA binding [GO:0106222]
Q99538	245311	Legumain (EC 3.4.22.34) (Asparaginyl endopeptidase) (AEP) (Protease, cysteine 1)	antigen processing and presentation of exogenous peptide antigen via MHC class II [GO:0019886]; associative learning [GO:0008306]; cellular response to amyloid-beta [GO:1904646]; cellular response to calcium ion [GO:0071277]; cellular response to hepatocyte growth factor stimulus [GO:0035729]; dendritic spine organization [GO:0097061]; memory [GO:0007613]; negative regulation of ERBB signaling pa…	cysteine-type endopeptidase activity [GO:0004197]; endopeptidase activator activity [GO:0061133]; peptidase activity [GO:0008233]; tau protein binding [GO:0048156]
Q13573	245294	SNW domain-containing protein 1 (Nuclear protein SkiP) (Nuclear receptor coactivator NCoA-62) (Ski-interacting protein)	cellular response to retinoic acid [GO:0071300]; intrinsic apoptotic signaling pathway in response to DNA damage by p53 class mediator [GO:0042771]; mRNA splicing, via spliceosome [GO:0000398]; negative regulation of DNA-templated transcription [GO:0045892]; negative regulation of transcription by RNA polymerase II [GO:0000122]; positive regulation by host of viral transcription [GO:0043923]; pos…	enzyme binding [GO:0019899]; Notch binding [GO:0005112]; nuclear androgen receptor binding [GO:0050681]; nuclear receptor binding [GO:0016922]; nuclear retinoic acid receptor binding [GO:0042974]; nuclear vitamin D receptor binding [GO:0042809]; RNA binding [GO:0003723]; SMAD binding [GO:0046332]; transcription coactivator activity [GO:0003713]; transcription corepressor activity [GO:0003714]
Q6RI45	245281	Bromodomain and WD repeat-containing protein 3	cytoskeleton organization [GO:0007010]; regulation of cell shape [GO:0008360]; regulation of transcription by RNA polymerase II [GO:0006357]
Q3KNV8	245069	Polycomb group RING finger protein 3 (RING finger protein 3A)	random inactivation of X chromosome [GO:0060816]; regulation of transcription by RNA polymerase II [GO:0006357]	histone H2AK119 ubiquitin ligase activity [GO:0140862]; zinc ion binding [GO:0008270]
Q15532	244994	Protein SSXT (Protein SYT) (Synovial sarcoma translocated to X chromosome protein)	cell morphogenesis [GO:0000902]; chromatin remodeling [GO:0006338]; ephrin receptor signaling pathway [GO:0048013]; intracellular signal transduction [GO:0035556]; microtubule cytoskeleton organization [GO:0000226]; negative regulation of cell differentiation [GO:0045596]; neuronal stem cell population maintenance [GO:0097150]; positive regulation of cell population proliferation [GO:0008284]; po…	transcription coactivator activity [GO:0003713]
P31948	244895	Stress-induced-phosphoprotein 1 (STI1) (Hsc70/Hsp90-organizing protein) (Hop) (Renal carcinoma antigen NY-REN-11) (Transformation-sensitive protein IEF SSP 3521)	cellular response to interleukin-7 [GO:0098761]	Hsp90 protein binding [GO:0051879]; RNA binding [GO:0003723]
Q9H3H1	244860	tRNA dimethylallyltransferase (EC 2.5.1.75) (Isopentenyl-diphosphate:tRNA isopentenyltransferase) (IPP transferase) (IPPT) (hGRO1) (tRNA isopentenyltransferase 1) (IPTase)	mitochondrial tRNA modification [GO:0070900]; tRNA modification [GO:0006400]	ATP binding [GO:0005524]; nucleic acid binding [GO:0003676]; tRNA dimethylallyltransferase activity [GO:0052381]; zinc ion binding [GO:0008270]
Q86VS8	244799	Protein Hook homolog 3 (h-hook3) (hHK3)	cytoplasmic microtubule organization [GO:0031122]; cytoskeleton-dependent intracellular transport [GO:0030705]; early endosome to late endosome transport [GO:0045022]; endosome organization [GO:0007032]; endosome to lysosome transport [GO:0008333]; Golgi localization [GO:0051645]; interkinetic nuclear migration [GO:0022027]; lysosome organization [GO:0007040]; microtubule anchoring at centrosome …	dynactin binding [GO:0034452]; dynein intermediate chain binding [GO:0045505]; dynein light chain binding [GO:0045503]; dynein light intermediate chain binding [GO:0051959]; identical protein binding [GO:0042802]; microtubule binding [GO:0008017]
P01106	244762	Myc proto-oncogene protein (Class E basic helix-loop-helix protein 39) (bHLHe39) (Proto-oncogene c-Myc) (Transcription factor p64)	acinar cell proliferation [GO:1990863]; B cell apoptotic process [GO:0001783]; branching involved in ureteric bud morphogenesis [GO:0001658]; cellular response to hypoxia [GO:0071456]; cellular response to interferon-alpha [GO:0035457]; cellular response to UV [GO:0034644]; cellular response to xenobiotic stimulus [GO:0071466]; chromatin remodeling [GO:0006338]; chromosome organization [GO:005127…	core promoter sequence-specific DNA binding [GO:0001046]; DNA binding [GO:0003677]; DNA-binding transcription activator activity, RNA polymerase II-specific [GO:0001228]; DNA-binding transcription factor activity, RNA polymerase II-specific [GO:0000981]; DNA-binding transcription factor binding [GO:0140297]; DNA-binding transcription repressor activity, RNA polymerase II-specific [GO:0001227]; E-…
Q7RTV5	244634	Peroxiredoxin-like 2C (AhpC/TSA antioxidant enzyme domain-containing protein 1) (Thioredoxin-like protein AAED1)	positive regulation of ERK1 and ERK2 cascade [GO:0070374]; positive regulation of glycolytic process [GO:0045821]
P47756	244627	F-actin-capping protein subunit beta (CapZ beta)	actin polymerization or depolymerization [GO:0008154]; barbed-end actin filament capping [GO:0051016]; cytoskeleton organization [GO:0007010]; lamellipodium assembly [GO:0030032]; regulation of cell morphogenesis [GO:0022604]	actin binding [GO:0003779]; cadherin binding [GO:0045296]
Q9UBW7	244615	Zinc finger MYM-type protein 2 (Fused in myeloproliferative disorders protein) (Rearranged in atypical myeloproliferative disorder protein) (Zinc finger protein 198)	negative regulation of DNA-templated transcription [GO:0045892]	ubiquitin conjugating enzyme binding [GO:0031624]; zinc ion binding [GO:0008270]
Q5U3C3	244528	Transmembrane protein 164 (Arachidonoyl ether phospholipid synthase)	positive regulation of ferroptosis [GO:0160020]
Q9NR33	244429	DNA polymerase epsilon subunit 4 (DNA polymerase II subunit 4) (DNA polymerase epsilon subunit p12)	DNA-templated DNA replication [GO:0006261]	DNA binding [GO:0003677]; DNA-directed DNA polymerase activity [GO:0003887]; protein heterodimerization activity [GO:0046982]
O95433	244266	Activator of 90 kDa heat shock protein ATPase homolog 1 (AHA1) (p38)	maintenance of unfolded protein [GO:0036506]; positive regulation of ATP-dependent activity [GO:0032781]; protein folding [GO:0006457]	ATPase activator activity [GO:0001671]; cadherin binding [GO:0045296]; Hsp90 protein binding [GO:0051879]; protein folding chaperone [GO:0044183]; protein-folding chaperone binding [GO:0051087]; unfolded protein binding [GO:0051082]
Q9HCI6	244221	E3 SUMO-protein ligase KIAA1586 (EC 2.3.2.-) (E3 SUMO-protein transferase KIAA1586)	protein sumoylation [GO:0016925]	SUMO ligase activity [GO:0061665]
Q14152	244182	Eukaryotic translation initiation factor 3 subunit A (eIF3a) (Eukaryotic translation initiation factor 3 subunit 10) (eIF-3-theta) (eIF3 p167) (eIF3 p180) (eIF3 p185)	formation of cytoplasmic translation initiation complex [GO:0001732]; IRES-dependent viral translational initiation [GO:0075522]; negative regulation of ERK1 and ERK2 cascade [GO:0070373]; translation reinitiation [GO:0002188]; translational initiation [GO:0006413]; viral translational termination-reinitiation [GO:0075525]	mRNA binding [GO:0003729]; receptor tyrosine kinase binding [GO:0030971]; RNA binding [GO:0003723]; structural molecule activity [GO:0005198]; translation initiation factor activity [GO:0003743]
Q6UXV4	244142	MICOS complex subunit MIC27 (Apolipoprotein O-like) (Protein FAM121A)	cristae formation [GO:0042407]; inner mitochondrial membrane organization [GO:0007007]
Q9UNN5	243980	FAS-associated factor 1 (hFAF1) (UBX domain-containing protein 12) (UBX domain-containing protein 3A)	apoptotic process [GO:0006915]; ERAD pathway [GO:0036503]; Fas signaling pathway [GO:0036337]; negative regulation of canonical NF-kappaB signal transduction [GO:0043124]; positive regulation of apoptotic process [GO:0043065]; positive regulation of DNA replication [GO:0045740]; positive regulation of extrinsic apoptotic signaling pathway via death domain receptors [GO:1902043]; positive regulati…	heat shock protein binding [GO:0031072]; NF-kappaB binding [GO:0051059]; protein domain specific binding [GO:0019904]; protein kinase binding [GO:0019901]; protein kinase regulator activity [GO:0019887]; ubiquitin binding [GO:0043130]; ubiquitin protein ligase binding [GO:0031625]
Q5VUA4	243940	Zinc finger protein 318 (Endocrine regulatory protein)	meiotic cell cycle [GO:0051321]; negative regulation of DNA-templated transcription [GO:0045892]; positive regulation of DNA-templated transcription [GO:0045893]	nucleic acid binding [GO:0003676]; protein homodimerization activity [GO:0042803]; zinc ion binding [GO:0008270]
Q9NXG2	243770	THUMP domain-containing protein 1	tRNA modification [GO:0006400]	RNA binding [GO:0003723]
Q15424	243705	Scaffold attachment factor B1 (SAF-B) (SAF-B1) (HSP27 estrogen response element-TATA box-binding protein) (HSP27 ERE-TATA-binding protein)	chromatin organization [GO:0006325]; estrogen receptor signaling pathway [GO:0030520]; regulation of androgen receptor signaling pathway [GO:0060765]; regulation of mRNA processing [GO:0050684]; regulation of transcription by RNA polymerase II [GO:0006357]	chromatin binding [GO:0003682]; double-stranded DNA binding [GO:0003690]; RNA binding [GO:0003723]; RNA polymerase II cis-regulatory region sequence-specific DNA binding [GO:0000978]; sequence-specific DNA binding [GO:0043565]
[truncated: 280 more rows]

## Sheet: Healthy-associated_Bacterial
Protein	Degree	Protein names	Gene Ontology (biological process)	Gene Ontology (molecular function)
A0A1T5GC38	29343	Cellulase (Glycosyl hydrolase family 5)	cellulose catabolic process [GO:0030245]	beta-glucosidase activity [GO:0008422]
A0A1T5D2V2	29307	Sugar phosphate isomerase/epimerase		isomerase activity [GO:0016853]
A0A1T5GAW1	29307	Thymidylate synthase (EC 2.1.1.45)	dTMP biosynthetic process [GO:0006231]; methylation [GO:0032259]	thymidylate synthase activity [GO:0004799]
A0A1T5BRU8	29307	ATPase/GTPase, AAA15 family		ATP binding [GO:0005524]; ATP hydrolysis activity [GO:0016887]
[truncated: 390 more rows]

## Sheet: CRC-associated_Human
Protein	Degree	Protein names	Gene Ontology (biological process)	Gene Ontology (molecular function)
[truncated: 977 more rows]

[truncated: 1 more sheets: CRC-associated_Bacterial]
