# Supplementary material for: Mapping of Phenotype Specific Host–Microbiome Protein–Protein Interaction Networks in Colorectal Cancer Using Deep Learning
Source: Int J Mol Sci. 2026 May 9;27(10):4232. doi: 10.3390/ijms27104232 (PMC13206771; doi:10.3390/ijms27104232)
Supplement: Supplementary file 1 [file ijms-27-04232-s001.zip › File S2_Healthy_Co_occurance_filtered.csv]

Bac1	Bac2	Pearson	pValue	NoHost
Adlercreutzia	Bilophila	0.614680413029844	7.134e-11	0.9903690186536902
Adlercreutzia	Coprobacter	0.7741896835724403	1.429e-19	0.991382806163828
Aeromonas	Klebsiella	0.9390678356715552	1.622e-43	0.9911800486618004
Akkermansia	Fusobacterium	0.7736890400947045	1.560e-19	0.9908759124087592
Allisonella	Megasphaera	0.6250368162720916	2.748e-11	0.9901662611516626
Allisonella	Mitsuokella	0.6016902884451071	2.250e-10	0.9901662611516626
Allisonella	Prevotella	0.6049399164397863	1.696e-10	0.9901662611516626
Alloprevotella	Megamonas	0.6073656217975719	1.371e-10	0.0
Alloscardovia	unknown_ Eggerthellaceae	0.6217079787870292	3.748e-11	0.9910786699107867
Anaerostipes	Eubacterium hallii group	0.6674225812251268	3.722e-13	0.9903690186536902
Anaerostipes	Negativicoccus	0.6815392031359426	7.571e-14	0.9826642335766425
Atopobium	Campylobacter	0.7213208983712195	5.067e-16	0.9910786699107867
Atopobium	Lawsonella	0.8828988494245069	2.684e-31	0.9905717761557178
Atopobium	Methanobrevibacter	0.7655253333214037	6.310e-19	0.9912814274128142
Atopobium	Mobiluncus	0.7022849873813777	6.164e-15	0.0
Atopobium	unknown_ Actinomycetaceae	1.0	0.000e+00	0.9907745336577454
Atopobium	unknown_ Anaerococcus	0.8237640113900667	6.660e-24	0.9912814274128142
Atopobium	unknown_ Atopobiaceae	0.7335494030694347	9.101e-17	0.991382806163828
Atopobium	unknown_ Erysipelotrichaceae	0.7782381829156348	6.981e-20	0.9908759124087592
Atopobium	unknown_ Ezakiella	0.6970592687167915	1.183e-14	0.9911800486618004
Atopobium	unknown_ Peptoniphilus	0.9486766638179712	8.880e-47	0.9905717761557178
Bacteroides pectinophilus group	Catenibacterium	0.7669508474659484	4.964e-19	0.9912814274128142
Bacteroides pectinophilus group	Holdemanella	0.6314750410878801	1.491e-11	0.9911800486618004
Bacteroides pectinophilus group	Peptococcus	0.6972933607777451	1.149e-14	0.9905717761557178
Bacteroides pectinophilus group	unknown_ Puniceicoccaceae	0.800212704550777	1.079e-21	0.9915855636658556
Bifidobacterium	Lactobacillus	0.7400328879354534	3.523e-17	0.9915855636658556
Bifidobacterium	Paludicola	0.7384655214075921	4.443e-17	0.9912814274128142
Bilophila	Adlercreutzia	0.6146804130298439	7.134e-11	0.9903690186536902
Blautia	Eubacterium hallii group	0.6349385177502365	1.067e-11	0.9915855636658556
Campylobacter	Atopobium	0.7213208983712195	5.067e-16	0.9910786699107867
Campylobacter	Lawsonella	0.6212558780513823	3.909e-11	0.9905717761557178
Campylobacter	unknown_ Actinomycetaceae	0.7213208983712195	5.067e-16	0.9907745336577454
Campylobacter	unknown_ Anaerococcus	0.6251590862255523	2.716e-11	0.9910786699107867
Campylobacter	unknown_ Peptoniphilus	0.6879930999325728	3.548e-14	0.9905717761557178
Catenibacterium	Bacteroides pectinophilus group	0.7669508474659484	4.964e-19	0.9912814274128142
Catenibacterium	Peptococcus	0.7769935331713995	8.716e-20	0.9905717761557178
Catenibacterium	unknown_ Puniceicoccaceae	0.8927623948505626	6.407e-33	0.9912814274128142
Cloacibacillus	unknown_ Barnesiellaceae	0.8379875552926053	2.106e-25	0.9903690186536902
Cloacibacillus	unknown_ Micrococcaceae	0.7388890862898516	4.174e-17	0.9903690186536902
Coprobacter	Adlercreutzia	0.7741896835724402	1.429e-19	0.991382806163828
Dorea	Eubacterium hallii group	0.6398235041038839	6.608e-12	0.9908759124087592
Eggerthella	Negativicoccus	0.6057397413398717	1.582e-10	0.9826642335766425
Erysipelatoclostridium	Faecalitalea	0.8104166882058065	1.299e-22	0.9914841849148418
Erysipelatoclostridium	Lachnoclostridium	0.6979014171173418	1.066e-14	0.9914841849148418
Eubacterium	Paraprevotella	0.6222862350558679	3.552e-11	0.9915855636658556
Eubacterium	Tyzzerella	0.6323638267383829	1.369e-11	0.0
Eubacterium	unknown_ Gastranaerophilales	0.7718794226254722	2.137e-19	0.9893552311435524
Eubacterium	unknown_ Veillonellaceae	0.9831856685843946	2.936e-68	0.9903690186536902
Eubacterium hallii group	Anaerostipes	0.6674225812251268	3.722e-13	0.9903690186536902
Eubacterium hallii group	Blautia	0.6349385177502365	1.067e-11	0.9915855636658556
Eubacterium hallii group	Dorea	0.6398235041038838	6.608e-12	0.9908759124087592
Faecalitalea	Erysipelatoclostridium	0.8104166882058065	1.299e-22	0.9914841849148418
Faecalitalea	Flavonifractor	0.6967425147920971	1.230e-14	0.9914841849148418
Faecalitalea	Lachnoclostridium	0.7110150225445521	2.009e-15	0.9914841849148418
Faecalitalea	Oscillibacter	0.656319980652899	1.227e-12	0.9897607461476076
Flavonifractor	Faecalitalea	0.6967425147920974	1.230e-14	0.9914841849148418
Flavonifractor	Incertae Sedis	0.671093094164323	2.481e-13	0.9883414436334144
Flavonifractor	unknown_ Oscillospiraceae	0.7170116510689657	9.081e-16	0.9905717761557178
Fusobacterium	Akkermansia	0.7736890400947045	1.560e-19	0.9908759124087592
Gardnerella	unknown_ Saccharimonadales	0.6089217757707117	1.195e-10	0.0
Granulicatella	Sneathia	1.0	0.000e+00	0.0
Granulicatella	unknown_ Fastidiosipila	1.0	0.000e+00	0.0
Holdemanella	Bacteroides pectinophilus group	0.6314750410878801	1.491e-11	0.9911800486618004
Incertae Sedis	Flavonifractor	0.6710930941643228	2.481e-13	0.9883414436334144
Klebsiella	Aeromonas	0.939067835671555	1.622e-43	0.9911800486618004
Lachnoclostridium	Erysipelatoclostridium	0.6979014171173418	1.066e-14	0.9914841849148418
Lachnoclostridium	Faecalitalea	0.7110150225445521	2.009e-15	0.9914841849148418
Lachnospiraceae UCG-003	Proteus	0.6835206177388533	6.012e-14	0.9912814274128142
Lactobacillus	Bifidobacterium	0.7400328879354535	3.523e-17	0.9915855636658556
Lactobacillus	Paludicola	0.9995540494692992	4.827e-139	0.9912814274128142
Lactobacillus	Veillonella	0.7389208853403493	4.154e-17	0.9915855636658556
Lawsonella	Atopobium	0.8828988494245069	2.684e-31	0.9905717761557178
Lawsonella	Campylobacter	0.6212558780513822	3.909e-11	0.9905717761557178
Lawsonella	Methanobrevibacter	0.6676294122090898	3.638e-13	0.9905717761557178
Lawsonella	Mobiluncus	0.6147305042462141	7.102e-11	0.0
Lawsonella	unknown_ Actinomycetaceae	0.8828988494245068	2.684e-31	0.9905717761557178
Lawsonella	unknown_ Anaerococcus	0.7207720089260694	5.461e-16	0.9905717761557178
Lawsonella	unknown_ Atopobiaceae	0.6368968793785371	8.814e-12	0.9905717761557178
Lawsonella	unknown_ Erysipelotrichaceae	0.6710993187132533	2.479e-13	0.9905717761557178
Lawsonella	unknown_ Ezakiella	0.9061074242404068	2.190e-35	0.9905717761557178
Lawsonella	unknown_ Peptoniphilus	0.8313914209958854	1.088e-24	0.9905717761557178
Megamonas	Alloprevotella	0.607365621797572	1.371e-10	0.0
Megasphaera	Allisonella	0.6250368162720917	2.748e-11	0.9901662611516626
Megasphaera	Mitsuokella	0.8534666226511073	3.290e-27	0.9903690186536902
Methanobrevibacter	Atopobium	0.7655253333214037	6.310e-19	0.9912814274128142
Methanobrevibacter	Lawsonella	0.6676294122090898	3.638e-13	0.9905717761557178
Methanobrevibacter	unknown_ Actinomycetaceae	0.7655253333214038	6.310e-19	0.9907745336577454
Methanobrevibacter	unknown_ Anaerococcus	0.6186125394523894	4.987e-11	0.9912814274128142
Methanobrevibacter	unknown_ Erysipelotrichaceae	0.6937300560834997	1.779e-14	0.9908759124087592
Methanobrevibacter	unknown_ Peptoniphilus	0.7936893326641409	3.920e-21	0.9905717761557178
Mitsuokella	Allisonella	0.601690288445107	2.250e-10	0.9901662611516626
Mitsuokella	Megasphaera	0.8534666226511071	3.290e-27	0.9903690186536902
Mobiluncus	Atopobium	0.7022849873813778	6.164e-15	0.0
Mobiluncus	Lawsonella	0.6147305042462142	7.102e-11	0.0
Mobiluncus	unknown_ Actinomycetaceae	0.7022849873813778	6.164e-15	0.0
Mobiluncus	unknown_ Peptoniphilus	0.6529498652952755	1.746e-12	0.0
Negativicoccus	Anaerostipes	0.6815392031359426	7.571e-14	0.9826642335766425
Negativicoccus	Eggerthella	0.6057397413398717	1.582e-10	0.9826642335766425
Negativicoccus	Varibaculum	0.6109971000059863	9.934e-11	0.0
Oribacterium	Solobacterium	0.8503255138854097	7.944e-27	0.9910786699107867
Oscillibacter	Faecalitalea	0.656319980652899	1.227e-12	0.9897607461476076
Paludicola	Bifidobacterium	0.7384655214075923	4.443e-17	0.9912814274128142
Paludicola	Lactobacillus	0.999554049469299	4.827e-139	0.9912814274128142
Paludicola	Veillonella	0.7409382915030575	3.079e-17	0.9912814274128142
Paraprevotella	Eubacterium	0.6222862350558679	3.552e-11	0.9915855636658556
Paraprevotella	unknown_ Veillonellaceae	0.6058526313887713	1.566e-10	0.9903690186536902
Pedobacter	Varibaculum	0.6545254468023628	1.481e-12	0.0
Peptococcus	Bacteroides pectinophilus group	0.6972933607777451	1.149e-14	0.9905717761557178
Peptococcus	Catenibacterium	0.7769935331713995	8.716e-20	0.9905717761557178
Peptococcus	unknown_ Puniceicoccaceae	0.8131770773173312	7.165e-23	0.9905717761557178
Prevotella	Allisonella	0.6049399164397864	1.696e-10	0.9901662611516626
Prevotellaceae UCG-003	Rikenellaceae RC9 gut group	0.8393935778716118	1.470e-25	0.9914841849148418
Proteus	Lachnospiraceae UCG-003	0.6835206177388533	6.012e-14	0.9912814274128142
Pyramidobacter	unknown_ Parvimonas	0.9008654844193056	2.243e-34	0.0
Rikenellaceae RC9 gut group	Prevotellaceae UCG-003	0.8393935778716117	1.470e-25	0.9914841849148418
Sneathia	Granulicatella	1.0	0.000e+00	0.0
Sneathia	unknown_ Fastidiosipila	1.0	0.000e+00	0.9907745336577454
Solobacterium	Oribacterium	0.8503255138854099	7.944e-27	0.9910786699107867
Solobacterium	unknown_ Bacteroidales	0.7404516540043815	3.311e-17	0.9911800486618004
Tyzzerella	Eubacterium	0.6323638267383828	1.369e-11	0.0
Tyzzerella	unknown_ Gastranaerophilales	0.6572520871059574	1.112e-12	0.0
Tyzzerella	unknown_ Veillonellaceae	0.6272206751330592	2.237e-11	0.0
unknown_ Actinomycetaceae	Atopobium	1.0	0.000e+00	0.9907745336577454
unknown_ Actinomycetaceae	Campylobacter	0.7213208983712195	5.067e-16	0.9907745336577454
unknown_ Actinomycetaceae	Lawsonella	0.8828988494245069	2.684e-31	0.9905717761557178
unknown_ Actinomycetaceae	Methanobrevibacter	0.7655253333214037	6.310e-19	0.9907745336577454
unknown_ Actinomycetaceae	Mobiluncus	0.7022849873813777	6.164e-15	0.0
unknown_ Actinomycetaceae	unknown_ Anaerococcus	0.8237640113900668	6.660e-24	0.9907745336577454
unknown_ Actinomycetaceae	unknown_ Atopobiaceae	0.7335494030694348	9.101e-17	0.9907745336577454
unknown_ Actinomycetaceae	unknown_ Erysipelotrichaceae	0.7782381829156351	6.981e-20	0.9907745336577454
unknown_ Actinomycetaceae	unknown_ Ezakiella	0.6970592687167916	1.183e-14	0.9907745336577454
unknown_ Actinomycetaceae	unknown_ Peptoniphilus	0.9486766638179714	8.880e-47	0.9905717761557178
unknown_ Anaerococcus	Atopobium	0.8237640113900667	6.660e-24	0.9912814274128142
unknown_ Anaerococcus	Campylobacter	0.6251590862255523	2.716e-11	0.9910786699107867
unknown_ Anaerococcus	Lawsonella	0.7207720089260694	5.461e-16	0.9905717761557178
unknown_ Anaerococcus	Methanobrevibacter	0.6186125394523895	4.987e-11	0.9912814274128142
unknown_ Anaerococcus	unknown_ Actinomycetaceae	0.8237640113900669	6.660e-24	0.9907745336577454
unknown_ Anaerococcus	unknown_ Erysipelotrichaceae	0.6944805453621573	1.623e-14	0.9908759124087592
unknown_ Anaerococcus	unknown_ Peptoniphilus	0.8083457211066775	2.016e-22	0.9905717761557178
unknown_ Atopobiaceae	Atopobium	0.7335494030694348	9.101e-17	0.991382806163828
unknown_ Atopobiaceae	Lawsonella	0.6368968793785372	8.814e-12	0.9905717761557178
unknown_ Atopobiaceae	unknown_ Actinomycetaceae	0.7335494030694348	9.101e-17	0.9907745336577454
unknown_ Atopobiaceae	unknown_ Peptoniphilus	0.6883933210498135	3.383e-14	0.9905717761557178
unknown_ Bacteroidales	Solobacterium	0.7404516540043815	3.311e-17	0.9911800486618004
unknown_ Barnesiellaceae	Cloacibacillus	0.8379875552926053	2.106e-25	0.9903690186536902
unknown_ Barnesiellaceae	unknown_ Micrococcaceae	0.9398418201285248	9.283e-44	0.9911800486618004
unknown_ Barnesiellaceae	unknown_ W5053	0.7592874363791285	1.768e-18	0.9905717761557178
unknown_ Eggerthellaceae	Alloscardovia	0.6217079787870292	3.748e-11	0.9910786699107867
unknown_ Erysipelotrichaceae	Atopobium	0.778238182915635	6.981e-20	0.9908759124087592
unknown_ Erysipelotrichaceae	Lawsonella	0.6710993187132535	2.479e-13	0.9905717761557178
unknown_ Erysipelotrichaceae	Methanobrevibacter	0.6937300560834997	1.779e-14	0.9908759124087592
unknown_ Erysipelotrichaceae	unknown_ Actinomycetaceae	0.7782381829156351	6.981e-20	0.9907745336577454
unknown_ Erysipelotrichaceae	unknown_ Anaerococcus	0.6944805453621574	1.623e-14	0.9908759124087592
unknown_ Erysipelotrichaceae	unknown_ Peptoniphilus	0.7210631513295126	5.248e-16	0.9905717761557178
unknown_ Ezakiella	Atopobium	0.6970592687167916	1.183e-14	0.9911800486618004
unknown_ Ezakiella	Lawsonella	0.9061074242404068	2.190e-35	0.9905717761557178
unknown_ Ezakiella	unknown_ Actinomycetaceae	0.6970592687167916	1.183e-14	0.9907745336577454
unknown_ Ezakiella	unknown_ Peptoniphilus	0.6787041071208197	1.050e-13	0.9905717761557178
unknown_ Fastidiosipila	Granulicatella	1.0	0.000e+00	0.0
unknown_ Fastidiosipila	Sneathia	1.0	0.000e+00	0.9907745336577454
unknown_ Gastranaerophilales	Eubacterium	0.7718794226254722	2.137e-19	0.9893552311435524
unknown_ Gastranaerophilales	Tyzzerella	0.6572520871059575	1.112e-12	0.0
unknown_ Gastranaerophilales	unknown_ Veillonellaceae	0.7532526760078964	4.651e-18	0.9893552311435524
unknown_ Hydrogenoanaerobacterium	unknown_ Izemoplasmatales	0.7872328427921449	1.344e-20	0.9915855636658556
unknown_ Izemoplasmatales	unknown_ Hydrogenoanaerobacterium	0.7872328427921449	1.344e-20	0.9915855636658556
unknown_ Micrococcaceae	Cloacibacillus	0.7388890862898516	4.174e-17	0.9903690186536902
unknown_ Micrococcaceae	unknown_ Barnesiellaceae	0.9398418201285248	9.283e-44	0.9911800486618004
unknown_ Micrococcaceae	unknown_ W5053	0.8114852286844547	1.033e-22	0.9905717761557178
unknown_ Oscillospiraceae	Flavonifractor	0.7170116510689657	9.081e-16	0.9905717761557178
unknown_ Parvimonas	Pyramidobacter	0.9008654844193056	2.243e-34	0.0
unknown_ Peptoniphilus	Atopobium	0.9486766638179712	8.880e-47	0.9905717761557178
unknown_ Peptoniphilus	Campylobacter	0.6879930999325728	3.548e-14	0.9905717761557178
unknown_ Peptoniphilus	Lawsonella	0.8313914209958853	1.088e-24	0.9905717761557178
unknown_ Peptoniphilus	Methanobrevibacter	0.793689332664141	3.920e-21	0.9905717761557178
unknown_ Peptoniphilus	Mobiluncus	0.6529498652952754	1.746e-12	0.0
unknown_ Peptoniphilus	unknown_ Actinomycetaceae	0.9486766638179714	8.880e-47	0.9905717761557178
unknown_ Peptoniphilus	unknown_ Anaerococcus	0.8083457211066774	2.016e-22	0.9905717761557178
unknown_ Peptoniphilus	unknown_ Atopobiaceae	0.6883933210498134	3.383e-14	0.9905717761557178
unknown_ Peptoniphilus	unknown_ Erysipelotrichaceae	0.7210631513295126	5.248e-16	0.9905717761557178
unknown_ Peptoniphilus	unknown_ Ezakiella	0.6787041071208197	1.050e-13	0.9905717761557178
unknown_ Puniceicoccaceae	Bacteroides pectinophilus group	0.800212704550777	1.079e-21	0.9915855636658556
unknown_ Puniceicoccaceae	Catenibacterium	0.8927623948505625	6.407e-33	0.9912814274128142
unknown_ Puniceicoccaceae	Peptococcus	0.8131770773173311	7.165e-23	0.9905717761557178
unknown_ Saccharimonadales	Gardnerella	0.6089217757707117	1.195e-10	0.0
unknown_ Veillonellaceae	Eubacterium	0.9831856685843946	2.936e-68	0.9903690186536902
unknown_ Veillonellaceae	Paraprevotella	0.6058526313887713	1.566e-10	0.9903690186536902
unknown_ Veillonellaceae	Tyzzerella	0.6272206751330593	2.237e-11	0.0
unknown_ Veillonellaceae	unknown_ Gastranaerophilales	0.7532526760078964	4.651e-18	0.9893552311435524
unknown_ Victivallaceae	Weissella	0.6752513814906689	1.556e-13	0.9910786699107867
unknown_ W5053	unknown_ Barnesiellaceae	0.7592874363791284	1.768e-18	0.9905717761557178
unknown_ W5053	unknown_ Micrococcaceae	0.8114852286844547	1.033e-22	0.9905717761557178
Varibaculum	Negativicoccus	0.6109971000059863	9.934e-11	0.0
Varibaculum	Pedobacter	0.6545254468023628	1.481e-12	0.0
Veillonella	Lactobacillus	0.7389208853403493	4.154e-17	0.9915855636658556
Veillonella	Paludicola	0.7409382915030575	3.079e-17	0.9912814274128142
Weissella	unknown_ Victivallaceae	0.6752513814906689	1.556e-13	0.9910786699107867
