# Supplementary material for: Mapping of Phenotype Specific Host–Microbiome Protein–Protein Interaction Networks in Colorectal Cancer Using Deep Learning
Source: Int J Mol Sci. 2026 May 9;27(10):4232. doi: 10.3390/ijms27104232 (PMC13206771; doi:10.3390/ijms27104232)
Supplement: Supplementary file 1 [file ijms-27-04232-s001.zip › File S3_CRC_Co_occurance_filtered.csv]

Bac1	Bac2	Pearson	pValue	NoHost
Actinomyces	Aeromonas	0.6179039067629672	2.250e-17	0.0
Actinomyces	unknown_ Anaerococcus	0.6924805098528068	5.005e-23	0.0
Adlercreutzia	Frisingicoccus	0.7091719919897218	1.553e-24	0.9903690186536902
Adlercreutzia	unknown_ Coriobacteriales Incertae Sedis	0.6699219307602259	3.821e-21	0.9883414436334144
Aeromonas	Actinomyces	0.6179039067629674	2.250e-17	0.0
Alistipes	unknown_ Christensenellaceae	0.6024446017881102	2.197e-16	0.9916869424168694
Anaerotruncus	Faecalitalea	0.7973360279927335	1.036e-34	0.9914841849148418
Anaerotruncus	Lachnoclostridium	0.6677847138829921	5.650e-21	0.9915855636658556
Anaerotruncus	Ruminococcus_g2	0.6241049730131406	8.701e-18	0.9915855636658556
Anaerotruncus	unknown_ Christensenellaceae	0.8013054155802504	2.759e-35	0.9915855636658556
Anaerotruncus	unknown_ Hydrogenoanaerobacterium	0.8307528896453658	5.355e-40	0.9915855636658556
Bacteroides pectinophilus group	Butyrivibrio	0.7157665754009662	3.679e-25	0.9915855636658556
Bacteroides pectinophilus group	unknown_ Saccharimonadales	0.7879167808967326	2.133e-33	0.9907745336577454
Butyrivibrio	Bacteroides pectinophilus group	0.7157665754009663	3.679e-25	0.9915855636658556
Butyrivibrio	unknown_ Saccharimonadales	0.9152409904007086	4.283e-61	0.9907745336577454
CAG-352	Prevotellaceae UCG-001	0.8524501791500892	4.294e-44	0.0
Campylobacter	Treponema	0.7370880694788786	2.604e-27	0.9910786699107867
Cloacibacillus	Eubacterium ventriosum group	0.8598949322574944	1.184e-45	0.9903690186536902
Comamonas	Pedobacter	0.6045393352448003	1.625e-16	0.0
Coprobacter	Paludicola	0.7786267086104403	3.637e-32	0.9912814274128142
Corynebacterium	Dermabacter	0.9716731342064884	7.128e-96	0.990470397404704
Cutibacterium	Proteus	0.986446657426185	1.197e-119	0.9903690186536902
Dermabacter	Corynebacterium	0.9716731342064884	7.128e-96	0.990470397404704
Eggerthella	Frisingicoccus	0.6024360492022959	2.200e-16	0.9903690186536902
Eubacterium nodatum group	Lachnoanaerobaculum	0.9018339975321028	1.557e-56	0.9912814274128142
Eubacterium nodatum group	Solobacterium	0.6567422722952273	4.053e-20	0.9911800486618004
Eubacterium nodatum group	unknown_ W5053	0.6621366758991405	1.564e-20	0.9905717761557178
Eubacterium ventriosum group	Cloacibacillus	0.8598949322574942	1.184e-45	0.9903690186536902
Facklamia	Globicatella	0.7802202543725715	2.258e-32	0.9912814274128142
Facklamia	unknown_ Fastidiosipila	0.6514686483647233	1.009e-19	0.9907745336577454
Faecalitalea	Anaerotruncus	0.7973360279927336	1.036e-34	0.9914841849148418
Faecalitalea	Lachnoclostridium	0.8380159039342566	2.663e-41	0.9914841849148418
Faecalitalea	Ruminococcus_g2	0.791122750091438	7.753e-34	0.9914841849148418
Faecalitalea	unknown_ Christensenellaceae	0.9762201551579048	1.686e-101	0.9914841849148418
Faecalitalea	unknown_ Hydrogenoanaerobacterium	0.8499772706559614	1.355e-43	0.9914841849148418
Frisingicoccus	Adlercreutzia	0.7091719919897219	1.553e-24	0.9903690186536902
Frisingicoccus	Eggerthella	0.6024360492022959	2.200e-16	0.9903690186536902
Fusobacterium	Peptostreptococcus	0.6031367828319221	1.990e-16	0.9912814274128142
Fusobacterium	unknown_ Parvimonas	0.6516191784207184	9.833e-20	0.9915855636658556
Gardnerella	Lachnoanaerobaculum	0.6172346573419181	2.490e-17	0.0
Globicatella	Facklamia	0.7802202543725715	2.258e-32	0.9912814274128142
Globicatella	Mobiluncus	0.6980147046469753	1.625e-23	0.0
Globicatella	unknown_ Fastidiosipila	0.6221680095519986	1.173e-17	0.9907745336577454
Globicatella	unknown_ Gallicola	0.7537943587581273	3.798e-29	0.9908759124087592
Globicatella	unknown_ Helcococcus	0.6313918292182323	2.773e-18	0.9914841849148418
Granulicatella	Sneathia	0.9940255484549906	3.295e-146	0.0
Haemophilus	Solobacterium	0.6047230696845284	1.583e-16	0.9908759124087592
Lachnoanaerobaculum	Eubacterium nodatum group	0.9018339975321028	1.557e-56	0.9912814274128142
Lachnoanaerobaculum	Gardnerella	0.6172346573419182	2.490e-17	0.0
Lachnoanaerobaculum	Peptococcus	0.6289299124104649	4.094e-18	0.9905717761557178
Lachnoanaerobaculum	Solobacterium	0.682767825925789	3.395e-22	0.9911800486618004
Lachnoanaerobaculum	unknown_ W5053	0.7264675112645641	3.251e-26	0.9905717761557178
Lachnoclostridium	Anaerotruncus	0.6677847138829921	5.650e-21	0.9915855636658556
Lachnoclostridium	Faecalitalea	0.8380159039342565	2.663e-41	0.9914841849148418
Lachnoclostridium	Ruminococcus_g2	0.6553152140708483	5.197e-20	0.9915855636658556
Lachnoclostridium	unknown_ Christensenellaceae	0.8093174906059598	1.740e-36	0.9916869424168694
Lachnoclostridium	unknown_ Hydrogenoanaerobacterium	0.7045853288292815	4.132e-24	0.9915855636658556
Lactococcus	unknown_ Bacteroidales	0.6789113715088296	7.113e-22	0.9912814274128142
Leuconostoc	Weissella	0.9946012298474202	1.686e-149	0.9903690186536902
Mitsuokella	Succinivibrio	0.6133563968883804	4.456e-17	0.9903690186536902
Mobiluncus	Globicatella	0.6980147046469753	1.625e-23	0.0
Mobiluncus	unknown_ Fastidiosipila	0.7604566842039407	6.394e-30	0.0
Monoglobus	Ruminococcus	0.6236261396636453	9.371e-18	0.9915855636658556
Oribacterium	Selenomonas	0.9798898358248216	6.701e-107	0.9798256285482564
Paludicola	Coprobacter	0.7786267086104403	3.637e-32	0.9912814274128142
Parasutterella	Tyzzerella	0.6700082416977605	3.761e-21	0.0
Pedobacter	Comamonas	0.6045393352448003	1.625e-16	0.0
Peptococcus	Lachnoanaerobaculum	0.6289299124104649	4.094e-18	0.9905717761557178
Peptococcus	unknown_ W5053	0.6049410286012347	1.534e-16	0.9905717761557178
Peptostreptococcus	Fusobacterium	0.6031367828319221	1.990e-16	0.9912814274128142
Peptostreptococcus	unknown_ Parvimonas	0.6821285576082314	3.840e-22	0.9912814274128142
Prevotellaceae UCG-001	CAG-352	0.8524501791500892	4.294e-44	0.0
Proteus	Cutibacterium	0.9864466574261852	1.197e-119	0.9903690186536902
Ruminococcus	Monoglobus	0.6236261396636454	9.371e-18	0.9915855636658556
Ruminococcus_g2	Anaerotruncus	0.6241049730131406	8.701e-18	0.9915855636658556
Ruminococcus_g2	Faecalitalea	0.7911227500914378	7.753e-34	0.9914841849148418
Ruminococcus_g2	Lachnoclostridium	0.6553152140708484	5.197e-20	0.9915855636658556
Ruminococcus_g2	unknown_ Christensenellaceae	0.8049584458023776	7.951e-36	0.9915855636658556
Ruminococcus_g2	unknown_ Hydrogenoanaerobacterium	0.6869555076456556	1.501e-22	0.9915855636658556
Selenomonas	Oribacterium	0.9798898358248218	6.701e-107	0.9798256285482564
Sneathia	Granulicatella	0.9940255484549908	3.295e-146	0.0
Solobacterium	Eubacterium nodatum group	0.6567422722952273	4.053e-20	0.9911800486618004
Solobacterium	Haemophilus	0.6047230696845283	1.583e-16	0.9908759124087592
Solobacterium	Lachnoanaerobaculum	0.6827678259257888	3.395e-22	0.9911800486618004
Solobacterium	unknown_ Parvimonas	0.6135710742650783	4.315e-17	0.9911800486618004
Succinivibrio	Mitsuokella	0.6133563968883804	4.456e-17	0.9903690186536902
Treponema	Campylobacter	0.7370880694788786	2.604e-27	0.9910786699107867
Treponema	unknown_ Gastranaerophilales	0.7309098997155218	1.148e-26	0.9893552311435524
Tyzzerella	Parasutterella	0.6700082416977604	3.761e-21	0.0
unknown_ Anaerococcus	Actinomyces	0.6924805098528068	5.005e-23	0.0
unknown_ Anaerococcus	unknown_ Peptoniphilus	0.6489626776856062	1.547e-19	0.9905717761557178
unknown_ Bacteroidales	Lactococcus	0.6789113715088296	7.113e-22	0.9912814274128142
unknown_ Christensenellaceae	Alistipes	0.6024446017881102	2.197e-16	0.9916869424168694
unknown_ Christensenellaceae	Anaerotruncus	0.8013054155802505	2.759e-35	0.9915855636658556
unknown_ Christensenellaceae	Faecalitalea	0.9762201551579048	1.686e-101	0.9914841849148418
unknown_ Christensenellaceae	Lachnoclostridium	0.8093174906059598	1.740e-36	0.9916869424168694
unknown_ Christensenellaceae	Ruminococcus_g2	0.8049584458023776	7.951e-36	0.9915855636658556
unknown_ Christensenellaceae	unknown_ Hydrogenoanaerobacterium	0.8784780842127452	5.664e-50	0.9915855636658556
unknown_ Coriobacteriales Incertae Sedis	Adlercreutzia	0.6699219307602259	3.821e-21	0.9883414436334144
unknown_ Fastidiosipila	Facklamia	0.6514686483647233	1.009e-19	0.9907745336577454
unknown_ Fastidiosipila	Globicatella	0.6221680095519987	1.173e-17	0.9907745336577454
unknown_ Fastidiosipila	Mobiluncus	0.7604566842039406	6.394e-30	0.0
unknown_ Finegoldia	unknown_ Peptoniphilus	0.6496194388448904	1.383e-19	0.9905717761557178
unknown_ Gallicola	Globicatella	0.7537943587581273	3.798e-29	0.9908759124087592
unknown_ Gallicola	unknown_ Helcococcus	0.6871980473586217	1.431e-22	0.9908759124087592
unknown_ Gastranaerophilales	Treponema	0.7309098997155218	1.148e-26	0.9893552311435524
unknown_ Helcococcus	Globicatella	0.6313918292182324	2.773e-18	0.9914841849148418
unknown_ Helcococcus	unknown_ Gallicola	0.6871980473586217	1.431e-22	0.9908759124087592
unknown_ Helcococcus	unknown_ W5053	0.6717442846200895	2.730e-21	0.9905717761557178
unknown_ Hydrogenoanaerobacterium	Anaerotruncus	0.8307528896453659	5.355e-40	0.9915855636658556
unknown_ Hydrogenoanaerobacterium	Faecalitalea	0.8499772706559615	1.355e-43	0.9914841849148418
unknown_ Hydrogenoanaerobacterium	Lachnoclostridium	0.7045853288292816	4.132e-24	0.9915855636658556
unknown_ Hydrogenoanaerobacterium	Ruminococcus_g2	0.6869555076456556	1.501e-22	0.9915855636658556
unknown_ Hydrogenoanaerobacterium	unknown_ Christensenellaceae	0.8784780842127451	5.664e-50	0.9915855636658556
unknown_ Parvimonas	Fusobacterium	0.6516191784207183	9.833e-20	0.9915855636658556
unknown_ Parvimonas	Peptostreptococcus	0.6821285576082314	3.840e-22	0.9912814274128142
unknown_ Parvimonas	Solobacterium	0.6135710742650783	4.315e-17	0.9911800486618004
unknown_ Peptoniphilus	unknown_ Anaerococcus	0.6489626776856063	1.547e-19	0.9905717761557178
unknown_ Peptoniphilus	unknown_ Finegoldia	0.6496194388448904	1.383e-19	0.9905717761557178
unknown_ Saccharimonadales	Bacteroides pectinophilus group	0.7879167808967324	2.133e-33	0.9907745336577454
unknown_ Saccharimonadales	Butyrivibrio	0.9152409904007088	4.283e-61	0.9907745336577454
unknown_ W5053	Eubacterium nodatum group	0.6621366758991404	1.564e-20	0.9905717761557178
unknown_ W5053	Lachnoanaerobaculum	0.726467511264564	3.251e-26	0.9905717761557178
unknown_ W5053	Peptococcus	0.6049410286012347	1.534e-16	0.9905717761557178
unknown_ W5053	unknown_ Helcococcus	0.6717442846200894	2.730e-21	0.9905717761557178
Weissella	Leuconostoc	0.99460122984742	1.686e-149	0.9903690186536902
