# Supplementary material for: Mapping of Phenotype Specific Host–Microbiome Protein–Protein Interaction Networks in Colorectal Cancer Using Deep Learning
Source: Int J Mol Sci. 2026 May 9;27(10):4232. doi: 10.3390/ijms27104232 (PMC13206771; doi:10.3390/ijms27104232)
Supplement: Supplementary file 1 [file ijms-27-04232-s001.zip › File S4_central_protein_degrees_by_phenotype.xlsx]

## Sheet: Healthy-associated_Human
Protein	Degree	Protein names	Gene Ontology (biological process)	Gene Ontology (molecular function)
P31943	415102	Heterogeneous nuclear ribonucleoprotein H (hnRNP H) [Cleaved into: Heterogeneous nuclear ribonucleoprotein H, N-terminally processed]	mRNA splicing, via spliceosome [GO:0000398]; regulation of RNA splicing [GO:0043484]; RNA processing [GO:0006396]	identical protein binding [GO:0042802]; poly(U) RNA binding [GO:0008266]; RNA binding [GO:0003723]
P62258	414661	14-3-3 protein epsilon (14-3-3E)	cellular response to heat [GO:0034605]; cerebral cortex development [GO:0021987]; cytoplasmic pattern recognition receptor signaling pathway [GO:0002753]; hippocampus development [GO:0021766]; intracellular potassium ion homeostasis [GO:0030007]; intracellular signal transduction [GO:0035556]; MAPK cascade [GO:0000165]; membrane repolarization during cardiac muscle cell action potential [GO:00860…	cadherin binding [GO:0045296]; calcium channel inhibitor activity [GO:0019855]; calcium channel regulator activity [GO:0005246]; enzyme binding [GO:0019899]; histone deacetylase binding [GO:0042826]; identical protein binding [GO:0042802]; MHC class II protein complex binding [GO:0023026]; phosphoprotein binding [GO:0051219]; phosphoserine residue binding [GO:0050815]; potassium channel regulator…
P55795	414189	Heterogeneous nuclear ribonucleoprotein H2 (hnRNP H2) (FTP-3) (Heterogeneous nuclear ribonucleoprotein H') (hnRNP H') [Cleaved into: Heterogeneous nuclear ribonucleoprotein H2, N-terminally processed]	regulation of RNA splicing [GO:0043484]	RNA binding [GO:0003723]
Q9NRY5	413781	Protein FAM114A2		purine nucleotide binding [GO:0017076]
O43524	409298	Forkhead box protein O3 (AF6q21 protein) (Forkhead in rhabdomyosarcoma-like 1)	antral ovarian follicle growth [GO:0001547]; brain morphogenesis [GO:0048854]; canonical Wnt signaling pathway [GO:0060070]; cellular response to amyloid-beta [GO:1904646]; cellular response to corticosterone stimulus [GO:0071386]; cellular response to glucose starvation [GO:0042149]; cellular response to glucose stimulus [GO:0071333]; cellular response to hypoxia [GO:0071456]; cellular response …	beta-catenin binding [GO:0008013]; chromatin DNA binding [GO:0031490]; DNA binding [GO:0003677]; DNA-binding transcription activator activity, RNA polymerase II-specific [GO:0001228]; DNA-binding transcription factor activity [GO:0003700]; DNA-binding transcription factor activity, RNA polymerase II-specific [GO:0000981]; DNA-binding transcription repressor activity, RNA polymerase II-specific [G…
Q8N3J5	408904	Protein phosphatase Mn(2+)-dependent 1K (EC 3.1.3.16) (Branched-chain alpha-ketoacid dehydrogenase phosphatase) (BCKDH) (BDP) (EC 3.1.3.52) (PP2C domain-containing protein phosphatase 1K) (PP2C-like mitochondrial protein) (PP2C-type mitochondrial phosphoprotein phosphatase) (PTMP) (Protein phosphatase 2C family member) (Protein phosphatase 2C isoform kappa) (PP2C-kappa) ([3-methyl-2-oxobutanoate …	branched-chain amino acid catabolic process [GO:0009083]; regulation of intracellular signal transduction [GO:1902531]; regulation of mitochondrial membrane permeability involved in apoptotic process [GO:1902108]	[3-methyl-2-oxobutanoate dehydrogenase (lipoamide)]-phosphatase activity [GO:0047385]; manganese ion binding [GO:0030145]; protein serine/threonine phosphatase activity [GO:0004722]
P13056	403213	Nuclear receptor subfamily 2 group C member 1 (Orphan nuclear receptor TR2) (Testicular receptor 2)	cell differentiation [GO:0030154]; negative regulation of transcription by RNA polymerase II [GO:0000122]; positive regulation of retinoic acid receptor signaling pathway [GO:0048386]; regulation of transcription by RNA polymerase II [GO:0006357]	DNA binding [GO:0003677]; DNA-binding transcription factor activity, RNA polymerase II-specific [GO:0000981]; DNA-binding transcription repressor activity, RNA polymerase II-specific [GO:0001227]; histone deacetylase binding [GO:0042826]; nuclear receptor activity [GO:0004879]; nuclear steroid receptor activity [GO:0003707]; protein homodimerization activity [GO:0042803]; RNA polymerase II cis-re…
Q9GZM5	403196	Protein YIPF3 (Killer lineage protein 1) (Natural killer cell-specific antigen KLIP1) (YIP1 family member 3) [Cleaved into: Protein YIPF3, 36 kDa form III]	cell differentiation [GO:0030154]
P98077	401195	SHC-transforming protein 2 (Protein Sck) (SHC-transforming protein B) (Src homology 2 domain-containing-transforming protein C2) (SH2 domain protein C2)	cell surface receptor protein tyrosine kinase signaling pathway [GO:0007169]; intracellular signal transduction [GO:0035556]	receptor tyrosine kinase binding [GO:0030971]
P25686	400948	DnaJ homolog subfamily B member 2 (Heat shock 40 kDa protein 3) (Heat shock protein J1) (HSJ-1)	chaperone-mediated protein folding [GO:0061077]; ERAD pathway [GO:0036503]; negative regulation of cell growth [GO:0030308]; negative regulation of cell population proliferation [GO:0008285]; negative regulation of inclusion body assembly [GO:0090084]; negative regulation of protein binding [GO:0032091]; negative regulation of protein deubiquitination [GO:0090086]; neuron cellular homeostasis [GO…	ATPase activator activity [GO:0001671]; Hsp70 protein binding [GO:0030544]; polyubiquitin modification-dependent protein binding [GO:0031593]; proteasome binding [GO:0070628]; protein serine/threonine kinase binding [GO:0120283]; protein transporter activity [GO:0140318]; protein-folding chaperone binding [GO:0051087]; ubiquitin binding [GO:0043130]; ubiquitin protein ligase binding [GO:0031625];…
Q9BWH2	398985	FUN14 domain-containing protein 2 (Cervical cancer proto-oncogene 3 protein) (HCC-3) (Hepatitis C virus core-binding protein 6)	autophagy of mitochondrion [GO:0000422]; intracellular triglyceride homeostasis [GO:0035356]; regulation of platelet activation [GO:0010543]	phosphatidylinositol-3,4,5-trisphosphate binding [GO:0005547]
Q96AA3	395617	Man(5)GlcNAc(2)-PP-dolichol translocation protein RFT1 (Protein RFT1 homolog)	dolichol-linked oligosaccharide biosynthetic process [GO:0006488]; glycolipid translocation [GO:0034203]; protein N-linked glycosylation [GO:0006487]	glycolipid floppase activity [GO:0034202]
O00221	394844	NF-kappa-B inhibitor epsilon (NF-kappa-BIE) (I-kappa-B-epsilon) (IkB-E) (IkB-epsilon) (IkappaBepsilon)		protein sequestering activity [GO:0140311]
Q9ULX5	392587	RING finger protein 112 (EC 2.3.2.27) (Brain finger protein) (Zinc finger protein 179)	embryonic brain development [GO:1990403]; endoplasmic reticulum organization [GO:0007029]; G1 to G0 transition involved in cell differentiation [GO:0070315]; neuron differentiation [GO:0030182]; positive regulation of glial cell differentiation [GO:0045687]; positive regulation of neuron differentiation [GO:0045666]; protein autoubiquitination [GO:0051865]; protein homooligomerization [GO:0051260…	GTP binding [GO:0005525]; GTPase activity [GO:0003924]; ubiquitin protein ligase activity [GO:0061630]; zinc ion binding [GO:0008270]
Q99497	391730	Parkinson disease protein 7 (Maillard deglycase) (Oncogene DJ1) (Parkinsonism-associated deglycase) (Protein DJ-1) (DJ-1) (Protein/nucleic acid deglycase DJ-1) (EC 3.1.2.-, EC 3.5.1.-, EC 3.5.1.124)	adult locomotory behavior [GO:0008344]; androgen receptor signaling pathway [GO:0030521]; autophagy [GO:0006914]; cellular detoxification of aldehyde [GO:0110095]; cellular detoxification of methylglyoxal [GO:0140041]; cellular response to glyoxal [GO:0036471]; cellular response to hydrogen peroxide [GO:0070301]; cellular response to oxidative stress [GO:0034599]; detection of oxidative stress [G…	cadherin binding [GO:0045296]; copper ion binding [GO:0005507]; cupric ion binding [GO:1903135]; cuprous ion binding [GO:1903136]; cytokine binding [GO:0019955]; DNA-binding transcription factor binding [GO:0140297]; enzyme activator activity [GO:0008047]; enzyme binding [GO:0019899]; glyoxalase (glycolic acid-forming) activity [GO:1990422]; identical protein binding [GO:0042802]; kinase binding …
Q9NP97	389993	Dynein light chain roadblock-type 1 (Bithoraxoid-like protein) (BLP) (Dynein light chain 2A, cytoplasmic) (Dynein-associated protein Km23) (Roadblock domain-containing protein 1)	microtubule-based movement [GO:0007018]; visual behavior [GO:0007632]	dynein intermediate chain binding [GO:0045505]; identical protein binding [GO:0042802]; microtubule motor activity [GO:0003777]
P35637	389791	RNA-binding protein FUS (75 kDa DNA-pairing protein) (Oncogene FUS) (Oncogene TLS) (POMp75) (Translocated in liposarcoma protein)	amyloid fibril formation [GO:1990000]; membraneless organelle assembly [GO:0140694]; mRNA stabilization [GO:0048255]; positive regulation of double-strand break repair via homologous recombination [GO:1905168]; protein homooligomerization [GO:0051260]; regulation of DNA-templated transcription [GO:0006355]; regulation of RNA splicing [GO:0043484]; regulation of transcription by RNA polymerase II …	chromatin binding [GO:0003682]; DNA binding [GO:0003677]; identical protein binding [GO:0042802]; molecular condensate scaffold activity [GO:0140693]; mRNA 3'-UTR binding [GO:0003730]; RNA binding [GO:0003723]; transcription coactivator activity [GO:0003713]; transcription coregulator activity [GO:0003712]; zinc ion binding [GO:0008270]
O15287	389121	Fanconi anemia group G protein (Protein FACG) (DNA repair protein XRCC9)	DNA damage response [GO:0006974]; DNA repair [GO:0006281]; interstrand cross-link repair [GO:0036297]; mitochondrion organization [GO:0007005]; ovarian follicle development [GO:0001541]; response to radiation [GO:0009314]; spermatid development [GO:0007286]	damaged DNA binding [GO:0003684]
O15047	388393	Histone-lysine N-methyltransferase SETD1A (EC 2.1.1.364) (Lysine N-methyltransferase 2F) (SET domain-containing protein 1A) (hSET1A) (Set1/Ash2 histone methyltransferase complex subunit SET1)	brain development [GO:0007420]; DNA damage response [GO:0006974]; methylation [GO:0032259]; regulation of chromatin organization [GO:1902275]; regulation of hematopoietic stem cell differentiation [GO:1902036]	beta-catenin binding [GO:0008013]; histone H3K4 methyltransferase activity [GO:0042800]; histone H3K4 monomethyltransferase activity [GO:0140945]; histone H3K4 trimethyltransferase activity [GO:0140999]; RNA binding [GO:0003723]; RNA polymerase II-specific DNA-binding transcription factor binding [GO:0061629]
Q96CS2	387912	HAUS augmin-like complex subunit 1 (Coiled-coil domain-containing protein 5) (Enhancer of invasion-cluster) (HEI-C)	cell division [GO:0051301]; centrosome cycle [GO:0007098]; regulation of microtubule nucleation [GO:0010968]; spindle assembly [GO:0051225]
P22695	385591	Cytochrome b-c1 complex subunit 2, mitochondrial (Complex III subunit 2) (Core protein II) (Ubiquinol-cytochrome-c reductase complex core protein 2)	aerobic respiration [GO:0009060]; cellular respiration [GO:0045333]; mitochondrial electron transport, ubiquinol to cytochrome c [GO:0006122]; oxidative phosphorylation [GO:0006119]; proteolysis [GO:0006508]	metal ion binding [GO:0046872]; metalloendopeptidase activity [GO:0004222]
Q9BQE5	383086	Apolipoprotein L2 (Apolipoprotein L-II) (ApoL-II)	acute-phase response [GO:0006953]; cholesterol metabolic process [GO:0008203]; lipid metabolic process [GO:0006629]; lipid transport [GO:0006869]; lipoprotein metabolic process [GO:0042157]; maternal process involved in female pregnancy [GO:0060135]	high-density lipoprotein particle binding [GO:0008035]; lipid binding [GO:0008289]; signaling receptor binding [GO:0005102]
O75934	383006	Pre-mRNA-splicing factor SPF27 (Breast carcinoma-amplified sequence 2) (DNA amplified in mammary carcinoma 1 protein) (Spliceosome-associated protein SPF 27)	alternative mRNA splicing, via spliceosome [GO:0000380]; mRNA splicing, via spliceosome [GO:0000398]; oocyte development [GO:0048599]; ovarian follicle development [GO:0001541]; protein catabolic process [GO:0030163]; RNA splicing [GO:0008380]; RNA splicing, via transesterification reactions [GO:0000375]; spindle assembly [GO:0051225]
Q9Y4G6	382855	Talin-2	cell adhesion [GO:0007155]; cell-cell adhesion [GO:0098609]; cell-cell junction assembly [GO:0007043]; presynaptic actin cytoskeleton organization [GO:0099140]	actin binding [GO:0003779]; actin filament binding [GO:0051015]; integrin binding [GO:0005178]; structural constituent of cytoskeleton [GO:0005200]; structural molecule activity [GO:0005198]
Q14839	380590	Chromodomain-helicase-DNA-binding protein 4 (CHD-4) (EC 3.6.4.-) (ATP-dependent helicase CHD4) (Mi-2 autoantigen 218 kDa protein) (Mi2-beta)	chromatin remodeling [GO:0006338]; double-strand break repair via homologous recombination [GO:0000724]; negative regulation of DNA-templated transcription [GO:0045892]; negative regulation of gene expression [GO:0010629]; negative regulation of transcription by RNA polymerase II [GO:0000122]; positive regulation of DNA-templated transcription [GO:0045893]; regulation of cell fate specification […	ATP binding [GO:0005524]; ATP hydrolysis activity [GO:0016887]; ATP-dependent chromatin remodeler activity [GO:0140658]; chromatin binding [GO:0003682]; DNA binding [GO:0003677]; helicase activity [GO:0004386]; histone binding [GO:0042393]; histone deacetylase binding [GO:0042826]; RNA polymerase II-specific DNA-binding transcription factor binding [GO:0061629]; transcription coregulator binding …
Q08AD1	379143	Calmodulin-regulated spectrin-associated protein 2 (Calmodulin-regulated spectrin-associated protein 1-like protein 1)	axon development [GO:0061564]; cytoplasmic microtubule organization [GO:0031122]; microtubule cytoskeleton organization [GO:0000226]; negative regulation of microtubule depolymerization [GO:0007026]; regulation of dendrite development [GO:0050773]; regulation of Golgi organization [GO:1903358]; regulation of microtubule polymerization [GO:0031113]; regulation of organelle organization [GO:0033043]	calmodulin binding [GO:0005516]; microtubule minus-end binding [GO:0051011]; spectrin binding [GO:0030507]
Q16186	378358	Proteasomal ubiquitin receptor ADRM1 (110 kDa cell membrane glycoprotein) (Gp110) (Adhesion-regulating molecule 1) (ARM-1) (Proteasome regulatory particle non-ATPase 13) (hRpn13) (Rpn13 homolog)	proteasome assembly [GO:0043248]; proteasome-mediated ubiquitin-dependent protein catabolic process [GO:0043161]; transcription elongation by RNA polymerase II [GO:0006368]	endopeptidase activator activity [GO:0061133]; molecular function inhibitor activity [GO:0140678]; protease binding [GO:0002020]; proteasome binding [GO:0070628]
Q9NXR7	377844	BRISC and BRCA1-A complex member 2 (BRCA1-A complex subunit BRE) (BRCA1/BRCA2-containing complex subunit 45) (Brain and reproductive organ-expressed protein)	apoptotic process [GO:0006915]; cell division [GO:0051301]; cellular response to ionizing radiation [GO:0071479]; chromatin organization [GO:0006325]; DNA damage response [GO:0006974]; double-strand break repair [GO:0006302]; mitotic G2 DNA damage checkpoint signaling [GO:0007095]; mitotic G2/M transition checkpoint [GO:0044818]; negative regulation of apoptotic process [GO:0043066]; positive reg…	peroxisome targeting sequence binding [GO:0000268]; polyubiquitin modification-dependent protein binding [GO:0031593]; tumor necrosis factor receptor binding [GO:0005164]
P10809	376822	60 kDa heat shock protein, mitochondrial (EC 5.6.1.7) (60 kDa chaperonin) (Chaperonin 60) (CPN60) (Heat shock protein 60) (HSP-60) (Hsp60) (Heat shock protein family D member 1) (HuCHA60) (Mitochondrial matrix protein P1) (P60 lymphocyte protein)	'de novo' protein folding [GO:0006458]; apoptotic mitochondrial changes [GO:0008637]; B cell activation [GO:0042113]; B cell proliferation [GO:0042100]; biological process involved in interaction with symbiont [GO:0051702]; cellular response to interleukin-7 [GO:0098761]; chaperone-mediated protein complex assembly [GO:0051131]; isotype switching to IgG isotypes [GO:0048291]; mitochondrial unfold…	apolipoprotein A-I binding [GO:0034186]; apolipoprotein binding [GO:0034185]; ATP binding [GO:0005524]; ATP hydrolysis activity [GO:0016887]; ATP-dependent protein folding chaperone [GO:0140662]; cysteine-type endopeptidase activator activity [GO:0140608]; DNA replication origin binding [GO:0003688]; double-stranded RNA binding [GO:0003725]; enzyme binding [GO:0019899]; high-density lipoprotein p…
Q15717	376691	ELAV-like protein 1 (Hu-antigen R) (HuR)	3'-UTR-mediated mRNA stabilization [GO:0070935]; cell population proliferation [GO:0008283]; lncRNA-mediated post-transcriptional gene silencing [GO:0000512]; mRNA destabilization [GO:0061157]; mRNA stabilization [GO:0048255]; negative regulation of miRNA-mediated gene silencing [GO:0060965]; positive regulation of autophagosome size [GO:0045772]; positive regulation of autophagy [GO:0010508]; po…	double-stranded RNA binding [GO:0003725]; lncRNA binding [GO:0106222]; miRNA binding [GO:0035198]; mRNA 3'-UTR AU-rich region binding [GO:0035925]; mRNA 3'-UTR binding [GO:0003730]; mRNA binding [GO:0003729]; protein homodimerization activity [GO:0042803]; protein kinase binding [GO:0019901]; RNA binding [GO:0003723]
Q8WU90	376339	Zinc finger CCCH domain-containing protein 15 (DRG family-regulatory protein 1) (Likely ortholog of mouse immediate early response erythropoietin 4)	cytokine-mediated signaling pathway [GO:0019221]; cytoplasmic translation [GO:0002181]; positive regulation of GTPase activity [GO:0043547]	cadherin binding [GO:0045296]; RNA binding [GO:0003723]; zinc ion binding [GO:0008270]
Q9Y490	373209	Talin-1	cell-cell adhesion [GO:0098609]; cell-cell junction assembly [GO:0007043]; cell-substrate junction assembly [GO:0007044]; cortical actin cytoskeleton organization [GO:0030866]; cortical microtubule organization [GO:0043622]; integrin activation [GO:0033622]; integrin-mediated signaling pathway [GO:0007229]; platelet aggregation [GO:0070527]; regulation of focal adhesion assembly [GO:0051893]	actin filament binding [GO:0051015]; cadherin binding [GO:0045296]; integrin binding [GO:0005178]; LIM domain binding [GO:0030274]; phosphatidylinositol binding [GO:0035091]; phosphatidylserine binding [GO:0001786]; structural constituent of cytoskeleton [GO:0005200]; vinculin binding [GO:0017166]
Q96H72	372497	Zinc transporter ZIP13 (LIV-1 subfamily of ZIP zinc transporter 9) (LZT-Hs9) (Solute carrier family 39 member 13) (Zrt- and Irt-like protein 13) (ZIP-13)	brown fat cell differentiation [GO:0050873]; connective tissue development [GO:0061448]; intracellular zinc ion homeostasis [GO:0006882]; zinc ion transmembrane transport [GO:0071577]; zinc ion transport [GO:0006829]	protein homodimerization activity [GO:0042803]; zinc ion transmembrane transporter activity [GO:0005385]
Q15049	370991	Membrane protein MLC1 (Megalencephalic leukoencephalopathy with subcortical cysts protein 1)	caveolin-mediated endocytosis [GO:0072584]; cellular response to cholesterol [GO:0071397]; positive regulation of intracellular transport [GO:0032388]; protein transport [GO:0015031]; regulation of response to osmotic stress [GO:0047484]; vesicle-mediated transport [GO:0016192]	identical protein binding [GO:0042802]; protein-containing complex binding [GO:0044877]
O43396	369553	Thioredoxin-like protein 1 (32 kDa thioredoxin-related protein)		disulfide oxidoreductase activity [GO:0015036]; protein-disulfide reductase activity [GO:0015035]
Q9Y385	367958	Ubiquitin-conjugating enzyme E2 J1 (EC 2.3.2.23) (E2 ubiquitin-conjugating enzyme J1) (Non-canonical ubiquitin-conjugating enzyme 1) (NCUBE-1) (Yeast ubiquitin-conjugating enzyme UBC6 homolog E) (HsUBC6e)	ERAD pathway [GO:0036503]; negative regulation of retrograde protein transport, ER to cytosol [GO:1904153]; protein N-linked glycosylation via asparagine [GO:0018279]; protein polyubiquitination [GO:0000209]; regulation of macrophage cytokine production [GO:0010935]; regulation of tumor necrosis factor production [GO:0032680]; spermatid development [GO:0007286]	ATP binding [GO:0005524]; ubiquitin conjugating enzyme activity [GO:0061631]; ubiquitin protein ligase binding [GO:0031625]
Q9H0R8	366793	Gamma-aminobutyric acid receptor-associated protein-like 1 (Early estrogen-regulated protein) (GABA(A) receptor-associated protein-like 1) (Glandular epithelial cell protein 1) (GEC-1)	autophagosome assembly [GO:0000045]; autophagosome maturation [GO:0097352]; cellular response to nitrogen starvation [GO:0006995]; glycophagy [GO:0061723]; mitophagy [GO:0000423]	beta-tubulin binding [GO:0048487]; GABA receptor binding [GO:0050811]; phosphatidylethanolamine binding [GO:0008429]; phospholipid binding [GO:0005543]; Tat protein binding [GO:0030957]; ubiquitin protein ligase binding [GO:0031625]
P63165	366586	Small ubiquitin-related modifier 1 (SUMO-1) (GAP-modifying protein 1) (GMP1) (SMT3 homolog 3) (Sentrin) (Ubiquitin-homology domain protein PIC1) (Ubiquitin-like protein SMT3C) (Smt3C) (Ubiquitin-like protein UBL1)	cellular response to cadmium ion [GO:0071276]; cellular response to heat [GO:0034605]; DNA repair [GO:0006281]; negative regulation of action potential [GO:0045759]; negative regulation of delayed rectifier potassium channel activity [GO:1902260]; negative regulation of DNA binding [GO:0043392]; negative regulation of DNA-binding transcription factor activity [GO:0043433]; negative regulation of …	enzyme binding [GO:0019899]; potassium channel regulator activity [GO:0015459]; protein tag activity [GO:0031386]; RNA binding [GO:0003723]; small protein activating enzyme binding [GO:0044388]; transcription factor binding [GO:0008134]; transporter activator activity [GO:0141109]; ubiquitin protein ligase binding [GO:0031625]; ubiquitin-like protein ligase binding [GO:0044389]; ubiquitin-specifi…
P49768	366324	Presenilin-1 (PS-1) (EC 3.4.23.-) (Protein S182) [Cleaved into: Presenilin-1 NTF subunit; Presenilin-1 CTF subunit; Presenilin-1 CTF12 (PS1-CTF12)]	amyloid precursor protein catabolic process [GO:0042987]; amyloid precursor protein metabolic process [GO:0042982]; amyloid-beta formation [GO:0034205]; apoptotic signaling pathway [GO:0097190]; astrocyte activation [GO:0048143]; astrocyte activation involved in immune response [GO:0002265]; autophagosome assembly [GO:0000045]; blood vessel development [GO:0001568]; brain morphogenesis [GO:004885…	aspartic endopeptidase activity, intramembrane cleaving [GO:0042500]; aspartic-type endopeptidase activity [GO:0004190]; ATPase binding [GO:0051117]; beta-catenin binding [GO:0008013]; cadherin binding [GO:0045296]; calcium channel activity [GO:0005262]; endopeptidase activity [GO:0004175]; growth factor receptor binding [GO:0070851]; PDZ domain binding [GO:0030165]
P16333	365951	SH2/SH3 adapter protein NCK1 (Cytoplasmic protein NCK1) (NCK adapter protein 1) (Nck-1) (SH2/SH3 adapter protein NCK-alpha)	actin filament organization [GO:0007015]; antiviral innate immune response [GO:0140374]; cell migration [GO:0016477]; ephrin receptor signaling pathway [GO:0048013]; lamellipodium assembly [GO:0030032]; negative regulation of insulin receptor signaling pathway [GO:0046627]; negative regulation of PERK-mediated unfolded protein response [GO:1903898]; negative regulation of T cell receptor signalin…	cadherin binding [GO:0045296]; cytoskeletal anchor activity [GO:0008093]; ephrin receptor binding [GO:0046875]; eukaryotic initiation factor eIF2 binding [GO:0071074]; molecular condensate scaffold activity [GO:0140693]; protein domain specific binding [GO:0019904]; protein kinase inhibitor activity [GO:0004860]; protein sequestering activity [GO:0140311]; protein-macromolecule adaptor activity […
P46531	363958	Neurogenic locus notch homolog protein 1 (Notch 1) (hN1) (Translocation-associated notch protein TAN-1) [Cleaved into: Notch 1 extracellular truncation (NEXT); Notch 1 intracellular domain (NICD)]	animal organ regeneration [GO:0031100]; aortic valve morphogenesis [GO:0003180]; apoptotic process involved in embryonic digit morphogenesis [GO:1902263]; arterial endothelial cell differentiation [GO:0060842]; astrocyte differentiation [GO:0048708]; atrioventricular node development [GO:0003162]; atrioventricular valve morphogenesis [GO:0003181]; auditory receptor cell fate commitment [GO:000991…	calcium ion binding [GO:0005509]; chromatin DNA binding [GO:0031490]; cis-regulatory region sequence-specific DNA binding [GO:0000987]; DNA-binding transcription activator activity, RNA polymerase II-specific [GO:0001228]; enzyme binding [GO:0019899]; enzyme inhibitor activity [GO:0004857]; identical protein binding [GO:0042802]; Notch binding [GO:0005112]; transcription coactivator activity [GO:…
P0CG48	363010	Polyubiquitin-C [Cleaved into: Ubiquitin]	modification-dependent protein catabolic process [GO:0019941]; protein ubiquitination [GO:0016567]	protein tag activity [GO:0031386]; RNA binding [GO:0003723]; ubiquitin protein ligase binding [GO:0031625]
Q9NXP7	362851	Gypsy retrotransposon integrase-like protein 1 (GIN-1) (Ty3/Gypsy integrase 1) (Zinc finger H2C2 domain-containing protein)	DNA integration [GO:0015074]	nucleic acid binding [GO:0003676]
P51816	362813	AF4/FMR2 family member 2 (Protein FMR-2) (FMR2P) (Protein Ox19)	brain development [GO:0007420]; learning or memory [GO:0007611]; mRNA processing [GO:0006397]; negative regulation of gene expression [GO:0010629]; nuclear speck organization [GO:0035063]; regulation of gene expression [GO:0010468]; regulation of RNA splicing [GO:0043484]; RNA splicing [GO:0008380]	G-quadruplex RNA binding [GO:0002151]
O75976	362540	Carboxypeptidase D (EC 3.4.17.22) (Metallocarboxypeptidase D) (gp180)	peptide metabolic process [GO:0006518]; protein processing [GO:0016485]	metallocarboxypeptidase activity [GO:0004181]; serine-type carboxypeptidase activity [GO:0004185]; zinc ion binding [GO:0008270]
P07199	361306	Major centromere autoantigen B (Centromere protein B) (CENP-B)		centromeric DNA binding [GO:0019237]; chromatin binding [GO:0003682]; DNA binding [GO:0003677]; satellite DNA binding [GO:0003696]; sequence-specific DNA binding [GO:0043565]
Q9ULC3	361258	Ras-related protein Rab-23 (EC 3.6.5.2)	autophagosome assembly [GO:0000045]; cellular defense response [GO:0006968]; cilium assembly [GO:0060271]; craniofacial suture morphogenesis [GO:0097094]; GTP metabolic process [GO:0046039]; intracellular protein transport [GO:0006886]; negative regulation of protein import into nucleus [GO:0042308]	GTP binding [GO:0005525]; GTPase activity [GO:0003924]
P63151	359817	Serine/threonine-protein phosphatase 2A 55 kDa regulatory subunit B alpha isoform (PP2A subunit B isoform B55-alpha) (B55) (PP2A subunit B isoform PR55-alpha) (PP2A subunit B isoform R2-alpha) (PP2A subunit B isoform alpha)	protein dephosphorylation [GO:0006470]; regulation of chromosome segregation [GO:0051983]; response to morphine [GO:0043278]	enzyme-substrate adaptor activity [GO:0140767]; protein phosphatase 2A binding [GO:0051721]; protein phosphatase regulator activity [GO:0019888]; protein-containing complex binding [GO:0044877]; tau protein binding [GO:0048156]
Q04721	359268	Neurogenic locus notch homolog protein 2 (Notch 2) (hN2) [Cleaved into: Notch 2 extracellular truncation (N2ECD); Notch 2 intracellular domain (N2ICD)]	animal organ morphogenesis [GO:0009887]; apoptotic process [GO:0006915]; atrial septum morphogenesis [GO:0060413]; atrioventricular node development [GO:0003162]; BMP signaling pathway [GO:0030509]; bone remodeling [GO:0046849]; cell fate determination [GO:0001709]; cellular response to tumor cell [GO:0071228]; cholangiocyte proliferation [GO:1990705]; ciliary body morphogenesis [GO:0061073]; def…	calcium ion binding [GO:0005509]; cis-regulatory region sequence-specific DNA binding [GO:0000987]; DNA-binding transcription activator activity, RNA polymerase II-specific [GO:0001228]; enzyme binding [GO:0019899]; NF-kappaB binding [GO:0051059]; signaling receptor activity [GO:0038023]
P38646	359034	Stress-70 protein, mitochondrial (EC 3.6.4.10) (75 kDa glucose-regulated protein) (GRP-75) (Heat shock 70 kDa protein 9) (Heat shock protein family A member 9) (Mortalin) (MOT) (Peptide-binding protein 74) (PBP74)	calcium import into the mitochondrion [GO:0036444]; chaperone cofactor-dependent protein refolding [GO:0051085]; erythrocyte differentiation [GO:0030218]; inner mitochondrial membrane organization [GO:0007007]; intracellular protein transport [GO:0006886]; iron-sulfur cluster assembly [GO:0016226]; negative regulation of apoptotic process [GO:0043066]; negative regulation of erythrocyte different…	ATP binding [GO:0005524]; ATP hydrolysis activity [GO:0016887]; ATP-dependent protein folding chaperone [GO:0140662]; heat shock protein binding [GO:0031072]; protein folding chaperone [GO:0044183]; RNA binding [GO:0003723]; ubiquitin protein ligase binding [GO:0031625]; unfolded protein binding [GO:0051082]
P54727	357117	UV excision repair protein RAD23 homolog B (HR23B) (hHR23B) (XP-C repair-complementing complex 58 kDa protein) (p58)	cellular response to interleukin-7 [GO:0098761]; embryonic organ development [GO:0048568]; nucleotide-excision repair [GO:0006289]; proteasome-mediated ubiquitin-dependent protein catabolic process [GO:0043161]; regulation of proteasomal ubiquitin-dependent protein catabolic process [GO:0032434]; spermatogenesis [GO:0007283]	damaged DNA binding [GO:0003684]; DNA damage sensor activity [GO:0140612]; polyubiquitin modification-dependent protein binding [GO:0031593]; proteasome binding [GO:0070628]; RNA polymerase II cis-regulatory region sequence-specific DNA binding [GO:0000978]; RNA polymerase II-specific DNA-binding transcription factor binding [GO:0061629]; single-stranded DNA binding [GO:0003697]; ubiquitin bindin…
Q04837	356367	Single-stranded DNA-binding protein, mitochondrial (Mt-SSB) (MtSSB) (PWP1-interacting protein 17)	DNA replication [GO:0006260]; DNA-templated DNA replication [GO:0006261]; mitochondrial genome maintenance [GO:0000002]; positive regulation of helicase activity [GO:0051096]; positive regulation of mitochondrial DNA replication [GO:0090297]; protein homotetramerization [GO:0051289]	chromatin binding [GO:0003682]; enzyme activator activity [GO:0008047]; identical protein binding [GO:0042802]; protein homodimerization activity [GO:0042803]; RNA binding [GO:0003723]; single-stranded DNA binding [GO:0003697]
P61956	354524	Small ubiquitin-related modifier 2 (SUMO-2) (HSMT3) (SMT3 homolog 2) (SUMO-3) (Sentrin-2) (Ubiquitin-like protein SMT3B) (Smt3B)	positive regulation of proteasomal ubiquitin-dependent protein catabolic process [GO:0032436]; positive regulation of transcription by RNA polymerase II [GO:0045944]; protein sumoylation [GO:0016925]	protein tag activity [GO:0031386]; RNA binding [GO:0003723]; SUMO transferase activity [GO:0019789]; ubiquitin protein ligase binding [GO:0031625]; ubiquitin-like protein ligase binding [GO:0044389]
Q96E35	354403	Zinc finger MYND domain-containing protein 19 (Melanin-concentrating hormone receptor 1-interacting zinc finger protein) (MCH-R1-interacting zinc finger protein)		zinc ion binding [GO:0008270]
Q9UI95	354245	Mitotic spindle assembly checkpoint protein MAD2B (Mitotic arrest deficient 2-like protein 2) (MAD2-like protein 2) (REV7 homolog) (hREV7)	actin filament organization [GO:0007015]; cell division [GO:0051301]; DNA damage response, signal transduction resulting in transcription [GO:0042772]; double-strand break repair [GO:0006302]; error-prone translesion synthesis [GO:0042276]; mitotic spindle assembly checkpoint signaling [GO:0007094]; negative regulation of canonical Wnt signaling pathway [GO:0090090]; negative regulation of cell-c…	JUN kinase binding [GO:0008432]; RNA polymerase II-specific DNA-binding transcription factor binding [GO:0061629]; transcription corepressor activity [GO:0003714]
Q9Y4E1	352830	WASH complex subunit 2C (Vaccinia virus penetration factor) (VPEF)	endocytic recycling [GO:0032456]; endosomal transport [GO:0016197]; negative regulation of barbed-end actin filament capping [GO:2000813]; protein localization to endosome [GO:0036010]; protein transport [GO:0015031]; regulation of Arp2/3 complex-mediated actin nucleation [GO:0034315]; regulation of substrate adhesion-dependent cell spreading [GO:1900024]; retrograde transport, endosome to Golgi …	phosphatidylinositol phosphate binding [GO:1901981]; phosphatidylinositol-3,4,5-trisphosphate binding [GO:0005547]; phosphatidylinositol-3,4-bisphosphate binding [GO:0043325]; phosphatidylinositol-3,5-bisphosphate binding [GO:0080025]; phosphatidylinositol-3-phosphate binding [GO:0032266]; phosphatidylinositol-4,5-bisphosphate binding [GO:0005546]; phosphatidylinositol-4-phosphate binding [GO:007…
Q8TDY2	351605	RB1-inducible coiled-coil protein 1 (FAK family kinase-interacting protein of 200 kDa) (FIP200)	autophagosome assembly [GO:0000045]; autophagy [GO:0006914]; autophagy of mitochondrion [GO:0000422]; defense response to virus [GO:0051607]; extrinsic apoptotic signaling pathway [GO:0097191]; glycophagy [GO:0061723]; heart development [GO:0007507]; innate immune response [GO:0045087]; liver development [GO:0001889]; negative regulation of cell population proliferation [GO:0008285]; negative reg…	molecular adaptor activity [GO:0060090]; protein kinase binding [GO:0019901]; protein-membrane adaptor activity [GO:0043495]
P53567	350080	CCAAT/enhancer-binding protein gamma (C/EBP gamma)	B cell differentiation [GO:0030183]; DNA-templated transcription [GO:0006351]; enucleate erythrocyte differentiation [GO:0043353]; immune response [GO:0006955]; integrated stress response signaling [GO:0140467]; liver development [GO:0001889]; mRNA metabolic process [GO:0016071]; natural killer cell mediated cytotoxicity [GO:0042267]; negative regulation of DNA-binding transcription factor activi…	DNA binding [GO:0003677]; DNA-binding transcription activator activity, RNA polymerase II-specific [GO:0001228]; DNA-binding transcription factor activity, RNA polymerase II-specific [GO:0000981]; DNA-binding transcription factor binding [GO:0140297]; identical protein binding [GO:0042802]; RNA polymerase II cis-regulatory region sequence-specific DNA binding [GO:0000978]; sequence-specific DNA b…
Q8IUH3	349971	RNA-binding protein 45 (Developmentally-regulated RNA-binding protein 1) (RB-1) (RNA-binding motif protein 45)	cell differentiation [GO:0030154]; nervous system development [GO:0007399]	identical protein binding [GO:0042802]; RNA binding [GO:0003723]
Q96PZ0	349400	Pseudouridylate synthase 7 homolog (EC 5.4.99.-)	mRNA processing [GO:0006397]; mRNA pseudouridine synthesis [GO:1990481]; negative regulation of translation [GO:0017148]; pseudouridine synthesis [GO:0001522]; regulation of hematopoietic stem cell differentiation [GO:1902036]; regulation of mesoderm development [GO:2000380]; RNA splicing [GO:0008380]; tRNA pseudouridine synthesis [GO:0031119]	enzyme binding [GO:0019899]; pseudouridine synthase activity [GO:0009982]; RNA binding [GO:0003723]; tRNA pseudouridine(13) synthase activity [GO:0160150]
Q9UJ42	348187	Probable G-protein coupled receptor 160 (G-protein coupled receptor GPCR1) (hGPCR1)		G protein-coupled receptor activity [GO:0004930]
Q9BXU9	347667	Calcium-binding protein 8 (CaBP8) (Calneuron I) (Calneuron-1)		calcium ion binding [GO:0005509]
Q9HD47	346821	Ran guanine nucleotide release factor (RanGNRF) (Ran-binding protein MOG1)	endoplasmic reticulum to Golgi vesicle-mediated transport [GO:0006888]; heart contraction [GO:0060047]; mitotic spindle assembly [GO:0090307]; positive regulation of membrane depolarization during cardiac muscle cell action potential [GO:1900827]; positive regulation of protein localization to cell surface [GO:2000010]; positive regulation of protein localization to plasma membrane [GO:1903078]; …	channel activator activity [GO:0099103]; guanyl-nucleotide exchange factor activity [GO:0005085]; small GTPase binding [GO:0031267]; sodium channel regulator activity [GO:0017080]; transmembrane transporter binding [GO:0044325]
Q9NQ29	346567	Putative RNA-binding protein Luc7-like 1 (Putative SR protein LUC7B1) (SR+89)	mRNA splice site recognition [GO:0006376]; negative regulation of striated muscle tissue development [GO:0045843]	identical protein binding [GO:0042802]; mRNA binding [GO:0003729]; RS domain binding [GO:0050733]
P55854	346213	Small ubiquitin-related modifier 3 (SUMO-3) (SMT3 homolog 1) (SUMO-2) (Ubiquitin-like protein SMT3A) (Smt3A)	negative regulation of DNA binding [GO:0043392]; protein sumoylation [GO:0016925]; regulation of protein localization to nucleus [GO:1900180]	protein tag activity [GO:0031386]; ubiquitin-like protein ligase binding [GO:0044389]
Q9H446	344671	RWD domain-containing protein 1 (DRG family-regulatory protein 2)	androgen receptor signaling pathway [GO:0030521]; cellular response to oxidative stress [GO:0034599]; cellular response to testosterone stimulus [GO:0071394]; cytoplasmic translation [GO:0002181]
Q8N2H3	343614	Pyridine nucleotide-disulfide oxidoreductase domain-containing protein 2 (EC 1.-.-.-)	mitochondrion organization [GO:0007005]	oxidoreductase activity [GO:0016491]
Q9BTE6	342783	Alanyl-tRNA editing protein Aarsd1 (Alanyl-tRNA synthetase domain-containing protein 1)	alanyl-tRNA aminoacylation [GO:0006419]; regulation of translational fidelity [GO:0006450]	alanine-tRNA ligase activity [GO:0004813]; ATP binding [GO:0005524]; metal ion binding [GO:0046872]; nucleic acid binding [GO:0003676]; Ser-tRNA(Ala) deacylase activity [GO:0002196]
Q8TE69	342633	Protein EOLA1 (Endothelial-overexpressed lipopolysaccharide-associated factor 1) (Endothelium and lymphocyte associated ASCH domain 1)	regulation of gene expression [GO:0010468]; regulation of interleukin-6 production [GO:0032675]
Q641Q2	342625	WASH complex subunit 2A	endosomal transport [GO:0016197]; protein localization to endosome [GO:0036010]; protein transport [GO:0015031]; regulation of Arp2/3 complex-mediated actin nucleation [GO:0034315]; retrograde transport, endosome to Golgi [GO:0042147]	phosphatidylinositol phosphate binding [GO:1901981]; retromer complex binding [GO:1905394]
P29144	342392	Tripeptidyl-peptidase 2 (TPP-2) (EC 3.4.14.10) (Tripeptidyl aminopeptidase) (Tripeptidyl-peptidase II) (TPP-II)	intracellular amino acid homeostasis [GO:0080144]; protein polyubiquitination [GO:0000209]; proteolysis [GO:0006508]	aminopeptidase activity [GO:0004177]; endopeptidase activity [GO:0004175]; identical protein binding [GO:0042802]; serine-type endopeptidase activity [GO:0004252]; tripeptidyl-peptidase activity [GO:0008240]
Q99750	341726	MyoD family inhibitor (Myogenic repressor I-mf)	dorsal/ventral axis specification [GO:0009950]; embryonic skeletal system morphogenesis [GO:0048704]; maintenance of protein location in cell [GO:0032507]; negative regulation of DNA binding [GO:0043392]; negative regulation of DNA-templated transcription [GO:0045892]; negative regulation of transcription by RNA polymerase II [GO:0000122]; negative regulation of Wnt signaling pathway [GO:0030178]…	identical protein binding [GO:0042802]; protein sequestering activity [GO:0140311]; transcription regulator inhibitor activity [GO:0140416]
Q9Y266	340576	Nuclear migration protein nudC (Nuclear distribution protein C homolog)	cell division [GO:0051301]; mitotic metaphase chromosome alignment [GO:0007080]; mitotic spindle organization [GO:0007052]; nuclear migration [GO:0007097]; protein folding [GO:0006457]; response to peptide hormone [GO:0043434]	cadherin binding [GO:0045296]; unfolded protein binding [GO:0051082]
Q99471	339612	Prefoldin subunit 5 (Myc modulator 1) (c-Myc-binding protein Mm-1)	chaperone-mediated protein folding [GO:0061077]; negative regulation of amyloid fibril formation [GO:1905907]; negative regulation of canonical Wnt signaling pathway [GO:0090090]; negative regulation of DNA-templated transcription [GO:0045892]; protein folding [GO:0006457]; regulation of DNA-templated transcription [GO:0006355]; retina development in camera-type eye [GO:0060041]; RNA polymerase I…	amyloid-beta binding [GO:0001540]; transcription corepressor activity [GO:0003714]; unfolded protein binding [GO:0051082]
Q96MX6	339102	Dynein axonemal assembly factor 10 (WD repeat-containing protein 92) (WD repeat-containing protein Monad)	apoptotic process [GO:0006915]; axonemal dynein complex assembly [GO:0070286]; protein stabilization [GO:0050821]	ubiquitin binding [GO:0043130]
O76031	339090	ATP-dependent clpX-like chaperone, mitochondrial (EC 3.6.4.10) (ATP-dependent Clp protease ATP-binding subunit clpX-like, mitochondrial) (Caseinolytic mitochondrial matrix peptidase chaperone subunit X)	ATP metabolic process [GO:0046034]; proteolysis [GO:0006508]; proteolysis involved in protein catabolic process [GO:0051603]	ATP binding [GO:0005524]; ATP hydrolysis activity [GO:0016887]; ATP-dependent protein folding chaperone [GO:0140662]; peptidase activator activity [GO:0016504]; protein dimerization activity [GO:0046983]; unfolded protein binding [GO:0051082]; zinc ion binding [GO:0008270]
P42345	339052	Serine/threonine-protein kinase mTOR (EC 2.7.11.1) (FK506-binding protein 12-rapamycin complex-associated protein 1) (FKBP12-rapamycin complex-associated protein) (Mammalian target of rapamycin) (mTOR) (Mechanistic target of rapamycin) (Rapamycin and FKBP12 target 1) (Rapamycin target protein 1) (Tyrosine-protein kinase mTOR) (EC 2.7.10.2)	'de novo' pyrimidine nucleobase biosynthetic process [GO:0006207]; anoikis [GO:0043276]; behavioral response to pain [GO:0048266]; calcineurin-NFAT signaling cascade [GO:0033173]; cardiac muscle cell development [GO:0055013]; cardiac muscle contraction [GO:0060048]; cellular response to amino acid starvation [GO:0034198]; cellular response to amino acid stimulus [GO:0071230]; cellular response to…	ATP binding [GO:0005524]; identical protein binding [GO:0042802]; inositol hexakisphosphate binding [GO:0000822]; phosphoprotein binding [GO:0051219]; protein kinase activity [GO:0004672]; protein serine kinase activity [GO:0106310]; protein serine/threonine kinase activity [GO:0004674]; protein tyrosine kinase activity [GO:0004713]; ribosome binding [GO:0043022]; RNA polymerase III type 1 promot…
Q9NY12	338858	H/ACA ribonucleoprotein complex subunit 1 (Nucleolar protein family A member 1) (snoRNP protein GAR1)	snoRNA guided rRNA pseudouridine synthesis [GO:0000454]; telomere maintenance via telomerase [GO:0007004]	box H/ACA snoRNA binding [GO:0034513]; RNA binding [GO:0003723]; telomerase RNA binding [GO:0070034]
Q00341	338133	Vigilin (High density lipoprotein-binding protein) (HDL-binding protein)	cholesterol metabolic process [GO:0008203]; lipid transport [GO:0006869]	cadherin binding [GO:0045296]; lipid binding [GO:0008289]; mRNA binding [GO:0003729]; RNA binding [GO:0003723]
P52799	337693	Ephrin-B2 (EPH-related receptor tyrosine kinase ligand 5) (LERK-5) (HTK ligand) (HTK-L)	adherens junction organization [GO:0034332]; anatomical structure morphogenesis [GO:0009653]; animal organ morphogenesis [GO:0009887]; axon guidance [GO:0007411]; blood vessel morphogenesis [GO:0048514]; cell adhesion [GO:0007155]; cell migration involved in sprouting angiogenesis [GO:0002042]; cell-cell signaling [GO:0007267]; cellular response to lipopolysaccharide [GO:0071222]; ephrin receptor…	ephrin receptor binding [GO:0046875]; virus receptor activity [GO:0001618]
Q9NX14	337297	NADH dehydrogenase [ubiquinone] 1 beta subcomplex subunit 11, mitochondrial (Complex I-ESSS) (CI-ESSS) (NADH-ubiquinone oxidoreductase ESSS subunit) (Neuronal protein 17.3) (Np17.3) (p17.3)	aerobic respiration [GO:0009060]; proton motive force-driven mitochondrial ATP synthesis [GO:0042776]
Q9BRQ3	335466	Uridine diphosphate glucose pyrophosphatase NUDT22 (UDPG pyrophosphatase) (UGPPase) (EC 3.6.1.45) (Nucleoside diphosphate-linked moiety X motif 22) (Nudix motif 22)		GDP-mannose hydrolase activity [GO:0052751]; metal ion binding [GO:0046872]; UDP-sugar diphosphatase activity [GO:0008768]
Q9H444	332969	Charged multivesicular body protein 4b (Chromatin-modifying protein 4b) (CHMP4b) (SNF7 homolog associated with Alix 1) (SNF7-2) (hSnf7-2) (Vacuolar protein sorting-associated protein 32-2) (Vps32-2) (hVps32-2)	autophagosome maturation [GO:0097352]; autophagy [GO:0006914]; exit from mitosis [GO:0010458]; late endosome to lysosome transport [GO:1902774]; late endosome to vacuole transport via multivesicular body sorting pathway [GO:0032511]; macroautophagy [GO:0016236]; maintenance of lens transparency [GO:0036438]; membrane fission [GO:0090148]; midbody abscission [GO:0061952]; mitotic cytokinesis [GO:0…	cadherin binding [GO:0045296]; identical protein binding [GO:0042802]; protein homodimerization activity [GO:0042803]
Q96TA1	332680	Protein Niban 2 (Meg-3) (Melanoma invasion by ERK) (MINERVA) (Niban-like protein 1) (Protein FAM129B)	gonadotropin secretion [GO:0032274]; negative regulation of apoptotic process [GO:0043066]; negative regulation of cell population proliferation [GO:0008285]; negative regulation of DNA biosynthetic process [GO:2000279]; negative regulation of DNA-templated transcription [GO:0045892]; positive regulation of DNA-templated transcription [GO:0045893]; positive regulation of transcription regulatory …	cadherin binding [GO:0045296]; transcription coactivator activity [GO:0003713]
Q16570	332166	Atypical chemokine receptor 1 (Duffy antigen receptor for chemokines) (Duffy antigen/chemokine receptor) (Duffy blood group antigen) (Fy glycoprotein) (GpFy) (Glycoprotein D) (Plasmodium vivax receptor) (CD antigen CD234)	chemokine-mediated signaling pathway [GO:0070098]; defense response [GO:0006952]; inflammatory response [GO:0006954]; regulation of chemokine production [GO:0032642]	C-C chemokine binding [GO:0019957]; G protein-coupled receptor activity [GO:0004930]; signaling receptor activity [GO:0038023]; transmembrane signaling receptor activity [GO:0004888]
P30154	330195	Serine/threonine-protein phosphatase 2A 65 kDa regulatory subunit A beta isoform (PP2A subunit A isoform PR65-beta) (PP2A subunit A isoform R1-beta)	apoptotic process involved in morphogenesis [GO:0060561]; meiotic sister chromatid cohesion, centromeric [GO:0051754]; positive regulation of extrinsic apoptotic signaling pathway in absence of ligand [GO:2001241]; spindle assembly [GO:0051225]	protein phosphatase regulator activity [GO:0019888]
P29466	329802	Caspase-1 (CASP-1) (EC 3.4.22.36) (Interleukin-1 beta convertase) (IL-1BC) (Interleukin-1 beta-converting enzyme) (ICE) (IL-1 beta-converting enzyme) (p45) [Cleaved into: Caspase-1 subunit p20; Caspase-1 subunit p10]	AIM2 inflammasome complex assembly [GO:0140970]; apoptotic process [GO:0006915]; cellular response to lipopolysaccharide [GO:0071222]; cellular response to mechanical stimulus [GO:0071260]; cellular response to type II interferon [GO:0071346]; cytokine precursor processing [GO:0140447]; defense response to bacterium [GO:0042742]; defense response to virus [GO:0051607]; icosanoid biosynthetic proc…	CARD domain binding [GO:0050700]; cysteine-type endopeptidase activator activity involved in apoptotic process [GO:0008656]; cysteine-type endopeptidase activity [GO:0004197]; cytokine binding [GO:0019955]; endopeptidase activity [GO:0004175]; identical protein binding [GO:0042802]; kinase binding [GO:0019900]
Q96GA7	328983	Serine dehydratase-like (Cancerous serine dehydratase) (cSDH) (Glutamate racemase) (EC 5.1.1.3) (L-serine deaminase) (EC 4.3.1.17) (L-serine dehydratase/L-threonine deaminase) (SDHL) (L-threonine dehydratase) (TDH) (EC 4.3.1.19) (Serine dehydratase 2) (SDH 2)	L-serine catabolic process [GO:0006565]; lipid metabolic process [GO:0006629]	glutamate racemase activity [GO:0008881]; identical protein binding [GO:0042802]; L-serine ammonia-lyase activity [GO:0003941]; pyridoxal phosphate binding [GO:0030170]; threonine deaminase activity [GO:0004794]
Q8TBB1	328851	E3 ubiquitin-protein ligase LNX (EC 2.3.2.27) (Ligand of Numb-protein X 1) (Numb-binding protein 1) (PDZ domain-containing RING finger protein 2) (RING-type E3 ubiquitin transferase LNX)	protein ubiquitination [GO:0016567]; synapse maturation [GO:0060074]; ubiquitin-dependent protein catabolic process [GO:0006511]	identical protein binding [GO:0042802]; PDZ domain binding [GO:0030165]; ubiquitin-protein transferase activity [GO:0004842]; zinc ion binding [GO:0008270]
Q13620	328621	Cullin-4B (CUL-4B)	astrocyte differentiation [GO:0048708]; cellular response to UV [GO:0034644]; DNA damage response [GO:0006974]; G1/S transition of mitotic cell cycle [GO:0000082]; gene expression [GO:0010467]; positive regulation of G1/S transition of mitotic cell cycle [GO:1900087]; positive regulation of protein catabolic process [GO:0045732]; proteasomal protein catabolic process [GO:0010498]; protein polyubi…	ubiquitin protein ligase binding [GO:0031625]
Q9H992	328352	E3 ubiquitin-protein ligase MARCHF7 (EC 2.3.2.27) (Axotrophin) (Membrane-associated RING finger protein 7) (Membrane-associated RING-CH protein VII) (MARCH-VII) (RING finger protein 177) (RING-type E3 ubiquitin transferase MARCHF7)	negative regulation of cilium assembly [GO:1902018]; negative regulation of DNA damage response, signal transduction by p53 class mediator [GO:0043518]; negative regulation of intrinsic apoptotic signaling pathway in response to DNA damage by p53 class mediator [GO:1902166]; negative regulation of proteasomal protein catabolic process [GO:1901799]; negative regulation of protein autoubiquitinatio…	MDM2/MDM4 family protein binding [GO:0097371]; ubiquitin binding [GO:0043130]; ubiquitin conjugating enzyme binding [GO:0031624]; ubiquitin protein ligase activity [GO:0061630]; zinc ion binding [GO:0008270]
O43615	328196	Mitochondrial import inner membrane translocase subunit TIM44	intracellular protein transport [GO:0006886]; protein import into mitochondrial matrix [GO:0030150]; protein targeting to mitochondrion [GO:0006626]	ATP binding [GO:0005524]; protein-folding chaperone binding [GO:0051087]
P31930	327942	Cytochrome b-c1 complex subunit 1, mitochondrial (Complex III subunit 1) (Core protein I) (Ubiquinol-cytochrome-c reductase complex core protein 1)	aerobic respiration [GO:0009060]; cellular respiration [GO:0045333]; mitochondrial electron transport, ubiquinol to cytochrome c [GO:0006122]; oxidative phosphorylation [GO:0006119]; response to activity [GO:0014823]; response to alkaloid [GO:0043279]	metal ion binding [GO:0046872]; protein-containing complex binding [GO:0044877]; ubiquinol-cytochrome-c reductase activity [GO:0008121]; ubiquitin protein ligase binding [GO:0031625]
P50502	327882	Hsc70-interacting protein (Hip) (Aging-associated protein 2) (Progesterone receptor-associated p48 protein) (Protein FAM10A1) (Putative tumor suppressor ST13) (Renal carcinoma antigen NY-REN-33) (Suppression of tumorigenicity 13 protein)	chaperone cofactor-dependent protein refolding [GO:0051085]; protein folding [GO:0006457]; response to bacterium [GO:0009617]	Hsp70 protein binding [GO:0030544]; protein dimerization activity [GO:0046983]; protein-macromolecule adaptor activity [GO:0030674]
P04085	327488	Platelet-derived growth factor subunit A (PDGF subunit A) (PDGF-1) (Platelet-derived growth factor A chain) (Platelet-derived growth factor alpha polypeptide)	actin cytoskeleton organization [GO:0030036]; angiogenesis [GO:0001525]; animal organ morphogenesis [GO:0009887]; bone development [GO:0060348]; cell activation [GO:0001775]; cell population proliferation [GO:0008283]; cell projection assembly [GO:0030031]; cell-cell signaling [GO:0007267]; digestive tract development [GO:0048565]; embryonic lung development [GO:1990401]; hair follicle developmen…	collagen binding [GO:0005518]; growth factor activity [GO:0008083]; identical protein binding [GO:0042802]; platelet-derived growth factor binding [GO:0048407]; platelet-derived growth factor receptor binding [GO:0005161]; protein heterodimerization activity [GO:0046982]; protein homodimerization activity [GO:0042803]
Q6MZT1	327295	Regulator of G-protein signaling 7-binding protein (R7 family-binding protein)	G protein-coupled receptor signaling pathway [GO:0007186]; negative regulation of signal transduction [GO:0009968]; regulation of postsynaptic membrane potential [GO:0060078]
Q9NZJ7	326102	Mitochondrial carrier homolog 1 (Presenilin-associated protein)	apoptotic process [GO:0006915]; neuronal ion channel clustering [GO:0045161]; positive regulation of apoptotic process [GO:0043065]; protein insertion into mitochondrial outer membrane [GO:0045040]; regulation of signal transduction [GO:0009966]	membrane insertase activity [GO:0032977]
P46940	325742	Ras GTPase-activating-like protein IQGAP1 (p195)	caveola assembly [GO:0070836]; cell migration [GO:0016477]; cellular response to calcium ion [GO:0071277]; cellular response to epidermal growth factor stimulus [GO:0071364]; cellular response to platelet-derived growth factor stimulus [GO:0036120]; epidermal growth factor receptor signaling pathway [GO:0007173]; fibroblast growth factor receptor signaling pathway [GO:0008543]; fibroblast migrati…	actin filament binding [GO:0051015]; cadherin binding [GO:0045296]; calcium ion binding [GO:0005509]; calmodulin binding [GO:0005516]; GTPase activator activity [GO:0005096]; GTPase inhibitor activity [GO:0005095]; MAP-kinase scaffold activity [GO:0005078]; molecular adaptor activity [GO:0060090]; phosphatidylinositol-3,4,5-trisphosphate binding [GO:0005547]; protein domain specific binding [GO:0…
Q13636	325605	Ras-related protein Rab-31 (EC 3.6.5.2) (Ras-related protein Rab-22B)	cellular response to insulin stimulus [GO:0032869]; endocytosis [GO:0006897]; Golgi to plasma membrane protein transport [GO:0043001]; intracellular protein transport [GO:0006886]; phagosome maturation [GO:0090382]; positive regulation of phagocytosis, engulfment [GO:0060100]; receptor internalization [GO:0031623]; regulated exocytosis [GO:0045055]	GDP binding [GO:0019003]; GTP binding [GO:0005525]; GTPase activity [GO:0003924]
Q9H1K1	325118	Iron-sulfur cluster assembly enzyme ISCU (NifU-like N-terminal domain-containing protein) (NifU-like protein)	[2Fe-2S] cluster assembly [GO:0044571]; [4Fe-4S] cluster assembly [GO:0044572]; intracellular iron ion homeostasis [GO:0006879]; iron-sulfur cluster assembly [GO:0016226]; negative regulation of iron ion import across plasma membrane [GO:1904439]; positive regulation of mitochondrial electron transport, NADH to ubiquinone [GO:1902958]	2 iron, 2 sulfur cluster binding [GO:0051537]; ferrous iron binding [GO:0008198]; iron ion binding [GO:0005506]; iron-sulfur cluster chaperone activity [GO:0140132]; molecular adaptor activity [GO:0060090]; protein homodimerization activity [GO:0042803]; zinc ion binding [GO:0008270]
Q9H3K2	324766	Growth hormone-inducible transmembrane protein (Dermal papilla-derived protein 2) (Mitochondrial morphology and cristae structure 1) (MICS1) (Transmembrane BAX inhibitor motif-containing protein 5)	apoptotic process [GO:0006915]; calcium export from the mitochondrion [GO:0099093]; calcium ion transport [GO:0006816]; inner mitochondrial membrane organization [GO:0007007]; mitochondrial calcium ion transmembrane transport [GO:0006851]; mitochondrial potassium ion transmembrane transport [GO:0140141]; negative regulation of release of cytochrome c from mitochondria [GO:0090201]; positive regul…	calcium channel activity [GO:0005262]; calcium:proton antiporter activity [GO:0015369]
P17947	324594	Transcription factor PU.1 (31 kDa-transforming protein)	anatomical structure regression [GO:0060033]; apoptotic process involved in blood vessel morphogenesis [GO:1902262]; cell differentiation [GO:0030154]; cellular response to ethanol [GO:0071361]; defense response to tumor cell [GO:0002357]; endothelial to hematopoietic transition [GO:0098508]; erythrocyte differentiation [GO:0030218]; follicular B cell differentiation [GO:0002316]; germinal center…	chromatin binding [GO:0003682]; cis-regulatory region sequence-specific DNA binding [GO:0000987]; DNA-binding transcription activator activity [GO:0001216]; DNA-binding transcription activator activity, RNA polymerase II-specific [GO:0001228]; DNA-binding transcription factor activity [GO:0003700]; DNA-binding transcription factor activity, RNA polymerase II-specific [GO:0000981]; DNA-binding tra…
Q92922	324452	SWI/SNF complex subunit SMARCC1 (BRG1-associated factor 155) (BAF155) (SWI/SNF complex 155 kDa subunit) (SWI/SNF-related matrix-associated actin-dependent regulator of chromatin subfamily C member 1)	animal organ morphogenesis [GO:0009887]; chromatin remodeling [GO:0006338]; insulin receptor signaling pathway [GO:0008286]; negative regulation of cell differentiation [GO:0045596]; negative regulation of proteasomal ubiquitin-dependent protein catabolic process [GO:0032435]; nervous system development [GO:0007399]; nucleosome disassembly [GO:0006337]; positive regulation of cell differentiation…	chromatin binding [GO:0003682]; histone binding [GO:0042393]; transcription coactivator activity [GO:0003713]
P52597	323528	Heterogeneous nuclear ribonucleoprotein F (hnRNP F) (Nucleolin-like protein mcs94-1) [Cleaved into: Heterogeneous nuclear ribonucleoprotein F, N-terminally processed]	mRNA splicing, via spliceosome [GO:0000398]; regulation of RNA splicing [GO:0043484]; RNA processing [GO:0006396]	RNA binding [GO:0003723]; single-stranded RNA binding [GO:0003727]
Q99747	322696	Gamma-soluble NSF attachment protein (SNAP-gamma) (N-ethylmaleimide-sensitive factor attachment protein gamma)	intra-Golgi vesicle-mediated transport [GO:0006891]; intracellular protein transport [GO:0006886]; membrane fusion [GO:0061025]; protein stabilization [GO:0050821]; protein-containing complex assembly [GO:0065003]	soluble NSF attachment protein activity [GO:0005483]; syntaxin binding [GO:0019905]
P28482	321590	Mitogen-activated protein kinase 1 (MAP kinase 1) (MAPK 1) (EC 2.7.11.24) (ERT1) (Extracellular signal-regulated kinase 2) (ERK-2) (MAP kinase isoform p42) (p42-MAPK) (Mitogen-activated protein kinase 2) (MAP kinase 2) (MAPK 2)	apoptotic process [GO:0006915]; B cell receptor signaling pathway [GO:0050853]; Bergmann glial cell differentiation [GO:0060020]; cardiac neural crest cell development involved in heart development [GO:0061308]; caveolin-mediated endocytosis [GO:0072584]; cell surface receptor signaling pathway [GO:0007166]; cellular response to amino acid starvation [GO:0034198]; cellular response to tumor necro…	ATP binding [GO:0005524]; DNA binding [GO:0003677]; identical protein binding [GO:0042802]; MAP kinase activity [GO:0004707]; phosphatase binding [GO:0019902]; phosphotyrosine residue binding [GO:0001784]; protein serine kinase activity [GO:0106310]; protein serine/threonine kinase activity [GO:0004674]; RNA polymerase II CTD heptapeptide repeat kinase activity [GO:0008353]
Q13501	320364	Sequestosome-1 (EBI3-associated protein of 60 kDa) (EBIAP) (p60) (Phosphotyrosine-independent ligand for the Lck SH2 domain of 62 kDa) (Ubiquitin-binding protein p62) (p62)	aggrephagy [GO:0035973]; apoptotic process [GO:0006915]; autophagy [GO:0006914]; autophagy of mitochondrion [GO:0000422]; brown fat cell proliferation [GO:0070342]; cell differentiation [GO:0030154]; cellular response to stress [GO:0033554]; endosomal transport [GO:0016197]; endosome organization [GO:0007032]; energy homeostasis [GO:0097009]; immune system process [GO:0002376]; intracellular sign…	enzyme binding [GO:0019899]; identical protein binding [GO:0042802]; ionotropic glutamate receptor binding [GO:0035255]; K63-linked polyubiquitin modification-dependent protein binding [GO:0070530]; molecular condensate scaffold activity [GO:0140693]; molecular sequestering activity [GO:0140313]; protein kinase binding [GO:0019901]; protein kinase C binding [GO:0005080]; protein sequestering acti…
Q01658	320304	Protein Dr1 (Down-regulator of transcription 1) (Negative cofactor 2-beta) (NC2-beta) (TATA-binding protein-associated phosphoprotein)	negative regulation of transcription by RNA polymerase II [GO:0000122]; regulation of cell cycle [GO:0051726]; regulation of cell division [GO:0051302]; regulation of DNA-templated transcription [GO:0006355]; regulation of embryonic development [GO:0045995]; regulation of transcription by RNA polymerase II [GO:0006357]; RNA polymerase II preinitiation complex assembly [GO:0051123]	DNA binding [GO:0003677]; protein heterodimerization activity [GO:0046982]; RNA polymerase II general transcription initiation factor activity [GO:0016251]; TBP-class protein binding [GO:0017025]
Q9Y383	319795	Putative RNA-binding protein Luc7-like 2	mRNA splice site recognition [GO:0006376]	enzyme binding [GO:0019899]; mRNA binding [GO:0003729]; RNA binding [GO:0003723]
P50750	318928	Cyclin-dependent kinase 9 (EC 2.7.11.22) (EC 2.7.11.23) (C-2K) (Cell division cycle 2-like protein kinase 4) (Cell division protein kinase 9) (Serine/threonine-protein kinase PITALRE) (Tat-associated kinase complex catalytic subunit)	cell population proliferation [GO:0008283]; cellular response to cytokine stimulus [GO:0071345]; DNA repair [GO:0006281]; negative regulation of protein localization to chromatin [GO:0120186]; nucleus localization [GO:0051647]; positive regulation by host of viral transcription [GO:0043923]; positive regulation of protein localization to chromatin [GO:0120187]; positive regulation of transcriptio…	7SK snRNA binding [GO:0097322]; ATP binding [GO:0005524]; chromatin binding [GO:0003682]; cyclin-dependent protein serine/threonine kinase activity [GO:0004693]; DNA binding [GO:0003677]; kinase activity [GO:0016301]; protein kinase activity [GO:0004672]; protein kinase binding [GO:0019901]; protein serine kinase activity [GO:0106310]; protein serine/threonine kinase activity [GO:0004674]; RNA po…
O14818	318905	Proteasome subunit alpha type-7 (Proteasome subunit RC6-1) (Proteasome subunit XAPC7) (Proteasome subunit alpha-4) (alpha-4)	proteasome-mediated ubiquitin-dependent protein catabolic process [GO:0043161]	identical protein binding [GO:0042802]
Q8IXM3	318471	Large ribosomal subunit protein mL41 (39S ribosomal protein L41, mitochondrial) (L41mt) (MRP-L41) (Bcl-2-interacting mitochondrial ribosomal protein L41) (Cell proliferation-inducing gene 3 protein) (MRP-L27 homolog)	apoptotic process [GO:0006915]; mitochondrial translation [GO:0032543]; translation [GO:0006412]	RNA binding [GO:0003723]; structural constituent of ribosome [GO:0003735]
O95168	317372	NADH dehydrogenase [ubiquinone] 1 beta subcomplex subunit 4 (Complex I-B15) (CI-B15) (NADH-ubiquinone oxidoreductase B15 subunit)	aerobic respiration [GO:0009060]; mitochondrial electron transport, NADH to ubiquinone [GO:0006120]; proton motive force-driven mitochondrial ATP synthesis [GO:0042776]	NADH dehydrogenase (ubiquinone) activity [GO:0008137]
Q15172	317291	Serine/threonine-protein phosphatase 2A 56 kDa regulatory subunit alpha isoform (PP2A B subunit isoform B'-alpha) (PP2A B subunit isoform B56-alpha) (PP2A B subunit isoform PR61-alpha) (PR61alpha) (PP2A B subunit isoform R5-alpha)	negative regulation of protein localization to plasma membrane [GO:1903077]; signal transduction [GO:0007165]	kinase binding [GO:0019900]; protein phosphatase regulator activity [GO:0019888]
O15264	317111	Mitogen-activated protein kinase 13 (MAP kinase 13) (MAPK 13) (EC 2.7.11.24) (Mitogen-activated protein kinase p38 delta) (MAP kinase p38 delta) (Stress-activated protein kinase 4)	cellular response to anisomycin [GO:0072740]; cellular response to hydrogen peroxide [GO:0070301]; cellular response to interleukin-1 [GO:0071347]; cellular response to sodium arsenite [GO:1903936]; cellular response to sorbitol [GO:0072709]; cellular response to UV [GO:0034644]; intracellular signal transduction [GO:0035556]; positive regulation of inflammatory response [GO:0050729]; positive re…	ATP binding [GO:0005524]; MAP kinase activity [GO:0004707]; protein serine kinase activity [GO:0106310]; protein serine/threonine kinase activity [GO:0004674]
P15927	315920	Replication protein A 32 kDa subunit (RP-A p32) (Replication factor A protein 2) (RF-A protein 2) (Replication protein A 34 kDa subunit) (RP-A p34)	base-excision repair [GO:0006284]; DNA replication [GO:0006260]; double-strand break repair via homologous recombination [GO:0000724]; mismatch repair [GO:0006298]; mitotic G1 DNA damage checkpoint signaling [GO:0031571]; nucleotide-excision repair [GO:0006289]; protein localization to chromosome [GO:0034502]; regulation of DNA damage checkpoint [GO:2000001]; regulation of double-strand break rep…	damaged DNA binding [GO:0003684]; enzyme binding [GO:0019899]; G-rich strand telomeric DNA binding [GO:0098505]; protein phosphatase binding [GO:0019903]; single-stranded DNA binding [GO:0003697]; telomeric DNA binding [GO:0042162]; ubiquitin protein ligase binding [GO:0031625]
Q0VGL1	315861	Ragulator complex protein LAMTOR4 (Late endosomal/lysosomal adaptor and MAPK and MTOR activator 4) [Cleaved into: Ragulator complex protein LAMTOR4, N-terminally processed]	cellular response to amino acid stimulus [GO:0071230]; positive regulation of TOR signaling [GO:0032008]; positive regulation of TORC1 signaling [GO:1904263]; protein localization to lysosome [GO:0061462]; regulation of cell size [GO:0008361]; TORC1 signaling [GO:0038202]
Q9NQZ2	315855	Something about silencing protein 10 (Charged amino acid-rich leucine zipper 1) (CRL1) (Disrupter of silencing SAS10) (UTP3 homolog)	brain development [GO:0007420]; chromatin organization [GO:0006325]; maturation of SSU-rRNA from tricistronic rRNA transcript (SSU-rRNA, 5.8S rRNA, LSU-rRNA) [GO:0000462]; ribosomal small subunit biogenesis [GO:0042274]	RNA binding [GO:0003723]
O15524	315810	Suppressor of cytokine signaling 1 (SOCS-1) (JAK-binding protein) (JAB) (STAT-induced STAT inhibitor 1) (SSI-1) (Tec-interacting protein 3) (TIP-3)	cell surface receptor signaling pathway via JAK-STAT [GO:0007259]; cellular response to amino acid stimulus [GO:0071230]; cytokine-mediated signaling pathway [GO:0019221]; fat cell differentiation [GO:0045444]; intracellular signal transduction [GO:0035556]; macrophage differentiation [GO:0030225]; negative regulation of CD8-positive, alpha-beta T cell differentiation [GO:0043377]; negative regul…	cytokine receptor binding [GO:0005126]; insulin-like growth factor receptor binding [GO:0005159]; kinase inhibitor activity [GO:0019210]; protein kinase binding [GO:0019901]; protein kinase inhibitor activity [GO:0004860]
Q9BWW8	315676	Apolipoprotein L6 (Apolipoprotein L-VI) (ApoL-VI)	lipid transport [GO:0006869]; lipoprotein metabolic process [GO:0042157]	lipid binding [GO:0008289]
Q9Y3A5	315312	Ribosome maturation protein SBDS (Shwachman-Bodian-Diamond syndrome protein)	bone marrow development [GO:0048539]; bone mineralization [GO:0030282]; cytosolic ribosome assembly [GO:0042256]; hematopoietic progenitor cell differentiation [GO:0002244]; inner cell mass cell proliferation [GO:0001833]; leukocyte chemotaxis [GO:0030595]; mitotic spindle organization [GO:0007052]; rRNA processing [GO:0006364]	microtubule binding [GO:0008017]; ribosome binding [GO:0043022]; RNA binding [GO:0003723]; rRNA binding [GO:0019843]
Q9Y619	315221	Mitochondrial ornithine transporter 1 (Solute carrier family 25 member 15)	L-arginine transmembrane transport [GO:1903826]; L-lysine transmembrane transport [GO:1903401]; mitochondrial L-ornithine transmembrane transport [GO:1990575]; urea cycle [GO:0000050]	antiporter activity [GO:0015297]; L-arginine transmembrane transporter activity [GO:0061459]; L-lysine transmembrane transporter activity [GO:0015189]; L-ornithine transmembrane transporter activity [GO:0000064]
P12004	314985	Proliferating cell nuclear antigen (PCNA) (Cyclin)	base-excision repair, gap-filling [GO:0006287]; cellular response to hydrogen peroxide [GO:0070301]; cellular response to UV [GO:0034644]; cellular response to xenobiotic stimulus [GO:0071466]; chromatin organization [GO:0006325]; epithelial cell differentiation [GO:0030855]; estrous cycle [GO:0044849]; heart development [GO:0007507]; leading strand elongation [GO:0006272]; liver regeneration [GO…	chromatin binding [GO:0003682]; damaged DNA binding [GO:0003684]; dinucleotide insertion or deletion binding [GO:0032139]; DNA polymerase binding [GO:0070182]; DNA polymerase processivity factor activity [GO:0030337]; enzyme binding [GO:0019899]; histone acetyltransferase binding [GO:0035035]; identical protein binding [GO:0042802]; MutLalpha complex binding [GO:0032405]; nuclear estrogen recepto…
Q13976	314285	cGMP-dependent protein kinase 1 (cGK 1) (cGK1) (EC 2.7.11.12) (cGMP-dependent protein kinase I) (cGKI)	actin cytoskeleton organization [GO:0030036]; cell growth involved in cardiac muscle cell development [GO:0061049]; cerebellum development [GO:0021549]; cGMP-mediated signaling [GO:0019934]; collateral sprouting [GO:0048668]; dendrite development [GO:0016358]; forebrain development [GO:0030900]; negative regulation of glutamate secretion [GO:0014050]; negative regulation of inositol phosphate bio…	ATP binding [GO:0005524]; calcium channel regulator activity [GO:0005246]; cGMP binding [GO:0030553]; cGMP-dependent protein kinase activity [GO:0004692]; identical protein binding [GO:0042802]; mitogen-activated protein kinase p38 binding [GO:0048273]; protein kinase activity [GO:0004672]; protein serine kinase activity [GO:0106310]
Q9Y376	313984	Calcium-binding protein 39 (MO25alpha) (Protein Mo25)	cellular hypotonic response [GO:0071476]; intracellular signal transduction [GO:0035556]; negative regulation of potassium ion transmembrane transport [GO:1901380]; positive regulation of protein serine/threonine kinase activity [GO:0071902]; response to activity [GO:0014823]; response to thyroid hormone [GO:0097066]; signal transduction [GO:0007165]	kinase binding [GO:0019900]; protein kinase activator activity [GO:0030295]; protein serine/threonine kinase activator activity [GO:0043539]; protein serine/threonine kinase binding [GO:0120283]
P32119	313844	Peroxiredoxin-2 (EC 1.11.1.24) (Natural killer cell-enhancing factor B) (NKEF-B) (PRP) (Thiol-specific antioxidant protein) (TSA) (Thioredoxin peroxidase 1) (Thioredoxin-dependent peroxide reductase 1) (Thioredoxin-dependent peroxiredoxin 2)	cell redox homeostasis [GO:0045454]; cellular response to oxidative stress [GO:0034599]; defense response to tumor cell [GO:0002357]; extrinsic apoptotic signaling pathway [GO:0097191]; hydrogen peroxide catabolic process [GO:0042744]; leukocyte activation [GO:0045321]; negative regulation of apoptotic process [GO:0043066]; negative regulation of extrinsic apoptotic signaling pathway in absence o…	antioxidant activity [GO:0016209]; thioredoxin peroxidase activity [GO:0008379]
Q7Z6M2	313250	F-box only protein 33	positive regulation of protein ubiquitination [GO:0031398]; protein ubiquitination [GO:0016567]
Q15788	313223	Nuclear receptor coactivator 1 (NCoA-1) (EC 2.3.1.48) (Class E basic helix-loop-helix protein 74) (bHLHe74) (Protein Hin-2) (RIP160) (Renal carcinoma antigen NY-REN-52) (Steroid receptor coactivator 1) (SRC-1)	cellular response to hormone stimulus [GO:0032870]; cellular response to Thyroglobulin triiodothyronine [GO:1904017]; cerebellum development [GO:0021549]; cerebral cortex development [GO:0021987]; estrogen receptor signaling pathway [GO:0030520]; estrous cycle [GO:0044849]; hippocampus development [GO:0021766]; hypothalamus development [GO:0021854]; labyrinthine layer morphogenesis [GO:0060713]; …	chromatin binding [GO:0003682]; histone acetyltransferase activity [GO:0004402]; nuclear estrogen receptor binding [GO:0030331]; nuclear receptor binding [GO:0016922]; nuclear retinoid X receptor binding [GO:0046965]; protein dimerization activity [GO:0046983]; protein-containing complex binding [GO:0044877]; RNA polymerase II transcription regulatory region sequence-specific DNA binding [GO:0000…
P68106	313189	Peptidyl-prolyl cis-trans isomerase FKBP1B (PPIase FKBP1B) (EC 5.2.1.8) (12.6 kDa FK506-binding protein) (12.6 kDa FKBP) (FKBP-12.6) (FK506-binding protein 1B) (FKBP-1B) (Immunophilin FKBP12.6) (Rotamase) (h-FKBP-12)	'de novo' protein folding [GO:0006458]; calcium-mediated signaling [GO:0019722]; insulin secretion involved in cellular response to glucose stimulus [GO:0035773]; negative regulation of calcium-mediated signaling [GO:0050849]; negative regulation of heart rate [GO:0010459]; negative regulation of insulin secretion involved in cellular response to glucose stimulus [GO:0061179]; negative regulation…	calcium channel inhibitor activity [GO:0019855]; calcium channel regulator activity [GO:0005246]; FK506 binding [GO:0005528]; peptidyl-prolyl cis-trans isomerase activity [GO:0003755]; signaling receptor binding [GO:0005102]; transmembrane transporter binding [GO:0044325]
Q15750	312986	TGF-beta-activated kinase 1 and MAP3K7-binding protein 1 (Mitogen-activated protein kinase kinase kinase 7-interacting protein 1) (TGF-beta-activated kinase 1-binding protein 1) (TAK1-binding protein 1)	aorta development [GO:0035904]; cardiac septum development [GO:0003279]; coronary vasculature development [GO:0060976]; heart morphogenesis [GO:0003007]; in utero embryonic development [GO:0001701]; lung development [GO:0030324]; non-canonical NF-kappaB signal transduction [GO:0038061]; positive regulation of cGAS/STING signaling pathway [GO:0141111]; positive regulation of MAPK cascade [GO:00434…	mitogen-activated protein kinase p38 binding [GO:0048273]; molecular adaptor activity [GO:0060090]; protein serine/threonine kinase activator activity [GO:0043539]; protein serine/threonine phosphatase activity [GO:0004722]; protein-containing complex binding [GO:0044877]
O43292	312846	GPI-anchor transamidase component GPAA1 (GAA1 protein homolog) (hGAA1) (Glycosylphosphatidylinositol anchor attachment 1 protein) (GPI anchor attachment protein 1)	attachment of GPI anchor to protein [GO:0016255]; GPI anchor biosynthetic process [GO:0006506]; GPI anchored protein biosynthesis [GO:0180046]; protein retention in ER lumen [GO:0006621]	GPI anchor binding [GO:0034235]
O60884	312566	DnaJ homolog subfamily A member 2 (Cell cycle progression restoration gene 3 protein) (Dnj3) (Dj3) (HIRA-interacting protein 4) (Renal carcinoma antigen NY-REN-14)	positive regulation of cell population proliferation [GO:0008284]; protein refolding [GO:0042026]; response to heat [GO:0009408]	ATP binding [GO:0005524]; ATPase activator activity [GO:0001671]; Hsp70 protein binding [GO:0030544]; protein-folding chaperone binding [GO:0051087]; unfolded protein binding [GO:0051082]; zinc ion binding [GO:0008270]
Q00994	312375	Protein BEX3 (Brain-expressed X-linked protein 3) (Nerve growth factor receptor-associated protein 1) (Ovarian granulosa cell 13.0 kDa protein HGR74) (p75NTR-associated cell death executor)	extrinsic apoptotic signaling pathway via death domain receptors [GO:0008625]; negative regulation of protein ubiquitination [GO:0031397]; signal transduction [GO:0007165]	cysteine-type endopeptidase activator activity involved in apoptotic process [GO:0008656]; identical protein binding [GO:0042802]; metal ion binding [GO:0046872]; molecular function inhibitor activity [GO:0140678]; nerve growth factor receptor binding [GO:0005163]; signaling receptor binding [GO:0005102]
P29083	312355	General transcription factor IIE subunit 1 (General transcription factor IIE 56 kDa subunit) (Transcription initiation factor IIE subunit alpha) (TFIIE-alpha)	transcription by RNA polymerase II [GO:0006366]; transcription initiation at RNA polymerase II promoter [GO:0006367]	RNA polymerase II general transcription initiation factor activity [GO:0016251]; zinc ion binding [GO:0008270]
Q15831	311805	Serine/threonine-protein kinase STK11 (EC 2.7.11.1) (Liver kinase B1) (LKB1) (hLKB1) (Renal carcinoma antigen NY-REN-19)	activation of protein kinase activity [GO:0032147]; anoikis [GO:0043276]; autophagy [GO:0006914]; axonogenesis [GO:0007409]; cellular response to UV-B [GO:0071493]; dendrite extension [GO:0097484]; DNA damage response [GO:0006974]; epithelial cell proliferation involved in prostate gland development [GO:0060767]; establishment of cell polarity [GO:0030010]; G1 to G0 transition [GO:0070314]; gluco…	ATP binding [GO:0005524]; LRR domain binding [GO:0030275]; magnesium ion binding [GO:0000287]; p53 binding [GO:0002039]; protein kinase activator activity [GO:0030295]; protein serine kinase activity [GO:0106310]; protein serine/threonine kinase activity [GO:0004674]
Q92997	311738	Segment polarity protein dishevelled homolog DVL-3 (Dishevelled-3) (DSH homolog 3)	canonical Wnt signaling pathway [GO:0060070]; intracellular signal transduction [GO:0035556]; non-canonical Wnt signaling pathway [GO:0035567]; positive regulation of DNA-templated transcription [GO:0045893]; positive regulation of GTPase activity [GO:0043547]; positive regulation of JNK cascade [GO:0046330]; positive regulation of neuron projection arborization [GO:0150012]; positive regulation …	beta-catenin binding [GO:0008013]; frizzled binding [GO:0005109]; protease binding [GO:0002020]; signaling receptor binding [GO:0005102]; small GTPase binding [GO:0031267]
Q58FF3	311554	Putative endoplasmin-like protein (Putative heat shock protein 90 kDa beta member 2)	protein folding [GO:0006457]	ATP binding [GO:0005524]; ATP hydrolysis activity [GO:0016887]; ATP-dependent protein folding chaperone [GO:0140662]; protein kinase binding [GO:0019901]; unfolded protein binding [GO:0051082]
Q15274	311145	Nicotinate-nucleotide pyrophosphorylase [carboxylating] (EC 2.4.2.19) (Quinolinate phosphoribosyltransferase [decarboxylating]) (QAPRTase) (QPRTase)	NAD biosynthetic process [GO:0009435]; NAD metabolic process [GO:0019674]; quinolinate catabolic process [GO:0034213]	identical protein binding [GO:0042802]; nicotinate-nucleotide diphosphorylase (carboxylating) activity [GO:0004514]
P62491	310985	Ras-related protein Rab-11A (Rab-11) (EC 3.6.5.2) (YL8)	amyloid-beta clearance by transcytosis [GO:0150093]; astral microtubule organization [GO:0030953]; early endosome to recycling endosome transport [GO:0061502]; establishment of protein localization to membrane [GO:0090150]; establishment of protein localization to organelle [GO:0072594]; establishment of vesicle localization [GO:0051650]; exocytosis [GO:0006887]; exosomal secretion [GO:1990182]; …	dynein light intermediate chain binding [GO:0051959]; G protein activity [GO:0003925]; GTP binding [GO:0005525]; GTPase activity [GO:0003924]; microtubule binding [GO:0008017]; myosin V binding [GO:0031489]; syntaxin binding [GO:0019905]
Q6ZVK8	310758	8-oxo-dGDP phosphatase NUDT18 (EC 3.6.1.58) (2-hydroxy-dADP phosphatase) (7,8-dihydro-8-oxoguanine phosphatase) (MutT homolog 3) (Nucleoside diphosphate-linked moiety X motif 18) (Nudix motif 18)	dADP catabolic process [GO:0046057]; dGDP catabolic process [GO:0046067]; GDP catabolic process [GO:0046712]; nucleobase-containing small molecule metabolic process [GO:0055086]	8-hydroxy-dADP phosphatase activity [GO:0044717]; 8-oxo-dGDP phosphatase activity [GO:0044715]; 8-oxo-GDP phosphatase activity [GO:0044716]; metal ion binding [GO:0046872]
Q9Y6D5	310746	Brefeldin A-inhibited guanine nucleotide-exchange protein 2 (Brefeldin A-inhibited GEP 2) (ADP-ribosylation factor guanine nucleotide-exchange factor 2)	endomembrane system organization [GO:0010256]; endosome organization [GO:0007032]; exocytosis [GO:0006887]; Golgi to plasma membrane transport [GO:0006893]; intracellular signal transduction [GO:0035556]; positive regulation of tumor necrosis factor production [GO:0032760]; protein transport [GO:0015031]; receptor recycling [GO:0001881]; regulation of ARF protein signal transduction [GO:0032012]	GABA receptor binding [GO:0050811]; guanyl-nucleotide exchange factor activity [GO:0005085]; myosin binding [GO:0017022]; protein kinase A regulatory subunit binding [GO:0034237]
Q9UL26	310619	Ras-related protein Rab-22A (Rab-22)	endocytosis [GO:0006897]; endosome organization [GO:0007032]; intracellular protein transport [GO:0006886]; regulation of vesicle size [GO:0097494]	GDP binding [GO:0019003]; GTP binding [GO:0005525]; GTPase activity [GO:0003924]
P10646	310563	Tissue factor pathway inhibitor (TFPI) (Extrinsic pathway inhibitor) (EPI) (Lipoprotein-associated coagulation inhibitor) (LACI)	blood coagulation [GO:0007596]; cellular response to steroid hormone stimulus [GO:0071383]; negative regulation of blood coagulation [GO:0030195]	endopeptidase inhibitor activity [GO:0004866]; serine-type endopeptidase inhibitor activity [GO:0004867]
O00233	310561	26S proteasome non-ATPase regulatory subunit 9 (26S proteasome regulatory subunit p27)	negative regulation of insulin secretion [GO:0046676]; positive regulation of DNA-templated transcription [GO:0045893]; positive regulation of insulin secretion [GO:0032024]; proteasome regulatory particle assembly [GO:0070682]; ubiquitin-dependent protein catabolic process [GO:0006511]	bHLH transcription factor binding [GO:0043425]; transcription coactivator activity [GO:0003713]
Q07955	310537	Serine/arginine-rich splicing factor 1 (Alternative-splicing factor 1) (ASF-1) (Splicing factor, arginine/serine-rich 1) (pre-mRNA-splicing factor SF2, P33 subunit)	alternative mRNA splicing, via spliceosome [GO:0000380]; cardiac muscle contraction [GO:0060048]; in utero embryonic development [GO:0001701]; interleukin-17-mediated signaling pathway [GO:0097400]; liver regeneration [GO:0097421]; mRNA 5'-splice site recognition [GO:0000395]; mRNA processing [GO:0006397]; mRNA splice site recognition [GO:0006376]; mRNA splicing, via spliceosome [GO:0000398]; mRN…	DNA topoisomerase binding [GO:0044547]; mRNA binding [GO:0003729]; protein kinase B binding [GO:0043422]; RNA binding [GO:0003723]; RS domain binding [GO:0050733]
Q9NY15	310369	Stabilin-1 (Fasciclin, EGF-like, laminin-type EGF-like and link domain-containing scavenger receptor 1) (FEEL-1) (MS-1 antigen)	cell adhesion [GO:0007155]; cell-cell signaling [GO:0007267]; defense response to bacterium [GO:0042742]; inflammatory response [GO:0006954]; negative regulation of angiogenesis [GO:0016525]; receptor-mediated endocytosis [GO:0006898]	calcium ion binding [GO:0005509]; hyaluronic acid binding [GO:0005540]; low-density lipoprotein particle binding [GO:0030169]; low-density lipoprotein particle receptor activity [GO:0005041]; protein-disulfide reductase activity [GO:0015035]; scavenger receptor activity [GO:0005044]
P51570	310198	Galactokinase (EC 2.7.1.6) (Galactose kinase)	galactitol metabolic process [GO:0019402]; galactose catabolic process via UDP-galactose, Leloir pathway [GO:0033499]; galactose metabolic process [GO:0006012]; glycolytic process from galactose [GO:0061623]	ATP binding [GO:0005524]; galactokinase activity [GO:0004335]; galactose binding [GO:0005534]
Q92793	310076	CREB-binding protein (Histone lysine acetyltransferase CREBBP) (EC 2.3.1.48) (Protein lactyltransferas CREBBP) (EC 2.3.1.-) (Protein-lysine acetyltransferase CREBBP) (EC 2.3.1.-)	canonical NF-kappaB signal transduction [GO:0007249]; cellular response to nutrient levels [GO:0031669]; cellular response to UV [GO:0034644]; embryonic digit morphogenesis [GO:0042733]; homeostatic process [GO:0042592]; N-terminal peptidyl-lysine acetylation [GO:0018076]; negative regulation of transcription by RNA polymerase I [GO:0016479]; negative regulation of transcription by RNA polymerase…	acetyltransferase activity [GO:0016407]; chromatin binding [GO:0003682]; chromatin DNA binding [GO:0031490]; damaged DNA binding [GO:0003684]; DNA-binding transcription factor binding [GO:0140297]; histone acetyltransferase activity [GO:0004402]; histone H3K18 acetyltransferase activity [GO:0043993]; histone H3K27 acetyltransferase activity [GO:0044017]; MRF binding [GO:0043426]; p53 binding [GO:…
P20339	309967	Ras-related protein Rab-5A (EC 3.6.5.2)	amyloid-beta clearance by transcytosis [GO:0150093]; canonical Wnt signaling pathway [GO:0060070]; early endosome to late endosome transport [GO:0045022]; endocytosis [GO:0006897]; intracellular protein transport [GO:0006886]; modulation by host of viral process [GO:0044788]; phagocytosis [GO:0006909]; positive regulation of exocytosis [GO:0045921]; receptor internalization [GO:0031623]; regulati…	G protein activity [GO:0003925]; GDP binding [GO:0019003]; GTP binding [GO:0005525]; GTPase activity [GO:0003924]
P29401	309888	Transketolase (TK) (EC 2.2.1.1)	glyceraldehyde-3-phosphate biosynthetic process [GO:0046166]; pentose-phosphate shunt [GO:0006098]; pentose-phosphate shunt, non-oxidative branch [GO:0009052]; regulation of growth [GO:0040008]; xylulose 5-phosphate biosynthetic process [GO:1901159]	calcium ion binding [GO:0005509]; magnesium ion binding [GO:0000287]; protein homodimerization activity [GO:0042803]; thiamine pyrophosphate binding [GO:0030976]; transketolase activity [GO:0004802]
P41134	309715	DNA-binding protein inhibitor ID-1 (Class B basic helix-loop-helix protein 24) (bHLHb24) (Inhibitor of DNA binding 1) (Inhibitor of differentiation 1)	angiogenesis [GO:0001525]; blood vessel endothelial cell migration [GO:0043534]; blood vessel morphogenesis [GO:0048514]; BMP signaling pathway [GO:0030509]; circadian rhythm [GO:0007623]; collagen metabolic process [GO:0032963]; endothelial cell apoptotic process [GO:0072577]; endothelial cell morphogenesis [GO:0001886]; heart development [GO:0007507]; lung morphogenesis [GO:0060425]; lung vascu…	protein dimerization activity [GO:0046983]; transcription corepressor activity [GO:0003714]; transcription regulator inhibitor activity [GO:0140416]
P26599	309712	Polypyrimidine tract-binding protein 1 (PTB) (57 kDa RNA-binding protein PPTB-1) (Heterogeneous nuclear ribonucleoprotein I) (hnRNP I)	IRES-dependent viral translational initiation [GO:0075522]; mRNA processing [GO:0006397]; negative regulation of mRNA splicing, via spliceosome [GO:0048025]; negative regulation of muscle cell differentiation [GO:0051148]; negative regulation of neuron differentiation [GO:0045665]; negative regulation of RNA splicing [GO:0033119]; neurogenesis [GO:0022008]; positive regulation of calcineurin-NFAT…	mRNA binding [GO:0003729]; poly-pyrimidine tract binding [GO:0008187]; pre-mRNA binding [GO:0036002]; RNA binding [GO:0003723]
P20674	309623	Cytochrome c oxidase subunit 5A, mitochondrial (Cytochrome c oxidase polypeptide Va)	cellular respiration [GO:0045333]; mitochondrial electron transport, cytochrome c to oxygen [GO:0006123]	cytochrome-c oxidase activity [GO:0004129]; electron transfer activity [GO:0009055]; metal ion binding [GO:0046872]
Q10713	309064	Mitochondrial-processing peptidase subunit alpha (Alpha-MPP) (Inactive zinc metalloprotease alpha) (P-55)	protein processing involved in protein targeting to mitochondrion [GO:0006627]	metal ion binding [GO:0046872]; metalloendopeptidase activity [GO:0004222]
P61981	308311	14-3-3 protein gamma (Protein kinase C inhibitor protein 1) (KCIP-1) [Cleaved into: 14-3-3 protein gamma, N-terminally processed]	cellular response to glucose starvation [GO:0042149]; cellular response to insulin stimulus [GO:0032869]; negative regulation of protein kinase activity [GO:0006469]; negative regulation of TORC1 signaling [GO:1904262]; positive regulation of cell-cell adhesion [GO:0022409]; positive regulation of T cell activation [GO:0050870]; positive regulation of T cell mediated immune response to tumor cell…	identical protein binding [GO:0042802]; insulin-like growth factor receptor binding [GO:0005159]; phosphorylation-dependent protein binding [GO:0140031]; protein domain specific binding [GO:0019904]; protein kinase C binding [GO:0005080]; protein kinase C inhibitor activity [GO:0008426]; protein sequestering activity [GO:0140311]; receptor tyrosine kinase binding [GO:0030971]; RNA binding [GO:000…
P53041	308225	Serine/threonine-protein phosphatase 5 (PP5) (EC 3.1.3.16) (Protein phosphatase T) (PP-T) (PPT)	cellular response to cadmium ion [GO:0071276]; cellular response to hydrogen peroxide [GO:0070301]; DNA-templated transcription [GO:0006351]; double-strand break repair [GO:0006302]; MAPK cascade [GO:0000165]; mitotic cell cycle [GO:0000278]; negative regulation of apoptotic process [GO:0043066]; negative regulation of MAPK cascade [GO:0043409]; peptidyl-serine dephosphorylation [GO:0070262]; pep…	ADP binding [GO:0043531]; ATP binding [GO:0005524]; G-protein alpha-subunit binding [GO:0001965]; Hsp70 protein binding [GO:0030544]; Hsp90 protein binding [GO:0051879]; identical protein binding [GO:0042802]; lipid binding [GO:0008289]; metal ion binding [GO:0046872]; microtubule binding [GO:0008017]; mitogen-activated protein kinase kinase kinase binding [GO:0031435]; phosphatase activity [GO:0…
Q15011	308112	Homocysteine-responsive endoplasmic reticulum-resident ubiquitin-like domain member 1 protein (Methyl methanesulfonate (MMF)-inducible fragment protein 1)	endoplasmic reticulum calcium ion homeostasis [GO:0032469]; endoplasmic reticulum unfolded protein response [GO:0030968]; ERAD pathway [GO:0036503]; negative regulation of endoplasmic reticulum stress-induced intrinsic apoptotic signaling pathway [GO:1902236]; negative regulation of intrinsic apoptotic signaling pathway [GO:2001243]; positive regulation of ERAD pathway [GO:1904294]; positive regu…	transmembrane transporter binding [GO:0044325]; ubiquitin-like ligase-substrate adaptor activity [GO:1990756]
P62820	308060	Ras-related protein Rab-1A (EC 3.6.5.2) (YPT1-related protein)	autophagosome assembly [GO:0000045]; autophagy [GO:0006914]; cell migration [GO:0016477]; COPII-coated vesicle cargo loading [GO:0090110]; defense response to bacterium [GO:0042742]; endocytosis [GO:0006897]; endoplasmic reticulum to Golgi vesicle-mediated transport [GO:0006888]; Golgi organization [GO:0007030]; growth hormone secretion [GO:0030252]; intracellular protein transport [GO:0006886]; …	cadherin binding [GO:0045296]; G protein activity [GO:0003925]; GTP binding [GO:0005525]; GTPase activity [GO:0003924]
O75600	307934	2-amino-3-ketobutyrate coenzyme A ligase, mitochondrial (AKB ligase) (EC 2.3.1.29) (Aminoacetone synthase) (Glycine acetyltransferase)	amino acid metabolic process [GO:0006520]; biosynthetic process [GO:0009058]; threonine catabolic process [GO:0006567]	glycine C-acetyltransferase activity [GO:0008890]; pyridoxal phosphate binding [GO:0030170]
Q68CZ6	307795	HAUS augmin-like complex subunit 3	cell division [GO:0051301]; centrosome cycle [GO:0007098]; microtubule organizing center organization [GO:0031023]; regulation of microtubule nucleation [GO:0010968]; spindle assembly [GO:0051225]
O75096	307749	Low-density lipoprotein receptor-related protein 4 (LRP-4) (Multiple epidermal growth factor-like domains 7)	amyloid-beta clearance by cellular catabolic process [GO:0150094]; dendrite morphogenesis [GO:0048813]; dorsal/ventral pattern formation [GO:0009953]; embryonic digit morphogenesis [GO:0042733]; endocytosis [GO:0006897]; enzyme-linked receptor protein signaling pathway [GO:0007167]; generation of neurons [GO:0048699]; hair follicle development [GO:0001942]; kidney development [GO:0001822]; limb d…	apolipoprotein binding [GO:0034185]; calcium ion binding [GO:0005509]; coreceptor activity [GO:0015026]; protein homodimerization activity [GO:0042803]; receptor tyrosine kinase binding [GO:0030971]; scaffold protein binding [GO:0097110]
Q14974	307726	Importin subunit beta-1 (Importin-90) (Karyopherin subunit beta-1) (Nuclear factor p97) (Pore targeting complex 97 kDa subunit) (PTAC97)	astral microtubule organization [GO:0030953]; establishment of mitotic spindle localization [GO:0040001]; mitotic chromosome movement towards spindle pole [GO:0007079]; mitotic metaphase chromosome alignment [GO:0007080]; mitotic spindle assembly [GO:0090307]; NLS-bearing protein import into nucleus [GO:0006607]; positive regulation of cholesterol biosynthetic process [GO:0045542]; protein import…	enzyme binding [GO:0019899]; Hsp90 protein binding [GO:0051879]; importin-alpha family protein binding [GO:0061676]; nuclear import signal receptor activity [GO:0061608]; nuclear localization sequence binding [GO:0008139]; protein domain specific binding [GO:0019904]; RNA binding [GO:0003723]; small GTPase binding [GO:0031267]; zinc ion binding [GO:0008270]
O43639	307639	Cytoplasmic protein NCK2 (Growth factor receptor-bound protein 4) (NCK adaptor protein 2) (Nck-2) (SH2/SH3 adaptor protein NCK-beta)	actin filament organization [GO:0007015]; cell migration [GO:0016477]; dendritic spine development [GO:0060996]; ephrin receptor signaling pathway [GO:0048013]; epidermal growth factor receptor signaling pathway [GO:0007173]; immunological synapse formation [GO:0001771]; lamellipodium assembly [GO:0030032]; negative regulation of cell population proliferation [GO:0008285]; negative regulation of …	cytoskeletal anchor activity [GO:0008093]; phosphotyrosine residue binding [GO:0001784]; protein-containing complex binding [GO:0044877]; receptor tyrosine kinase binding [GO:0030971]; scaffold protein binding [GO:0097110]; signaling adaptor activity [GO:0035591]; signaling receptor complex adaptor activity [GO:0030159]
P09497	307600	Clathrin light chain B (Lcb)	clathrin-dependent endocytosis [GO:0072583]; intracellular protein transport [GO:0006886]; synaptic vesicle endocytosis [GO:0048488]	clathrin heavy chain binding [GO:0032050]; peptide binding [GO:0042277]; structural molecule activity [GO:0005198]
O43504	307412	Ragulator complex protein LAMTOR5 (Hepatitis B virus X-interacting protein) (HBV X-interacting protein) (HBX-interacting protein) (Late endosomal/lysosomal adaptor and MAPK and MTOR activator 5)	cellular response to amino acid stimulus [GO:0071230]; negative regulation of apoptotic process [GO:0043066]; positive regulation of canonical NF-kappaB signal transduction [GO:0043123]; positive regulation of gene expression [GO:0010628]; positive regulation of interleukin-8 production [GO:0032757]; positive regulation of protein localization to nucleus [GO:1900182]; positive regulation of TOR s…
Q16656	307309	Nuclear respiratory factor 1 (NRF-1) (Alpha palindromic-binding protein) (Alpha-pal)	positive regulation of transcription by RNA polymerase II [GO:0045944]; regulation of transcription by RNA polymerase II [GO:0006357]	DNA-binding transcription activator activity, RNA polymerase II-specific [GO:0001228]; DNA-binding transcription factor activity, RNA polymerase II-specific [GO:0000981]; protein homodimerization activity [GO:0042803]; RNA polymerase II cis-regulatory region sequence-specific DNA binding [GO:0000978]
Q7Z698	306845	Sprouty-related, EVH1 domain-containing protein 2 (Spred-2)	negative regulation of epithelial to mesenchymal transition [GO:0010719]; negative regulation of ERK1 and ERK2 cascade [GO:0070373]; negative regulation of intracellular signal transduction [GO:1902532]; negative regulation of lens fiber cell differentiation [GO:1902747]; negative regulation of MAPK cascade [GO:0043409]; negative regulation of transforming growth factor beta receptor signaling pa…	protein kinase binding [GO:0019901]; protein serine/threonine kinase inhibitor activity [GO:0030291]; stem cell factor receptor binding [GO:0005173]
O75915	306612	PRA1 family protein 3 (ADP-ribosylation factor-like protein 6-interacting protein 5) (ARL-6-interacting protein 5) (Aip-5) (Cytoskeleton-related vitamin A-responsive protein) (Dermal papilla-derived protein 11) (GTRAP3-18) (Glutamate transporter EAAC1-interacting protein) (JM5) (Prenylated Rab acceptor protein 2) (Protein JWa) (Putative MAPK-activating protein PM27)	cellular response to oxidative stress [GO:0034599]; glutathione metabolic process [GO:0006749]; intrinsic apoptotic signaling pathway in response to oxidative stress [GO:0008631]; L-glutamate import across plasma membrane [GO:0098712]; L-glutamate transmembrane transport [GO:0015813]; learning or memory [GO:0007611]; negative regulation of L-glutamate import across plasma membrane [GO:0002037]; n…
Q53HC9	306602	EARP and GARP complex-interacting protein 1 (Endosome-associated recycling protein-interacting protein) (Golgi-associated retrograde protein-interacting protein) (Tumor-suppressing STF cDNA 1 protein) (Tumor-suppressing subchromosomal transferable fragment candidate gene 1 protein)	endocytic recycling [GO:0032456]; positive regulation of endocytic recycling [GO:2001137]; positive regulation of retrograde transport, endosome to Golgi [GO:1905281]; protein ubiquitination [GO:0016567]; regulation of insulin secretion [GO:0050796]
O95336	306524	6-phosphogluconolactonase (6PGL) (EC 3.1.1.31)	carbohydrate metabolic process [GO:0005975]; pentose-phosphate shunt [GO:0006098]; pentose-phosphate shunt, oxidative branch [GO:0009051]	6-phosphogluconolactonase activity [GO:0017057]
Q96S82	306143	Ubiquitin-like protein 7 (Bone marrow stromal cell ubiquitin-like protein) (BMSC-UbP) (Ubiquitin-like protein SB132)	antiviral innate immune response [GO:0140374]; ubiquitin-dependent protein catabolic process [GO:0006511]	polyubiquitin modification-dependent protein binding [GO:0031593]; protein-macromolecule adaptor activity [GO:0030674]
P41279	306126	Mitogen-activated protein kinase kinase kinase 8 (EC 2.7.11.25) (Cancer Osaka thyroid oncogene) (Proto-oncogene c-Cot) (Serine/threonine-protein kinase cot) (Tumor progression locus 2) (TPL-2)	MAPK cascade [GO:0000165]; positive regulation of inflammatory response [GO:0050729]; protein phosphorylation [GO:0006468]; T cell costimulation [GO:0031295]	ATP binding [GO:0005524]; magnesium ion binding [GO:0000287]; MAP kinase kinase kinase activity [GO:0004709]; protein serine kinase activity [GO:0106310]; protein serine/threonine kinase activity [GO:0004674]
O60921	306014	Checkpoint protein HUS1 (hHUS1)	cellular response to ionizing radiation [GO:0071479]; DNA damage checkpoint signaling [GO:0000077]; DNA damage response [GO:0006974]; DNA repair [GO:0006281]; double-strand break repair via homologous recombination [GO:0000724]; embryo development ending in birth or egg hatching [GO:0009792]; meiotic DNA integrity checkpoint signaling [GO:0044778]; mitotic DNA replication checkpoint signaling [GO…
Q12778	305432	Forkhead box protein O1 (Forkhead box protein O1A) (Forkhead in rhabdomyosarcoma)	apoptotic process [GO:0006915]; autophagy [GO:0006914]; blood vessel development [GO:0001568]; canonical Wnt signaling pathway [GO:0060070]; cellular response to cold [GO:0070417]; cellular response to hyperoxia [GO:0071455]; cellular response to insulin stimulus [GO:0032869]; cellular response to nitric oxide [GO:0071732]; cellular response to oxidative stress [GO:0034599]; cellular response to …	beta-catenin binding [GO:0008013]; chromatin binding [GO:0003682]; chromatin DNA binding [GO:0031490]; DNA-binding transcription activator activity, RNA polymerase II-specific [GO:0001228]; DNA-binding transcription factor activity [GO:0003700]; DNA-binding transcription factor activity, RNA polymerase II-specific [GO:0000981]; DNA-binding transcription repressor activity, RNA polymerase II-speci…
P61019	305430	Ras-related protein Rab-2A (EC 3.6.5.2)	autophagosome-lysosome fusion [GO:0061909]; endoplasmic reticulum to Golgi vesicle-mediated transport [GO:0006888]; Golgi organization [GO:0007030]; macroautophagy [GO:0016236]; protein transport [GO:0015031]; vesicle-mediated transport [GO:0016192]	G protein activity [GO:0003925]; GDP binding [GO:0019003]; GTP binding [GO:0005525]; GTPase activity [GO:0003924]
Q8TAQ2	305246	SWI/SNF complex subunit SMARCC2 (BRG1-associated factor 170) (BAF170) (SWI/SNF complex 170 kDa subunit) (SWI/SNF-related matrix-associated actin-dependent regulator of chromatin subfamily C member 2)	chromatin remodeling [GO:0006338]; negative regulation of DNA-templated transcription [GO:0045892]; nervous system development [GO:0007399]; nucleosome disassembly [GO:0006337]; positive regulation of cell differentiation [GO:0045597]; positive regulation of DNA-templated transcription [GO:0045893]; positive regulation of double-strand break repair [GO:2000781]; positive regulation of myoblast di…	histone binding [GO:0042393]; transcription coactivator activity [GO:0003713]
Q8WZA9	305163	Immunity-related GTPase family Q protein	positive regulation of autophagy [GO:0010508]; protein quality control for misfolded or incompletely synthesized proteins [GO:0006515]; substrate localization to autophagosome [GO:0061753]	protein-macromolecule adaptor activity [GO:0030674]
Q8N448	304942	Ligand of Numb protein X 2 (Numb-binding protein 2) (PDZ domain-containing RING finger protein 1)	neural precursor cell proliferation [GO:0061351]; neuron differentiation [GO:0030182]	identical protein binding [GO:0042802]; PDZ domain binding [GO:0030165]; ubiquitin-protein transferase activity [GO:0004842]; zinc ion binding [GO:0008270]
Q13542	304546	Eukaryotic translation initiation factor 4E-binding protein 2 (4E-BP2) (eIF4E-binding protein 2)	insulin receptor signaling pathway [GO:0008286]; memory [GO:0007613]; modulation of chemical synaptic transmission [GO:0050804]; negative regulation of translational initiation [GO:0045947]; regulation of synaptic plasticity [GO:0048167]; social behavior [GO:0035176]; TOR signaling [GO:0031929]; translation [GO:0006412]	eukaryotic initiation factor 4E binding [GO:0008190]; translation repressor activity [GO:0030371]
Q13363	304436	C-terminal-binding protein 1 (CtBP1) (EC 1.1.1.-)	negative regulation of cell population proliferation [GO:0008285]; negative regulation of DNA-templated transcription [GO:0045892]; negative regulation of transcription by RNA polymerase II [GO:0000122]; Notch signaling pathway [GO:0007219]; protein phosphorylation [GO:0006468]; regulation of cell cycle [GO:0051726]; regulation of transcription by RNA polymerase II [GO:0006357]; synaptic vesicle …	chromatin binding [GO:0003682]; DNA-binding transcription factor binding [GO:0140297]; identical protein binding [GO:0042802]; lncRNA binding [GO:0106222]; NAD binding [GO:0051287]; oxidoreductase activity, acting on the CH-OH group of donors, NAD or NADP as acceptor [GO:0016616]; protein domain specific binding [GO:0019904]; RNA polymerase II-specific DNA-binding transcription factor binding [GO…
Q16637	304301	Survival motor neuron protein (Component of gems 1) (Gemin-1)	DNA-templated transcription termination [GO:0006353]; nervous system development [GO:0007399]; spliceosomal complex assembly [GO:0000245]; spliceosomal snRNP assembly [GO:0000387]	identical protein binding [GO:0042802]; RNA binding [GO:0003723]
P07311	304031	Acylphosphatase-1 (EC 3.6.1.7) (Acylphosphatase, erythrocyte isozyme) (Acylphosphatase, organ-common type isozyme) (Acylphosphate phosphohydrolase 1)	phosphate-containing compound metabolic process [GO:0006796]	acylphosphatase activity [GO:0003998]
P04792	303188	Heat shock protein beta-1 (HspB1) (28 kDa heat shock protein) (Estrogen-regulated 24 kDa protein) (Heat shock 27 kDa protein) (HSP 27) (Heat shock protein family B member 1) (Stress-responsive protein 27) (SRP27)	anterograde axonal protein transport [GO:0099641]; cellular response to vascular endothelial growth factor stimulus [GO:0035924]; chaperone-mediated protein folding [GO:0061077]; intracellular signal transduction [GO:0035556]; negative regulation of apoptotic process [GO:0043066]; negative regulation of oxidative stress-induced intrinsic apoptotic signaling pathway [GO:1902176]; negative regulati…	identical protein binding [GO:0042802]; protein folding chaperone [GO:0044183]; protein homodimerization activity [GO:0042803]; protein kinase binding [GO:0019901]; protein kinase C binding [GO:0005080]; protein kinase C inhibitor activity [GO:0008426]; RNA binding [GO:0003723]; RNA polymerase II-specific DNA-binding transcription factor binding [GO:0061629]; ubiquitin binding [GO:0043130]; unfol…
Q93009	303031	Ubiquitin carboxyl-terminal hydrolase 7 (EC 3.4.19.12) (Deubiquitinating enzyme 7) (Herpesvirus-associated ubiquitin-specific protease) (Ubiquitin thioesterase 7) (Ubiquitin-specific-processing protease 7)	DNA alkylation repair [GO:0006307]; monoubiquitinated protein deubiquitination [GO:0035520]; negative regulation of gene expression via chromosomal CpG island methylation [GO:0044027]; negative regulation of gluconeogenesis [GO:0045721]; negative regulation of NF-kappaB transcription factor activity [GO:0032088]; negative regulation of proteasomal ubiquitin-dependent protein catabolic process [GO…	cysteine-type deubiquitinase activity [GO:0004843]; cysteine-type endopeptidase activity [GO:0004197]; deubiquitinase activity [GO:0101005]; K48-linked deubiquitinase activity [GO:1990380]; p53 binding [GO:0002039]
Q9BVC6	302917	Voltage-gated monoatomic cation channel TMEM109 (Mitsugumin-23) (Mg23) (Transmembrane protein 109)	cellular response to gamma radiation [GO:0071480]; intrinsic apoptotic signaling pathway in response to DNA damage by p53 class mediator [GO:0042771]; negative regulation of programmed cell death [GO:0043069]	voltage-gated monoatomic cation channel activity [GO:0022843]
Q9NSU2	302909	Three-prime repair exonuclease 1 (EC 3.1.11.2) (3'-5' exonuclease TREX1) (Deoxyribonuclease III) (DNase III)	activation of immune response [GO:0002253]; apoptotic cell clearance [GO:0043277]; atrial cardiac muscle tissue development [GO:0003228]; blood vessel development [GO:0001568]; cellular response to gamma radiation [GO:0071480]; cellular response to hydroxyurea [GO:0072711]; cellular response to interferon-beta [GO:0035458]; cellular response to reactive oxygen species [GO:0034614]; defense respon…	3'-5' exonuclease activity [GO:0008408]; 3'-5'-DNA exonuclease activity [GO:0008296]; adenyl deoxyribonucleotide binding [GO:0032558]; DNA binding, bending [GO:0008301]; double-stranded DNA 3'-5' DNA exonuclease activity [GO:0008311]; double-stranded DNA binding [GO:0003690]; magnesium ion binding [GO:0000287]; metal ion binding [GO:0046872]; MutLalpha complex binding [GO:0032405]; MutSalpha comp…
Q9H0U4	302720	Ras-related protein Rab-1B (EC 3.6.5.2)	autophagosome assembly [GO:0000045]; endoplasmic reticulum to Golgi vesicle-mediated transport [GO:0006888]; Golgi organization [GO:0007030]; intracellular protein transport [GO:0006886]; positive regulation of glycoprotein metabolic process [GO:1903020]; regulation of autophagosome assembly [GO:2000785]; virion assembly [GO:0019068]	G protein activity [GO:0003925]; GTP binding [GO:0005525]; GTPase activity [GO:0003924]
Q8NBM8	302143	Prenylcysteine oxidase 1-like (EC 1.8.3.-)	neutrophil-mediated killing of bacterium [GO:0070944]; prenylated protein catabolic process [GO:0030327]; prenylcysteine catabolic process [GO:0030328]	prenylcysteine oxidase activity [GO:0001735]
Q9UM47	302101	Neurogenic locus notch homolog protein 3 (Notch 3) [Cleaved into: Notch 3 extracellular truncation; Notch 3 intracellular domain]	artery morphogenesis [GO:0048844]; forebrain development [GO:0030900]; glomerular capillary formation [GO:0072104]; negative regulation of neuron differentiation [GO:0045665]; negative regulation of transcription by RNA polymerase II [GO:0000122]; neuroblast differentiation [GO:0014016]; neuron fate commitment [GO:0048663]; Notch signaling pathway [GO:0007219]; positive regulation of miRNA transc…	cadherin binding [GO:0045296]; calcium ion binding [GO:0005509]; enzyme binding [GO:0019899]; identical protein binding [GO:0042802]; signaling receptor activity [GO:0038023]
Q8NI37	301979	Protein phosphatase PTC7 homolog (EC 3.1.3.16) (T-cell activation protein phosphatase 2C) (TA-PP2C) (T-cell activation protein phosphatase 2C-like)	negative regulation of mitophagy [GO:1901525]; positive regulation of ubiquinone biosynthetic process [GO:1904775]; regulation of ubiquinone biosynthetic process [GO:0010795]	metal ion binding [GO:0046872]; protein serine/threonine phosphatase activity [GO:0004722]; protein-macromolecule adaptor activity [GO:0030674]
Q9Y6D6	301770	Brefeldin A-inhibited guanine nucleotide-exchange protein 1 (Brefeldin A-inhibited GEP 1) (ADP-ribosylation factor guanine nucleotide-exchange factor 1) (p200 ARF guanine nucleotide exchange factor) (p200 ARF-GEP1)	endomembrane system organization [GO:0010256]; exocytosis [GO:0006887]; Golgi organization [GO:0007030]; negative regulation of actin filament polymerization [GO:0030837]; negative regulation of GTPase activity [GO:0034260]; neuron projection development [GO:0031175]; positive regulation of phosphatidylinositol 3-kinase/protein kinase B signal transduction [GO:0051897]; positive regulation of wou…	guanyl-nucleotide exchange factor activity [GO:0005085]; myosin binding [GO:0017022]; protein kinase A regulatory subunit binding [GO:0034237]
Q86V81	301627	THO complex subunit 4 (Tho4) (Ally of AML-1 and LEF-1) (Aly/REF export factor) (Transcriptional coactivator Aly/REF) (bZIP-enhancing factor BEF)	mRNA export from nucleus [GO:0006406]; mRNA processing [GO:0006397]; osteoblast differentiation [GO:0001649]; RNA export from nucleus [GO:0006405]; RNA splicing [GO:0008380]	C5-methylcytidine-containing RNA reader activity [GO:0062153]; mRNA binding [GO:0003729]; RNA binding [GO:0003723]
Q96JW4	300952	Solute carrier family 41 member 2	cobalt ion transport [GO:0006824]; iron ion transport [GO:0006826]; magnesium ion transport [GO:0015693]; manganese ion transport [GO:0006828]; nickel cation transport [GO:0015675]	magnesium ion transmembrane transporter activity [GO:0015095]
Q14103	300897	Heterogeneous nuclear ribonucleoprotein D0 (hnRNP D0) (AU-rich element RNA-binding protein 1)	3'-UTR-mediated mRNA destabilization [GO:0061158]; cellular response to amino acid stimulus [GO:0071230]; cellular response to estradiol stimulus [GO:0071392]; cellular response to nitric oxide [GO:0071732]; cellular response to putrescine [GO:1904586]; cerebellum development [GO:0021549]; circadian regulation of translation [GO:0097167]; CRD-mediated mRNA stabilization [GO:0070934]; hepatocyte d…	chromatin binding [GO:0003682]; histone deacetylase binding [GO:0042826]; minor groove of adenine-thymine-rich DNA binding [GO:0003680]; mRNA 3'-UTR AU-rich region binding [GO:0035925]; RNA binding [GO:0003723]; telomeric DNA binding [GO:0042162]
P49069	300521	Guided entry of tail-anchored proteins factor CAMLG (Calcium signal-modulating cyclophilin ligand)	B cell homeostasis [GO:0001782]; defense response [GO:0006952]; epidermal growth factor receptor signaling pathway [GO:0007173]; negative regulation of proteasomal ubiquitin-dependent protein catabolic process [GO:0032435]; negative regulation of protein ubiquitination [GO:0031397]; protein insertion into ER membrane [GO:0045048]; protein stabilization [GO:0050821]; receptor recycling [GO:0001881…	ubiquitin protein ligase binding [GO:0031625]
Q9BSQ5	300441	Cerebral cavernous malformations 2 protein (Malcavernin)	blood vessel endothelial cell differentiation [GO:0060837]; cell-cell junction organization [GO:0045216]; endothelial cell development [GO:0001885]; endothelial tube morphogenesis [GO:0061154]; endothelium development [GO:0003158]; heart development [GO:0007507]; in utero embryonic development [GO:0001701]; inner ear development [GO:0048839]; integrin-mediated signaling pathway [GO:0007229]; mult…
P99999	300355	Cytochrome c	apoptotic signaling pathway [GO:0097190]; cellular respiration [GO:0045333]; execution phase of apoptosis [GO:0097194]; intrinsic apoptotic signaling pathway [GO:0097193]; mitochondrial electron transport, cytochrome c to oxygen [GO:0006123]; mitochondrial electron transport, ubiquinol to cytochrome c [GO:0006122]	electron transfer activity [GO:0009055]; heme binding [GO:0020037]; metal ion binding [GO:0046872]
Q8N3C0	300107	Activating signal cointegrator 1 complex subunit 3 (EC 5.6.2.4) (ASC-1 complex subunit p200) (ASC1p200) (Helicase, ATP binding 1) (Trip4 complex subunit p200)	DNA alkylation repair [GO:0006307]; rescue of stalled ribosome [GO:0072344]; ribosome disassembly [GO:0032790]; ribosome-associated ubiquitin-dependent protein catabolic process [GO:1990116]	3'-5' DNA helicase activity [GO:0043138]; ATP binding [GO:0005524]; ATP hydrolysis activity [GO:0016887]; RNA binding [GO:0003723]
P05387	300039	Large ribosomal subunit protein P2 (60S acidic ribosomal protein P2) (Renal carcinoma antigen NY-REN-44)	cytoplasmic translation [GO:0002181]; cytoplasmic translational elongation [GO:0002182]; translation [GO:0006412]	structural constituent of ribosome [GO:0003735]
Q92769	299773	Histone deacetylase 2 (HD2) (EC 3.5.1.98) (Protein deacylase HDAC2) (EC 3.5.1.-)	behavioral response to ethanol [GO:0048149]; cardiac muscle hypertrophy [GO:0003300]; cellular response to dopamine [GO:1903351]; cellular response to heat [GO:0034605]; cellular response to hydrogen peroxide [GO:0070301]; cellular response to retinoic acid [GO:0071300]; cellular response to transforming growth factor beta stimulus [GO:0071560]; chromatin remodeling [GO:0006338]; circadian regula…	chromatin binding [GO:0003682]; enzyme binding [GO:0019899]; heat shock protein binding [GO:0031072]; histone binding [GO:0042393]; histone deacetylase activity [GO:0004407]; histone deacetylase activity, hydrolytic mechanism [GO:0141221]; histone deacetylase binding [GO:0042826]; histone decrotonylase activity [GO:0160009]; NF-kappaB binding [GO:0051059]; promoter-specific chromatin binding [GO:…
Q9UPQ9	299149	Trinucleotide repeat-containing gene 6B protein	miRNA-mediated gene silencing by inhibition of translation [GO:0035278]; miRNA-mediated post-transcriptional gene silencing [GO:0035195]; positive regulation of nuclear-transcribed mRNA catabolic process, deadenylation-dependent decay [GO:1900153]; positive regulation of nuclear-transcribed mRNA poly(A) tail shortening [GO:0060213]; regulatory ncRNA-mediated gene silencing [GO:0031047]	RNA binding [GO:0003723]
P54278	299126	Mismatch repair endonuclease PMS2 (EC 3.1.-.-) (DNA mismatch repair protein PMS2) (PMS1 protein homolog 2)	mismatch repair [GO:0006298]; positive regulation of isotype switching to IgA isotypes [GO:0048298]; positive regulation of isotype switching to IgG isotypes [GO:0048304]; response to xenobiotic stimulus [GO:0009410]; somatic hypermutation of immunoglobulin genes [GO:0016446]; somatic recombination of immunoglobulin gene segments [GO:0016447]	ATP binding [GO:0005524]; ATP hydrolysis activity [GO:0016887]; ATP-dependent DNA damage sensor activity [GO:0140664]; DNA binding [GO:0003677]; endonuclease activity [GO:0004519]; single base insertion or deletion binding [GO:0032138]
Q6P2E9	298901	Enhancer of mRNA-decapping protein 4 (Autoantigen Ge-1) (Autoantigen RCD-8) (Human enhancer of decapping large subunit) (Hedls)	deadenylation-independent decapping of nuclear-transcribed mRNA [GO:0031087]
P63104	298429	14-3-3 protein zeta/delta (Protein kinase C inhibitor protein 1) (KCIP-1)	angiogenesis [GO:0001525]; cellular response to glucose starvation [GO:0042149]; ERK1 and ERK2 cascade [GO:0070371]; establishment of Golgi localization [GO:0051683]; Golgi reassembly [GO:0090168]; lung development [GO:0030324]; negative regulation of apoptotic process [GO:0043066]; negative regulation of innate immune response [GO:0045824]; negative regulation of protein localization to nucleus …	cadherin binding [GO:0045296]; DNA-binding transcription factor binding [GO:0140297]; identical protein binding [GO:0042802]; phosphoserine residue binding [GO:0050815]; protein domain specific binding [GO:0019904]; protein kinase binding [GO:0019901]; protein phosphatase binding [GO:0019903]; protein sequestering activity [GO:0140311]; RNA binding [GO:0003723]; transmembrane transporter binding …
Q96RT8	298314	Gamma-tubulin complex component 5 (GCP-5)	cytoplasmic microtubule organization [GO:0031122]; meiotic cell cycle [GO:0051321]; microtubule nucleation [GO:0007020]; mitotic cell cycle [GO:0000278]; spindle assembly [GO:0051225]	gamma-tubulin binding [GO:0043015]; microtubule binding [GO:0008017]
P08581	298212	Hepatocyte growth factor receptor (HGF receptor) (EC 2.7.10.1) (HGF/SF receptor) (Proto-oncogene c-Met) (Scatter factor receptor) (SF receptor) (Tyrosine-protein kinase Met)	branching morphogenesis of an epithelial tube [GO:0048754]; cell surface receptor protein tyrosine kinase signaling pathway [GO:0007169]; cell surface receptor signaling pathway [GO:0007166]; endothelial cell morphogenesis [GO:0001886]; establishment of skin barrier [GO:0061436]; excitatory postsynaptic potential [GO:0060079]; liver development [GO:0001889]; negative regulation of autophagy [GO:0…	ATP binding [GO:0005524]; hepatocyte growth factor receptor activity [GO:0005008]; identical protein binding [GO:0042802]; molecular function activator activity [GO:0140677]; protein phosphatase binding [GO:0019903]; protein tyrosine kinase activity [GO:0004713]; semaphorin receptor activity [GO:0017154]
Q9UHR5	298192	SAP30-binding protein (Transcriptional regulator protein HCNGP)	regulation of DNA-templated transcription [GO:0006355]; response to virus [GO:0009615]
Q9BWL3	298115	Protein C1orf43 (Hepatitis C virus NS5A-transactivated protein 4) (HCV NS5A-transactivated protein 4) (Protein NICE-3) (S863-3)	in utero embryonic development [GO:0001701]; phagocytosis [GO:0006909]
O43609	297923	Protein sprouty homolog 1 (Spry-1)	animal organ development [GO:0048513]; bud elongation involved in lung branching [GO:0060449]; epithelial to mesenchymal transition involved in cardiac fibroblast development [GO:0060940]; ERK1 and ERK2 cascade [GO:0070371]; establishment of mitotic spindle orientation [GO:0000132]; metanephros development [GO:0001656]; negative regulation of cell population proliferation [GO:0008285]; negative r…
P11279	297705	Lysosome-associated membrane glycoprotein 1 (LAMP-1) (Lysosome-associated membrane protein 1) (CD107 antigen-like family member A) (CD antigen CD107a)	establishment of protein localization to organelle [GO:0072594]; Golgi to lysosome transport [GO:0090160]; granzyme-mediated programmed cell death signaling pathway [GO:0140507]; lysosomal lumen acidification [GO:0007042]; positive regulation of natural killer cell degranulation [GO:0043323]; positive regulation of natural killer cell mediated cytotoxicity [GO:0045954]; protein stabilization [GO:…	enzyme binding [GO:0019899]; ion channel inhibitor activity [GO:0008200]; protein domain specific binding [GO:0019904]; virus receptor activity [GO:0001618]
Q9NX63	297642	MICOS complex subunit MIC19 (Coiled-coil-helix-coiled-coil-helix domain-containing protein 3)	cristae formation [GO:0042407]; inner mitochondrial membrane organization [GO:0007007]; mitochondrial fusion [GO:0008053]	molecular adaptor activity [GO:0060090]; phosphatase binding [GO:0019902]
Q8IWY8	297285	Zinc finger and SCAN domain-containing protein 29 (Zinc finger protein 690)	regulation of transcription by RNA polymerase II [GO:0006357]	DNA-binding transcription factor activity, RNA polymerase II-specific [GO:0000981]; RNA polymerase II cis-regulatory region sequence-specific DNA binding [GO:0000978]; sequence-specific double-stranded DNA binding [GO:1990837]; zinc ion binding [GO:0008270]
Q9BUB5	296116	MAP kinase-interacting serine/threonine-protein kinase 1 (EC 2.7.11.1) (MAP kinase signal-integrating kinase 1) (MAPK signal-integrating kinase 1) (Mnk1)	intracellular signal transduction [GO:0035556]; peptidyl-serine phosphorylation [GO:0018105]; protein phosphorylation [GO:0006468]; regulation of translation [GO:0006417]	ATP binding [GO:0005524]; calcium-dependent protein serine/threonine kinase activity [GO:0009931]; calcium/calmodulin-dependent protein kinase activity [GO:0004683]; calmodulin binding [GO:0005516]; metal ion binding [GO:0046872]; protein serine kinase activity [GO:0106310]; protein serine/threonine kinase activity [GO:0004674]
Q14315	295756	Filamin-C (FLN-C) (FLNc) (ABP-280-like protein) (ABP-L) (Actin-binding-like protein) (Filamin-2) (Gamma-filamin)	sarcomere organization [GO:0045214]	actin filament binding [GO:0051015]; ankyrin binding [GO:0030506]; cytoskeletal protein binding [GO:0008092]; identical protein binding [GO:0042802]
Q92520	295687	Protein FAM3C (Interleukin-like EMT inducer)	epidermal cell differentiation [GO:0009913]; ERK1 and ERK2 cascade [GO:0070371]; gene expression [GO:0010467]; inflammatory response [GO:0006954]; keratinocyte proliferation [GO:0043616]; neutrophil differentiation [GO:0030223]; phosphatidylinositol 3-kinase/protein kinase B signal transduction [GO:0043491]	carbohydrate binding [GO:0030246]; cytokine activity [GO:0005125]
Q9UEE9	295510	Craniofacial development protein 1 (Bucentaur)	cell adhesion [GO:0007155]; chromatin remodeling [GO:0006338]; fibroblast apoptotic process [GO:0044346]; negative regulation of fibroblast apoptotic process [GO:2000270]; regulation of cell population proliferation [GO:0042127]; regulation of cell shape [GO:0008360]
P58557	295403	Endoribonuclease YbeY (EC 3.1.-.-)	rRNA processing [GO:0006364]	metal ion binding [GO:0046872]; metalloendopeptidase activity [GO:0004222]; RNA endonuclease activity [GO:0004521]
Q5T5Y3	295052	Calmodulin-regulated spectrin-associated protein 1	cytoskeleton organization [GO:0007010]; microtubule cytoskeleton organization [GO:0000226]; neuron projection development [GO:0031175]; regulation of cell morphogenesis [GO:0022604]; regulation of microtubule polymerization [GO:0031113]	calmodulin binding [GO:0005516]; microtubule binding [GO:0008017]; microtubule minus-end binding [GO:0051011]; spectrin binding [GO:0030507]
P61970	294916	Nuclear transport factor 2 (NTF-2) (Placental protein 15) (PP15)	mRNA transport [GO:0051028]; protein export from nucleus [GO:0006611]; protein import into nucleus [GO:0006606]; protein localization to nuclear pore [GO:0090204]	identical protein binding [GO:0042802]; nuclear import signal receptor activity [GO:0061608]; small GTPase binding [GO:0031267]; structural constituent of nuclear pore [GO:0017056]
Q14995	294537	Nuclear receptor subfamily 1 group D member 2 (Orphan nuclear hormone receptor BD73) (Rev-erb alpha-related receptor) (RVR) (Rev-erb-beta) (V-erbA-related protein 1-related) (EAR-1R)	cell differentiation [GO:0030154]; circadian behavior [GO:0048512]; energy homeostasis [GO:0097009]; hormone-mediated signaling pathway [GO:0009755]; intracellular receptor signaling pathway [GO:0030522]; lipid homeostasis [GO:0055088]; negative regulation of DNA-templated transcription [GO:0045892]; negative regulation of inflammatory response [GO:0050728]; negative regulation of transcription b…	DNA-binding transcription factor activity, RNA polymerase II-specific [GO:0000981]; DNA-binding transcription repressor activity, RNA polymerase II-specific [GO:0001227]; nuclear receptor activity [GO:0004879]; RNA polymerase II cis-regulatory region sequence-specific DNA binding [GO:0000978]; sequence-specific double-stranded DNA binding [GO:1990837]; zinc ion binding [GO:0008270]
Q14764	294469	Major vault protein (MVP) (Lung resistance-related protein)	cell population proliferation [GO:0008283]; ERBB signaling pathway [GO:0038127]; mRNA transport [GO:0051028]; negative regulation of epidermal growth factor receptor signaling pathway [GO:0042059]; negative regulation of protein autophosphorylation [GO:0031953]; negative regulation of protein tyrosine kinase activity [GO:0061099]; protein activation cascade [GO:0072376]; protein transport [GO:001…	identical protein binding [GO:0042802]; protein kinase binding [GO:0019901]; protein phosphatase binding [GO:0019903]
Q13618	294381	Cullin-3 (CUL-3)	anaphase-promoting complex-dependent catabolic process [GO:0031145]; cell migration [GO:0016477]; cell projection organization [GO:0030030]; cellular response to amino acid stimulus [GO:0071230]; cellular response to oxidative stress [GO:0034599]; COPII vesicle coating [GO:0048208]; embryonic cleavage [GO:0040016]; endoplasmic reticulum to Golgi vesicle-mediated transport [GO:0006888]; fibroblast…	cyclin binding [GO:0030332]; identical protein binding [GO:0042802]; Notch binding [GO:0005112]; POZ domain binding [GO:0031208]; ubiquitin ligase complex scaffold activity [GO:0160072]; ubiquitin protein ligase activity [GO:0061630]; ubiquitin protein ligase binding [GO:0031625]
O75380	294027	NADH dehydrogenase [ubiquinone] iron-sulfur protein 6, mitochondrial (Complex I-13kD-A) (CI-13kD-A) (NADH-ubiquinone oxidoreductase 13 kDa-A subunit)	aerobic respiration [GO:0009060]; cellular senescence [GO:0090398]; circulatory system development [GO:0072359]; DNA damage response, signal transduction by p53 class mediator [GO:0030330]; fatty acid metabolic process [GO:0006631]; gene expression [GO:0010467]; kidney development [GO:0001822]; mesenchymal stem cell differentiation [GO:0072497]; mesenchymal stem cell proliferation [GO:0097168]; m…	electron transfer activity [GO:0009055]; NADH dehydrogenase (ubiquinone) activity [GO:0008137]
Q96KN3	293480	Homeobox protein PKNOX2 (Homeobox protein PREP-2) (PBX/knotted homeobox 2)	regulation of transcription by RNA polymerase II [GO:0006357]	actin filament binding [GO:0051015]; actin monomer binding [GO:0003785]; RNA polymerase II transcription regulatory region sequence-specific DNA binding [GO:0000977]; sequence-specific double-stranded DNA binding [GO:1990837]
P11474	293465	Steroid hormone receptor ERR1 (Estrogen receptor-like 1) (Estrogen-related receptor alpha) (ERR-alpha) (Nuclear receptor subfamily 3 group B member 1)	positive regulation of transcription by RNA polymerase II [GO:0045944]; regulation of DNA-templated transcription [GO:0006355]; regulation of transcription by RNA polymerase II [GO:0006357]	DNA-binding transcription activator activity, RNA polymerase II-specific [GO:0001228]; DNA-binding transcription factor activity [GO:0003700]; DNA-binding transcription factor activity, RNA polymerase II-specific [GO:0000981]; DNA-binding transcription repressor activity, RNA polymerase II-specific [GO:0001227]; estrogen response element binding [GO:0034056]; nuclear receptor activity [GO:0004879…
Q8TAP6	292990	Centrosomal protein of 76 kDa (Cep76)	regulation of centriole replication [GO:0046599]
P28702	292336	Retinoic acid receptor RXR-beta (Nuclear receptor subfamily 2 group B member 2) (Retinoid X receptor beta)	cardiac muscle cell proliferation [GO:0060038]; cell differentiation [GO:0030154]; cellular response to retinoic acid [GO:0071300]; hormone-mediated signaling pathway [GO:0009755]; in utero embryonic development [GO:0001701]; maternal placenta development [GO:0001893]; mRNA transcription by RNA polymerase II [GO:0042789]; nervous system development [GO:0007399]; positive regulation of bone minera…	chromatin DNA binding [GO:0031490]; DNA-binding transcription activator activity, RNA polymerase II-specific [GO:0001228]; DNA-binding transcription factor activity, RNA polymerase II-specific [GO:0000981]; nuclear receptor activity [GO:0004879]; nuclear steroid receptor activity [GO:0003707]; retinoic acid-responsive element binding [GO:0044323]; RNA polymerase II transcription regulatory region…
Q9UHV9	292297	Prefoldin subunit 2	chaperone-mediated protein folding [GO:0061077]; negative regulation of amyloid fibril formation [GO:1905907]; positive regulation of cytoskeleton organization [GO:0051495]; protein folding [GO:0006457]; protein stabilization [GO:0050821]	amyloid-beta binding [GO:0001540]; protein folding chaperone [GO:0044183]; unfolded protein binding [GO:0051082]
Q66LE6	292172	Serine/threonine-protein phosphatase 2A 55 kDa regulatory subunit B delta isoform (PP2A subunit B isoform B55-delta) (PP2A subunit B isoform PR55-delta) (PP2A subunit B isoform R2-delta) (PP2A subunit B isoform delta)	cell division [GO:0051301]; exit from mitosis [GO:0010458]; mitotic cell cycle [GO:0000278]; regulation of chromosome segregation [GO:0051983]	enzyme-substrate adaptor activity [GO:0140767]; protein phosphatase regulator activity [GO:0019888]
Q9BXI2	291995	Mitochondrial ornithine transporter 2 (Solute carrier family 25 member 2)	L-arginine transmembrane transport [GO:1903826]; L-lysine transmembrane transport [GO:1903401]; L-ornithine transmembrane transport [GO:1903352]; mitochondrial L-ornithine transmembrane transport [GO:1990575]; ornithine metabolic process [GO:0006591]; urea cycle [GO:0000050]	antiporter activity [GO:0015297]; L-arginine transmembrane transporter activity [GO:0061459]; L-lysine transmembrane transporter activity [GO:0015189]; L-ornithine transmembrane transporter activity [GO:0000064]
P10606	291807	Cytochrome c oxidase subunit 5B, mitochondrial (Cytochrome c oxidase polypeptide Vb)	cellular respiration [GO:0045333]; mitochondrial electron transport, cytochrome c to oxygen [GO:0006123]; respiratory gaseous exchange by respiratory system [GO:0007585]	cytochrome-c oxidase activity [GO:0004129]; metal ion binding [GO:0046872]
Q9H0D6	291393	5'-3' exoribonuclease 2 (EC 3.1.13.-) (DHM1-like protein) (DHP protein)	hippocampus development [GO:0021766]; mRNA processing [GO:0006397]; neuron differentiation [GO:0030182]; nuclear-transcribed mRNA catabolic process [GO:0000956]; retina development in camera-type eye [GO:0060041]; RNA catabolic process [GO:0006401]; RNA metabolic process [GO:0016070]; RNA processing [GO:0006396]; rRNA processing [GO:0006364]; spermatogenesis [GO:0007283]; termination of RNA polym…	3'-5'-RNA exonuclease activity [GO:0000175]; 5'-3' exonuclease activity [GO:0008409]; 5'-3' RNA exonuclease activity [GO:0004534]; identical protein binding [GO:0042802]; nuclease activity [GO:0004518]; RNA binding [GO:0003723]; transcription termination site sequence-specific DNA binding [GO:0001147]; zinc ion binding [GO:0008270]
Q9H9S4	291297	Calcium-binding protein 39-like (Antigen MLAA-34) (MO25beta) (Mo25-like protein)	intracellular signal transduction [GO:0035556]	protein serine/threonine kinase activator activity [GO:0043539]
Q9NZJ6	291208	Ubiquinone biosynthesis O-methyltransferase, mitochondrial (3-demethylubiquinol 3-O-methyltransferase) (EC 2.1.1.64) (3-demethylubiquinone 3-O-methyltransferase) (EC 2.1.1.-) (Polyprenyldihydroxybenzoate methyltransferase) (EC 2.1.1.114)	glycerol metabolic process [GO:0006071]; methylation [GO:0032259]; ubiquinone biosynthetic process [GO:0006744]	3-demethylubiquinol 3-O-methyltransferase activity [GO:0061542]; 3-demethylubiquinone 3-O-methyltransferase activity [GO:0120537]; O-methyltransferase activity [GO:0008171]; polyprenyldihydroxybenzoate methyltransferase activity [GO:0010420]
O15144	291147	Actin-related protein 2/3 complex subunit 2 (Arp2/3 complex 34 kDa subunit) (p34-ARC)	actin filament polymerization [GO:0030041]; actin polymerization-dependent cell motility [GO:0070358]; Arp2/3 complex-mediated actin nucleation [GO:0034314]; positive regulation of actin filament polymerization [GO:0030838]; positive regulation of lamellipodium assembly [GO:0010592]; positive regulation of substrate adhesion-dependent cell spreading [GO:1900026]	actin binding [GO:0003779]; structural constituent of cytoskeleton [GO:0005200]
P53611	291114	Geranylgeranyl transferase type-2 subunit beta (EC 2.5.1.60) (Geranylgeranyl transferase type II subunit beta) (GGTase-II-beta) (Rab geranyl-geranyltransferase subunit beta) (Rab GG transferase beta) (Rab GGTase beta) (Rab geranylgeranyltransferase subunit beta) (Type II protein geranyl-geranyltransferase subunit beta)	endoplasmic reticulum to Golgi vesicle-mediated transport [GO:0006888]; protein geranylgeranylation [GO:0018344]; protein modification process [GO:0036211]; visual perception [GO:0007601]	Rab geranylgeranyltransferase activity [GO:0004663]; small GTPase binding [GO:0031267]; zinc ion binding [GO:0008270]
P21333	290908	Filamin-A (FLN-A) (Actin-binding protein 280) (ABP-280) (Alpha-filamin) (Endothelial actin-binding protein) (Filamin-1) (Non-muscle filamin)	actin crosslink formation [GO:0051764]; actin cytoskeleton organization [GO:0030036]; adenylate cyclase-inhibiting dopamine receptor signaling pathway [GO:0007195]; blood coagulation, intrinsic pathway [GO:0007597]; cerebral cortex development [GO:0021987]; cilium assembly [GO:0060271]; establishment of protein localization [GO:0045184]; establishment of Sertoli cell barrier [GO:0097368]; formati…	actin filament binding [GO:0051015]; cadherin binding [GO:0045296]; DNA-binding transcription factor binding [GO:0140297]; Fc-gamma receptor I complex binding [GO:0034988]; G protein-coupled receptor binding [GO:0001664]; GTPase binding [GO:0051020]; kinase binding [GO:0019900]; potassium channel regulator activity [GO:0015459]; protein homodimerization activity [GO:0042803]; protein sequestering…
Q9HAP2	290663	MLX-interacting protein (Class E basic helix-loop-helix protein 36) (bHLHe36) (Transcriptional activator MondoA)	positive regulation of transcription by RNA polymerase II [GO:0045944]; regulation of transcription by RNA polymerase II [GO:0006357]	DNA-binding transcription activator activity, RNA polymerase II-specific [GO:0001228]; DNA-binding transcription factor activity, RNA polymerase II-specific [GO:0000981]; protein dimerization activity [GO:0046983]; RNA polymerase II cis-regulatory region sequence-specific DNA binding [GO:0000978]; RNA polymerase II transcription regulatory region sequence-specific DNA binding [GO:0000977]
Q9H008	290540	Phospholysine phosphohistidine inorganic pyrophosphate phosphatase (hLHPP) (EC 3.1.3.-) (EC 3.6.1.1)	phosphate-containing compound metabolic process [GO:0006796]	inorganic diphosphate phosphatase activity [GO:0004427]; metal ion binding [GO:0046872]; phosphatase activity [GO:0016791]; protein homodimerization activity [GO:0042803]
Q96LJ7	290077	Dehydrogenase/reductase SDR family member 1 (EC 1.1.1.-) (Short chain dehydrogenase/reductase family 19C member 1) (Protein SDR19C1)		carbonyl reductase (NADPH) activity [GO:0004090]; estradiol 17-alpha-dehydrogenase [NAD(P)+] activity [GO:0047881]; oxidoreductase activity, acting on the CH-OH group of donors, NAD or NADP as acceptor [GO:0016616]; testosterone 17-beta-dehydrogenase (NADP+) activity [GO:0047045]
Q9NP92	290046	Large ribosomal subunit protein mL65 (39S ribosomal protein S30, mitochondrial) (MRP-S30) (S30mt) (Large ribosomal subunit protein mS30) (Programmed cell death protein 9)	apoptotic process [GO:0006915]; mitochondrial translation [GO:0032543]	RNA binding [GO:0003723]; structural constituent of ribosome [GO:0003735]
O14925	289904	Mitochondrial import inner membrane translocase subunit Tim23	intracellular protein transport [GO:0006886]; protein import into mitochondrial matrix [GO:0030150]; protein targeting to mitochondrion [GO:0006626]; type 2 mitophagy [GO:0061734]	protein transmembrane transporter activity [GO:0008320]
P62487	289754	DNA-directed RNA polymerase II subunit RPB7 (RNA polymerase II subunit B7) (DNA-directed RNA polymerase II subunit G) (RNA polymerase II 19 kDa subunit) (RPB19)	nuclear-transcribed mRNA catabolic process [GO:0000956]; positive regulation of nuclear-transcribed mRNA poly(A) tail shortening [GO:0060213]; positive regulation of translational initiation [GO:0045948]; transcription by RNA polymerase II [GO:0006366]; transcription initiation at RNA polymerase II promoter [GO:0006367]	single-stranded DNA binding [GO:0003697]; single-stranded RNA binding [GO:0003727]; translation initiation factor binding [GO:0031369]
P51826	289618	AF4/FMR2 family member 3 (Lymphoid nuclear protein related to AF4) (Protein LAF-4)	embryonic hindlimb morphogenesis [GO:0035116]; regulation of gene expression [GO:0010468]; response to tumor necrosis factor [GO:0034612]	DNA-binding transcription factor activity [GO:0003700]; double-stranded DNA binding [GO:0003690]
P50607	289574	Tubby protein homolog	intraciliary transport [GO:0042073]; phagocytosis, recognition [GO:0006910]; photoreceptor cell maintenance [GO:0045494]; positive regulation of phagocytosis [GO:0050766]; protein localization to cilium [GO:0061512]; protein localization to photoreceptor outer segment [GO:1903546]; receptor localization to non-motile cilium [GO:0097500]; regulation of G protein-coupled receptor signaling pathway …	G protein-coupled receptor binding [GO:0001664]; intraciliary transport particle A binding [GO:0120160]; protein-containing complex binding [GO:0044877]
P40424	289516	Pre-B-cell leukemia transcription factor 1 (Homeobox protein PBX1) (Homeobox protein PRL)	adrenal gland development [GO:0030325]; animal organ morphogenesis [GO:0009887]; anterior/posterior pattern specification [GO:0009952]; brain development [GO:0007420]; branching involved in ureteric bud morphogenesis [GO:0001658]; embryonic hemopoiesis [GO:0035162]; embryonic limb morphogenesis [GO:0030326]; embryonic organ development [GO:0048568]; embryonic skeletal system development [GO:00487…	DNA binding [GO:0003677]; DNA-binding transcription activator activity, RNA polymerase II-specific [GO:0001228]; DNA-binding transcription factor activity [GO:0003700]; DNA-binding transcription factor activity, RNA polymerase II-specific [GO:0000981]; DNA-binding transcription factor binding [GO:0140297]; RNA polymerase II cis-regulatory region sequence-specific DNA binding [GO:0000978]; sequenc…
Q9Y2Q3	289375	Glutathione S-transferase kappa 1 (EC 2.5.1.18) (GST 13-13) (GST class-kappa) (GSTK1-1) (hGSTK1) (Glutathione S-transferase subunit 13)	epithelial cell differentiation [GO:0030855]; glutathione metabolic process [GO:0006749]	glutathione peroxidase activity [GO:0004602]; glutathione transferase activity [GO:0004364]
Q9Y2T4	289291	Serine/threonine-protein phosphatase 2A 55 kDa regulatory subunit B gamma isoform (IMYPNO1) (PP2A subunit B isoform B55-gamma) (PP2A subunit B isoform PR55-gamma) (PP2A subunit B isoform R2-gamma) (PP2A subunit B isoform gamma)		protein phosphatase regulator activity [GO:0019888]
Q15334	289248	Lethal(2) giant larvae protein homolog 1 (LLGL) (DLG4) (Hugl-1) (Human homolog to the D-lgl gene protein)	axonogenesis [GO:0007409]; cortical actin cytoskeleton organization [GO:0030866]; establishment of spindle orientation [GO:0051294]; establishment or maintenance of epithelial cell apical/basal polarity [GO:0045197]; exocytosis [GO:0006887]; Golgi to plasma membrane transport [GO:0006893]; protein-containing complex assembly [GO:0065003]; regulation of establishment or maintenance of cell polarit…	GTPase activator activity [GO:0005096]; myosin II binding [GO:0045159]; protein kinase binding [GO:0019901]; structural molecule activity [GO:0005198]
Q9BV44	289133	tRNA (guanine(6)-N(2))-methyltransferase THUMP3 (EC 2.1.1.256) (THUMP domain-containing protein 3) (tRNA(Trp) (guanine(7)-N(2))-methyltransferase THUMP3) (EC 2.1.1.-)	tRNA methylation [GO:0030488]	tRNA (guanine(6)-N2)-methyltransferase activity [GO:0160117]; tRNA (guanine(7)-N2)-methyltransferase activity [GO:0160118]; tRNA (guanine) methyltransferase activity [GO:0016423]; tRNA binding [GO:0000049]
O43291	288774	Kunitz-type protease inhibitor 2 (Hepatocyte growth factor activator inhibitor type 2) (HAI-2) (Placental bikunin)	basement membrane organization [GO:0071711]; cellular response to BMP stimulus [GO:0071773]; epithelial cell morphogenesis involved in placental branching [GO:0060672]; establishment or maintenance of cell polarity [GO:0007163]; negative regulation of cell motility [GO:2000146]; negative regulation of cell-cell adhesion [GO:0022408]; negative regulation of neural precursor cell proliferation [GO:…	endopeptidase inhibitor activity [GO:0004866]; serine-type endopeptidase inhibitor activity [GO:0004867]
O15294	288714	UDP-N-acetylglucosamine--peptide N-acetylglucosaminyltransferase 110 kDa subunit (EC 2.4.1.255) (O-GlcNAc transferase subunit p110) (O-linked N-acetylglucosamine transferase 110 kDa subunit) (OGT)	apoptotic process [GO:0006915]; cellular response to glucose stimulus [GO:0071333]; chromatin organization [GO:0006325]; circadian regulation of gene expression [GO:0032922]; hemopoiesis [GO:0030097]; mitophagy [GO:0000423]; negative regulation of cell migration [GO:0030336]; negative regulation of non-canonical inflammasome complex assembly [GO:0160076]; negative regulation of proteasomal ubiqui…	acetylglucosaminyltransferase activity [GO:0008375]; chromatin DNA binding [GO:0031490]; phosphatidylinositol-3,4,5-trisphosphate binding [GO:0005547]; protein O-acetylglucosaminyltransferase activity [GO:0097363]
Q6ZNA4	288594	E3 ubiquitin-protein ligase Arkadia (EC 2.3.2.27) (RING finger protein 111) (hRNF111) (RING-type E3 ubiquitin transferase Arkadia)	global genome nucleotide-excision repair [GO:0070911]; pattern specification process [GO:0007389]; positive regulation of protein ubiquitination [GO:0031398]; positive regulation of transforming growth factor beta receptor signaling pathway [GO:0030511]; protein polyubiquitination [GO:0000209]; protein ubiquitination [GO:0016567]; ubiquitin-dependent protein catabolic process [GO:0006511]	SMAD binding [GO:0046332]; SUMO polymer binding [GO:0032184]; ubiquitin protein ligase activity [GO:0061630]; zinc ion binding [GO:0008270]
P51531	288581	SWI/SNF-related matrix-associated actin-dependent regulator of chromatin subfamily A member 2 (SAMRCA2) (EC 3.6.4.-) (BRG1-associated factor 190B) (BAF190B) (Probable global transcription activator SNF2L2) (Protein brahma homolog) (hBRM) (SNF2-alpha)	chromatin remodeling [GO:0006338]; negative regulation of cell differentiation [GO:0045596]; negative regulation of cell growth [GO:0030308]; negative regulation of cell population proliferation [GO:0008285]; negative regulation of DNA-templated transcription [GO:0045892]; negative regulation of transcription by RNA polymerase II [GO:0000122]; nervous system development [GO:0007399]; positive reg…	ATP binding [GO:0005524]; ATP-dependent activity, acting on DNA [GO:0008094]; chromatin binding [GO:0003682]; DNA binding [GO:0003677]; helicase activity [GO:0004386]; histone binding [GO:0042393]; hydrolase activity [GO:0016787]; nucleosome array spacer activity [GO:0140750]; transcription cis-regulatory region binding [GO:0000976]; transcription coactivator activity [GO:0003713]
P52815	288330	Large ribosomal subunit protein bL12m (39S ribosomal protein L12, mitochondrial) (L12mt) (MRP-L12) (5c5-2) [Cleaved into: Large ribosomal subunit protein bL12m, long mature form; Large ribosomal subunit protein bL12m, short mature form]	mitochondrial transcription [GO:0006390]; mitochondrial translation [GO:0032543]; positive regulation of DNA-templated transcription [GO:0045893]; translation [GO:0006412]	mRNA binding [GO:0003729]; RNA binding [GO:0003723]; structural constituent of ribosome [GO:0003735]
Q9NVQ4	288241	Fas apoptotic inhibitory molecule 1	apoptotic process [GO:0006915]; negative regulation of extrinsic apoptotic signaling pathway via death domain receptors [GO:1902042]
Q9NSI2	288094	Ribosome biogenesis protein SLX9 homolog	maturation of SSU-rRNA from tricistronic rRNA transcript (SSU-rRNA, 5.8S rRNA, LSU-rRNA) [GO:0000462]
Q15286	288078	Ras-related protein Rab-35 (EC 3.6.5.2) (GTP-binding protein RAY) (Ras-related protein Rab-1C)	antigen processing and presentation [GO:0019882]; cellular response to nerve growth factor stimulus [GO:1990090]; endocytic recycling [GO:0032456]; endosomal transport [GO:0016197]; mitotic cytokinesis [GO:0000281]; neuron projection development [GO:0031175]; plasma membrane to endosome transport [GO:0048227]; protein localization [GO:0008104]; protein localization to endosome [GO:0036010]; prote…	G protein activity [GO:0003925]; GDP binding [GO:0019003]; GTP binding [GO:0005525]; GTPase activity [GO:0003924]; phosphatidylinositol-4,5-bisphosphate binding [GO:0005546]
P26639	288000	Threonine--tRNA ligase 1, cytoplasmic (EC 6.1.1.3) (Threonyl-tRNA synthetase) (ThrRS) (Threonyl-tRNA synthetase 1)	threonyl-tRNA aminoacylation [GO:0006435]	ATP binding [GO:0005524]; identical protein binding [GO:0042802]; threonine-tRNA ligase activity [GO:0004829]; tRNA binding [GO:0000049]; zinc ion binding [GO:0008270]
Q9Y4K1	287985	Beta/gamma crystallin domain-containing protein 1 (Absent in melanoma 1 protein)		carbohydrate binding [GO:0030246]
P17612	287656	cAMP-dependent protein kinase catalytic subunit alpha (PKA C-alpha) (EC 2.7.11.11)	adenylate cyclase-activating G protein-coupled receptor signaling pathway [GO:0007189]; adenylate cyclase-inhibiting G protein-coupled receptor signaling pathway [GO:0007193]; cAMP/PKA signal transduction [GO:0141156]; cell communication by electrical coupling involved in cardiac conduction [GO:0086064]; cellular response to cold [GO:0070417]; cellular response to epinephrine stimulus [GO:0071872…	ATP binding [GO:0005524]; cAMP-dependent protein kinase activity [GO:0004691]; channel activator activity [GO:0099103]; magnesium ion binding [GO:0000287]; manganese ion binding [GO:0030145]; protein domain specific binding [GO:0019904]; protein kinase A regulatory subunit binding [GO:0034237]; protein kinase activity [GO:0004672]; protein kinase binding [GO:0019901]; protein serine kinase activi…
Q9Y520	287499	Protein PRRC2C (BAT2 domain-containing protein 1) (HBV X-transactivated gene 2 protein) (HBV XAg-transactivated protein 2) (HLA-B-associated transcript 2-like 2) (Proline-rich and coiled-coil-containing protein 2C)	hematopoietic progenitor cell differentiation [GO:0002244]; stress granule assembly [GO:0034063]	RNA binding [GO:0003723]
O75503	287383	Bis(monoacylglycero)phosphate synthase CLN5 (BMP synthase CLN5) (EC 2.3.1.-) (Ceroid-lipofuscinosis neuronal protein 5) (Protein CLN5) (Palmitoyl protein thioesterase CLN5) (EC 3.1.2.22) (S-depalmitoylase CLN5) [Cleaved into: Bis(monoacylglycero)phosphate synthase CLN5, secreted form]	brain development [GO:0007420]; glycosylation [GO:0070085]; lysosomal lumen acidification [GO:0007042]; lysosome organization [GO:0007040]; neurogenesis [GO:0022008]; neuron maturation [GO:0042551]; positive regulation of GTP binding [GO:1904426]; protein catabolic process [GO:0030163]; retrograde transport, endosome to Golgi [GO:0042147]; signal peptide processing [GO:0006465]; visual perception…	bis(monoacylglycero)phosphate synthase activity [GO:0160121]; D-mannose binding [GO:0005537]; hydrolase activity, acting on glycosyl bonds [GO:0016798]; long-chain fatty acyl-CoA hydrolase activity [GO:0052816]
Q567U6	287145	Coiled-coil domain-containing protein 93	endocytic recycling [GO:0032456]; Golgi to plasma membrane transport [GO:0006893]; protein transport [GO:0015031]
Q8WWV3	286925	NAD(P)H oxidoreductase RTN4IP1, mitochondrial (EC 1.6.5.-) (NOGO-interacting mitochondrial protein) (Reticulon-4-interacting protein 1)	nervous system development [GO:0007399]; regulation of dendrite development [GO:0050773]; ubiquinone biosynthetic process [GO:0006744]	NADPH dehydrogenase (quinone) activity [GO:0008753]; zinc ion binding [GO:0008270]
Q9Y223	286747	Bifunctional UDP-N-acetylglucosamine 2-epimerase/N-acetylmannosamine kinase (UDP-GlcNAc-2-epimerase/ManAc kinase) [Includes: UDP-N-acetylglucosamine 2-epimerase (hydrolyzing) (EC 3.2.1.183) (UDP-GlcNAc-2-epimerase) (Uridine diphosphate-N-acetylglucosamine-2-epimerase); N-acetylmannosamine kinase (EC 2.7.1.60) (ManAc kinase)]	CMP-N-acetylneuraminate biosynthetic process [GO:0006055]; glycosylation [GO:0070085]; N-acetylglucosamine biosynthetic process [GO:0006045]; N-acetylneuraminate biosynthetic process [GO:0046380]; UDP-N-acetylglucosamine metabolic process [GO:0006047]	ATP binding [GO:0005524]; hydrolase activity, hydrolyzing O-glycosyl compounds [GO:0004553]; metal ion binding [GO:0046872]; N-acylmannosamine kinase activity [GO:0009384]; UDP-N-acetylglucosamine 2-epimerase activity [GO:0008761]
P68543	286702	UBX domain-containing protein 2A (UBX domain-containing protein 4)	autophagosome assembly [GO:0000045]; cellular response to leukemia inhibitory factor [GO:1990830]; Golgi organization [GO:0007030]; membrane fusion [GO:0061025]; negative regulation of ERAD pathway [GO:1904293]; negative regulation of proteolysis [GO:0045861]; nuclear membrane reassembly [GO:0031468]; positive regulation of protein catabolic process [GO:0045732]; proteasome-mediated ubiquitin-dep…	acetylcholine receptor binding [GO:0033130]; ubiquitin binding [GO:0043130]
Q8NFD5	286587	AT-rich interactive domain-containing protein 1B (ARID domain-containing protein 1B) (BRG1-associated factor 250b) (BAF250B) (BRG1-binding protein hELD/OSA1) (Osa homolog 2) (hOsa2) (p250R)	chromatin remodeling [GO:0006338]; nervous system development [GO:0007399]; positive regulation of cell differentiation [GO:0045597]; positive regulation of DNA-templated transcription [GO:0045893]; positive regulation of double-strand break repair [GO:2000781]; positive regulation of myoblast differentiation [GO:0045663]; positive regulation of T cell differentiation [GO:0045582]; regulation of …	DNA binding [GO:0003677]; transcription coactivator activity [GO:0003713]
Q15459	286584	Splicing factor 3A subunit 1 (SF3a120) (Spliceosome-associated protein 114) (SAP 114)	mRNA 3'-splice site recognition [GO:0000389]; mRNA cis splicing, via spliceosome [GO:0045292]; mRNA processing [GO:0006397]; mRNA splicing, via spliceosome [GO:0000398]; U2-type prespliceosome assembly [GO:1903241]	RNA binding [GO:0003723]
Q92542	286176	Nicastrin	adult behavior [GO:0030534]; amyloid precursor protein biosynthetic process [GO:0042983]; amyloid precursor protein catabolic process [GO:0042987]; amyloid precursor protein metabolic process [GO:0042982]; amyloid-beta formation [GO:0034205]; cellular response to calcium ion [GO:0071277]; central nervous system myelination [GO:0022010]; cerebellum development [GO:0021549]; epithelial cell prolife…	aspartic endopeptidase activity, intramembrane cleaving [GO:0042500]; ATPase binding [GO:0051117]; endopeptidase activator activity [GO:0061133]; growth factor receptor binding [GO:0070851]; protein-macromolecule adaptor activity [GO:0030674]
P31749	285880	RAC-alpha serine/threonine-protein kinase (EC 2.7.11.1) (Protein kinase B) (PKB) (Protein kinase B alpha) (PKB alpha) (Proto-oncogene c-Akt) (RAC-PK-alpha)	activation-induced cell death of T cells [GO:0006924]; anoikis [GO:0043276]; apoptotic mitochondrial changes [GO:0008637]; behavioral response to pain [GO:0048266]; cell differentiation [GO:0030154]; cell migration involved in sprouting angiogenesis [GO:0002042]; cell population proliferation [GO:0008283]; cellular response to decreased oxygen levels [GO:0036294]; cellular response to epidermal g…	14-3-3 protein binding [GO:0071889]; ATP binding [GO:0005524]; calmodulin binding [GO:0005516]; enzyme binding [GO:0019899]; identical protein binding [GO:0042802]; kinase activity [GO:0016301]; kinase binding [GO:0019900]; nitric-oxide synthase regulator activity [GO:0030235]; phosphatidylinositol-3,4,5-trisphosphate binding [GO:0005547]; phosphatidylinositol-3,4-bisphosphate binding [GO:0043325…
O43772	285570	Mitochondrial carnitine/acylcarnitine carrier protein (Carnitine/acylcarnitine translocase) (CAC) (CACT) (Solute carrier family 25 member 20)	carnitine shuttle [GO:0006853]; carnitine transmembrane transport [GO:1902603]; in utero embryonic development [GO:0001701]; mitochondrial transport [GO:0006839]	carnitine:O-acyl-L-carnitine antiporter activity [GO:0005476]; O-acyl-L-carnitine transmembrane transporter activity [GO:0015227]
Q08999	285413	Retinoblastoma-like protein 2 (130 kDa retinoblastoma-associated protein) (p130) (Retinoblastoma-related protein 2) (RBR-2) (pRb2)	cell differentiation [GO:0030154]; chromatin organization [GO:0006325]; negative regulation of G1/S transition of mitotic cell cycle [GO:2000134]; negative regulation of gene expression [GO:0010629]; regulation of lipid kinase activity [GO:0043550]; regulation of transcription by RNA polymerase II [GO:0006357]	promoter-specific chromatin binding [GO:1990841]; RNA polymerase II transcription regulatory region sequence-specific DNA binding [GO:0000977]
P51148	285330	Ras-related protein Rab-5C (EC 3.6.5.2) (L1880) (RAB5L)	endocytosis [GO:0006897]; endosome organization [GO:0007032]; intracellular protein transport [GO:0006886]; plasma membrane to endosome transport [GO:0048227]; regulation of endocytosis [GO:0030100]	G protein activity [GO:0003925]; GDP binding [GO:0019003]; GTP binding [GO:0005525]; GTPase activity [GO:0003924]
Q9NWX6	285206	Probable tRNA(His) guanylyltransferase (EC 2.7.7.79) (Induced in high glucose-1) (IHG-1) (Interphase cytoplasmic foci protein 45) (tRNA-histidine guanylyltransferase)	mitochondrial fusion [GO:0008053]; protein homotetramerization [GO:0051289]; response to oxidative stress [GO:0006979]; stress-induced mitochondrial fusion [GO:1990046]; tRNA modification [GO:0006400]; tRNA processing [GO:0008033]	ATP binding [GO:0005524]; GTP binding [GO:0005525]; guanyl-nucleotide exchange factor activity [GO:0005085]; identical protein binding [GO:0042802]; magnesium ion binding [GO:0000287]; nucleotidyltransferase activity [GO:0016779]; tRNA binding [GO:0000049]; tRNA guanylyltransferase activity [GO:0008193]
Q13571	285110	Lysosomal-associated transmembrane protein 5 (Lysosomal-associated multitransmembrane protein 5) (Retinoic acid-inducible E3 protein)	cellular response to leukemia inhibitory factor [GO:1990830]; defense response to tumor cell [GO:0002357]; Golgi to lysosome transport [GO:0090160]; induction of programmed cell death [GO:0012502]; intracellular protein transport [GO:0006886]; intrinsic apoptotic signaling pathway [GO:0097193]; negative regulation of activated T cell proliferation [GO:0046007]; negative regulation of autophagic c…	protein sequestering activity [GO:0140311]; ubiquitin protein ligase binding [GO:0031625]
P30048	285087	Thioredoxin-dependent peroxide reductase, mitochondrial (EC 1.11.1.24) (Antioxidant protein 1) (AOP-1) (HBC189) (Peroxiredoxin III) (Prx-III) (Peroxiredoxin-3) (Protein MER5 homolog) (Thioredoxin-dependent peroxiredoxin 3)	cell redox homeostasis [GO:0045454]; cellular response to oxidative stress [GO:0034599]; cellular response to reactive oxygen species [GO:0034614]; hydrogen peroxide catabolic process [GO:0042744]; maternal placenta development [GO:0001893]; mitochondrion organization [GO:0007005]; myeloid cell differentiation [GO:0030099]; negative regulation of apoptotic process [GO:0043066]; negative regulatio…	cysteine-type endopeptidase inhibitor activity involved in apoptotic process [GO:0043027]; identical protein binding [GO:0042802]; NADH-dependent peroxiredoxin activity [GO:0102039]; protein kinase binding [GO:0019901]; thioredoxin peroxidase activity [GO:0008379]
Q96KR1	284928	Zinc finger RNA-binding protein (hZFR) (M-phase phosphoprotein homolog)		DNA binding [GO:0003677]; double-stranded RNA binding [GO:0003725]; RNA binding [GO:0003723]; single-stranded RNA binding [GO:0003727]; zinc ion binding [GO:0008270]
O15027	284910	Protein transport protein Sec16A (SEC16 homolog A) (p250)	endoplasmic reticulum organization [GO:0007029]; endoplasmic reticulum to Golgi vesicle-mediated transport [GO:0006888]; Golgi organization [GO:0007030]; Golgi to plasma membrane transport [GO:0006893]; protein exit from endoplasmic reticulum [GO:0032527]; protein localization to endoplasmic reticulum exit site [GO:0070973]; protein localization to plasma membrane [GO:0072659]; protein stabilizat…
O75031	284703	Heat shock factor 2-binding protein	double-strand break repair involved in meiotic recombination [GO:1990918]; female meiosis I [GO:0007144]; male meiosis I [GO:0007141]; spermatogenesis [GO:0007283]; transcription by RNA polymerase II [GO:0006366]
Q96FN9	284537	D-aminoacyl-tRNA deacylase 2 (EC 3.1.1.96) (Animalia-specific tRNA deacylase) (ATD) (D-tyrosyl-tRNA(Tyr) deacylase 2) (L-alanyl-tRNA deacylase)	aminoacyl-tRNA metabolism involved in translational fidelity [GO:0106074]; tRNA metabolic process [GO:0006399]	Ala-tRNA(Thr) deacylase activity [GO:0106105]; D-tyrosyl-tRNA(Tyr) deacylase activity [GO:0051500]; tRNA binding [GO:0000049]
Q8WUM4	284240	Programmed cell death 6-interacting protein (PDCD6-interacting protein) (ALG-2-interacting protein 1) (ALG-2-interacting protein X) (Hp95)	actomyosin contractile ring assembly [GO:0000915]; apoptotic process [GO:0006915]; bicellular tight junction assembly [GO:0070830]; extracellular exosome biogenesis [GO:0097734]; macroautophagy [GO:0016236]; maintenance of epithelial cell apical/basal polarity [GO:0045199]; midbody abscission [GO:0061952]; mitotic cytokinesis [GO:0000281]; multivesicular body assembly [GO:0036258]; positive regul…	calcium-dependent protein binding [GO:0048306]; protein homodimerization activity [GO:0042803]; proteinase activated receptor binding [GO:0031871]
O75688	284024	Protein phosphatase 1B (EC 3.1.3.16) (Protein phosphatase 2C isoform beta) (PP2C-beta)	N-terminal protein myristoylation [GO:0006499]; negative regulation of canonical NF-kappaB signal transduction [GO:0043124]; negative regulation of defense response to virus [GO:0050687]; negative regulation of interferon-beta production [GO:0032688]; negative regulation of non-canonical NF-kappaB signal transduction [GO:1901223]; peptidyl-threonine dephosphorylation [GO:0035970]; positive regula…	magnesium ion binding [GO:0000287]; manganese ion binding [GO:0030145]; protein serine/threonine phosphatase activity [GO:0004722]
Q8IUF1	283929	Zinc-regulated GTPase metalloprotein activator 1B (EC 3.6.5.-) (Cobalamin synthase W domain-containing protein 2) (COBW domain-containing protein 2)		GTP binding [GO:0005525]; hydrolase activity [GO:0016787]; metal ion binding [GO:0046872]
Q6PRD7	283888	Cementoblastoma-derived protein 1 (Cementum protein 1) (Cementum protein 23) (CP-23)	biomineral tissue development [GO:0031214]; cell differentiation [GO:0030154]; cell population proliferation [GO:0008283]; odontogenesis [GO:0042476]	hydroxyapatite binding [GO:0046848]
Q07817	283660	Bcl-2-like protein 1 (Bcl2-L-1) (Apoptosis regulator Bcl-X)	apoptotic mitochondrial changes [GO:0008637]; apoptotic process in bone marrow cell [GO:0071839]; cellular response to alkaloid [GO:0071312]; cellular response to amino acid stimulus [GO:0071230]; cellular response to gamma radiation [GO:0071480]; defense response to virus [GO:0051607]; dendritic cell apoptotic process [GO:0097048]; dendritic cell proliferation [GO:0044565]; ectopic germ cell pro…	BH3 domain binding [GO:0051434]; channel activity [GO:0015267]; identical protein binding [GO:0042802]; protein kinase binding [GO:0019901]
Q7KZ85	283460	Transcription elongation factor SPT6 (hSPT6) (Histone chaperone suppressor of Ty6) (Tat-cotransactivator 2 protein) (Tat-CT2 protein)	blastocyst formation [GO:0001825]; mRNA processing [GO:0006397]; mRNA transport [GO:0051028]; nucleosome organization [GO:0034728]; regulation of isotype switching [GO:0045191]; regulation of muscle cell differentiation [GO:0051147]; RNA splicing [GO:0008380]; transcription elongation by RNA polymerase II [GO:0006368]; transcription elongation-coupled chromatin remodeling [GO:0140673]	DNA binding [GO:0003677]; histone binding [GO:0042393]; nucleosome binding [GO:0031491]; RNA binding [GO:0003723]
O15164	283248	Transcription intermediary factor 1-alpha (TIF1-alpha) (EC 2.3.2.27) (E3 ubiquitin-protein ligase TRIM24) (RING finger protein 82) (RING-type E3 ubiquitin transferase TIF1-alpha) (Tripartite motif-containing protein 24)	calcium ion homeostasis [GO:0055074]; cellular response to estrogen stimulus [GO:0071391]; epithelial cell proliferation [GO:0050673]; negative regulation of DNA-templated transcription [GO:0045892]; negative regulation of epithelial cell proliferation [GO:0050680]; positive regulation of gene expression [GO:0010628]; protein catabolic process [GO:0030163]; protein ubiquitination [GO:0016567]; re…	chromatin binding [GO:0003682]; estrogen response element binding [GO:0034056]; lysine-acetylated histone binding [GO:0070577]; nuclear receptor binding [GO:0016922]; p53 binding [GO:0002039]; protein kinase activity [GO:0004672]; signaling receptor binding [GO:0005102]; transcription coactivator activity [GO:0003713]; ubiquitin protein ligase activity [GO:0061630]; zinc ion binding [GO:0008270]
Q8IYB4	283174	PEX5-related protein (PEX2-related protein) (PEX5-like protein) (Peroxin-5-related protein) (Peroxisome biogenesis factor 5-like) (Tetratricopeptide repeat-containing Rab8b-interacting protein) (Pex5Rp) (TRIP8b)	protein import into peroxisome matrix, docking [GO:0016560]	peroxisome matrix targeting signal-1 binding [GO:0005052]; peroxisome targeting sequence binding [GO:0000268]; small GTPase binding [GO:0031267]
O60841	283126	Eukaryotic translation initiation factor 5B (eIF-5B) (EC 3.6.5.3) (Translation initiation factor IF-2)	regulation of translational initiation [GO:0006446]; ribosome assembly [GO:0042255]; translational initiation [GO:0006413]	GTP binding [GO:0005525]; GTPase activity [GO:0003924]; metal ion binding [GO:0046872]; RNA binding [GO:0003723]; translation initiation factor activity [GO:0003743]; tRNA binding [GO:0000049]
Q9BY43	283052	Charged multivesicular body protein 4a (Chromatin-modifying protein 4a) (CHMP4a) (SNF7 homolog associated with Alix-2) (SNF7-1) (hSnf-1) (Vacuolar protein sorting-associated protein 32-1) (Vps32-1) (hVps32-1)	autophagosome maturation [GO:0097352]; autophagy [GO:0006914]; late endosome to lysosome transport [GO:1902774]; late endosome to vacuole transport via multivesicular body sorting pathway [GO:0032511]; macroautophagy [GO:0016236]; membrane fission [GO:0090148]; membrane invagination [GO:0010324]; midbody abscission [GO:0061952]; mitotic metaphase chromosome alignment [GO:0007080]; multivesicular …	ATPase binding [GO:0051117]; identical protein binding [GO:0042802]; lipid binding [GO:0008289]; protein homodimerization activity [GO:0042803]
P67809	283026	Y-box-binding protein 1 (YB-1) (CCAAT-binding transcription factor I subunit A) (CBF-A) (DNA-binding protein B) (DBPB) (Enhancer factor I subunit A) (EFI-A) (Nuclease-sensitive element-binding protein 1) (Y-box transcription factor)	cellular response to interleukin-7 [GO:0098761]; CRD-mediated mRNA stabilization [GO:0070934]; embryonic morphogenesis [GO:0048598]; epidermis development [GO:0008544]; in utero embryonic development [GO:0001701]; miRNA transport [GO:1990428]; mRNA processing [GO:0006397]; mRNA stabilization [GO:0048255]; negative regulation of cellular senescence [GO:2000773]; negative regulation of nuclear-tran…	C5-methylcytidine-containing RNA reader activity [GO:0062153]; chromatin binding [GO:0003682]; DNA binding [GO:0003677]; double-stranded DNA binding [GO:0003690]; GTPase binding [GO:0051020]; miRNA binding [GO:0035198]; mRNA binding [GO:0003729]; nucleic acid binding [GO:0003676]; RNA binding [GO:0003723]; sequence-specific double-stranded DNA binding [GO:1990837]; single-stranded DNA binding [GO…
Q16537	283004	Serine/threonine-protein phosphatase 2A 56 kDa regulatory subunit epsilon isoform (PP2A B subunit isoform B'-epsilon) (PP2A B subunit isoform B56-epsilon) (PP2A B subunit isoform PR61-epsilon) (PP2A B subunit isoform R5-epsilon)	signal transduction [GO:0007165]	protein phosphatase activator activity [GO:0072542]; protein phosphatase regulator activity [GO:0019888]
P07954	282263	Fumarate hydratase, mitochondrial (Fumarase) (HsFH) (EC 4.2.1.2)	arginine metabolic process [GO:0006525]; DNA damage response [GO:0006974]; DNA repair [GO:0006281]; fumarate metabolic process [GO:0006106]; homeostasis of number of cells within a tissue [GO:0048873]; malate metabolic process [GO:0006108]; positive regulation of cold-induced thermogenesis [GO:0120162]; positive regulation of double-strand break repair via nonhomologous end joining [GO:2001034]; …	fumarate hydratase activity [GO:0004333]; histone binding [GO:0042393]
P62316	282153	Small nuclear ribonucleoprotein Sm D2 (Sm-D2) (snRNP core protein D2)	7-methylguanosine cap hypermethylation [GO:0036261]; mRNA splicing, via spliceosome [GO:0000398]; RNA splicing [GO:0008380]; spliceosomal complex assembly [GO:0000245]; spliceosomal snRNP assembly [GO:0000387]; U2-type prespliceosome assembly [GO:1903241]	RNA binding [GO:0003723]
Q09472	281782	Histone acetyltransferase p300 (p300 HAT) (EC 2.3.1.48) (E1A-associated protein p300) (Histone butyryltransferase p300) (EC 2.3.1.-) (Histone crotonyltransferase p300) (EC 2.3.1.-) (Protein 2-hydroxyisobutyryltransferase p300) (EC 2.3.1.-) (Protein lactyltransferas p300) (EC 2.3.1.-) (Protein propionyltransferase p300) (EC 2.3.1.-)	animal organ morphogenesis [GO:0009887]; apoptotic process [GO:0006915]; B cell differentiation [GO:0030183]; behavioral defense response [GO:0002209]; canonical NF-kappaB signal transduction [GO:0007249]; cellular response to L-leucine [GO:0071233]; cellular response to nutrient levels [GO:0031669]; cellular response to UV [GO:0034644]; circadian rhythm [GO:0007623]; face morphogenesis [GO:00603…	acetylation-dependent protein binding [GO:0140033]; acetyltransferase activity [GO:0016407]; acyltransferase activity [GO:0016746]; beta-catenin binding [GO:0008013]; chromatin binding [GO:0003682]; chromatin DNA binding [GO:0031490]; damaged DNA binding [GO:0003684]; DNA binding [GO:0003677]; DNA-binding transcription factor binding [GO:0140297]; histone acetyltransferase activity [GO:0004402]; …
P49790	281708	Nuclear pore complex protein Nup153 (153 kDa nucleoporin) (Nucleoporin Nup153)	amyloid fibril formation [GO:1990000]; mRNA transport [GO:0051028]; negative regulation of RNA export from nucleus [GO:0046832]; nuclear pore complex assembly [GO:0051292]; nucleocytoplasmic transport [GO:0006913]; protein import into nucleus [GO:0006606]; RNA export from nucleus [GO:0006405]; symbiont entry into host cell [GO:0046718]; viral penetration into host nucleus [GO:0075732]	DNA binding [GO:0003677]; identical protein binding [GO:0042802]; molecular condensate scaffold activity [GO:0140693]; nuclear localization sequence binding [GO:0008139]; protein-membrane adaptor activity [GO:0043495]; structural constituent of nuclear pore [GO:0017056]; zinc ion binding [GO:0008270]
P27348	281621	14-3-3 protein theta (14-3-3 protein T-cell) (14-3-3 protein tau) (Protein HS1)	negative regulation of DNA-templated transcription [GO:0045892]; negative regulation of monoatomic ion transmembrane transport [GO:0034766]; protein localization [GO:0008104]; protein targeting [GO:0006605]; signal transduction [GO:0007165]; small GTPase-mediated signal transduction [GO:0007264]; substantia nigra development [GO:0021762]	14-3-3 protein binding [GO:0071889]; identical protein binding [GO:0042802]; protein domain specific binding [GO:0019904]; transmembrane transporter binding [GO:0044325]
Q14442	281563	Phosphatidylinositol N-acetylglucosaminyltransferase subunit H (Phosphatidylinositol-glycan biosynthesis class H protein) (PIG-H)	GPI anchor biosynthetic process [GO:0006506]; protein modification process [GO:0036211]	catalytic activity [GO:0003824]
Q12873	281510	Chromodomain-helicase-DNA-binding protein 3 (CHD-3) (EC 3.6.4.-) (ATP-dependent helicase CHD3) (Mi-2 autoantigen 240 kDa protein) (Mi2-alpha) (Zinc finger helicase) (hZFH)	centrosome cycle [GO:0007098]; chromatin remodeling [GO:0006338]; negative regulation of DNA-templated transcription [GO:0045892]; negative regulation of transcription by RNA polymerase II [GO:0000122]; positive regulation of DNA-templated transcription [GO:0045893]; regulation of cell fate specification [GO:0042659]; regulation of DNA-templated transcription [GO:0006355]; regulation of stem cell…	ATP binding [GO:0005524]; ATP hydrolysis activity [GO:0016887]; ATP-dependent chromatin remodeler activity [GO:0140658]; chromatin binding [GO:0003682]; DNA binding [GO:0003677]; helicase activity [GO:0004386]; histone binding [GO:0042393]; RNA binding [GO:0003723]; transcription cis-regulatory region binding [GO:0000976]; zinc ion binding [GO:0008270]
O60503	280555	Adenylate cyclase type 9 (EC 4.6.1.1) (ATP pyrophosphate-lyase 9) (Adenylate cyclase type IX) (ACIX) (Adenylyl cyclase 9) (AC9)	adenylate cyclase-activating adrenergic receptor signaling pathway [GO:0071880]; adenylate cyclase-activating G protein-coupled receptor signaling pathway [GO:0007189]; cAMP biosynthetic process [GO:0006171]; in utero embryonic development [GO:0001701]; intracellular signal transduction [GO:0035556]; signal transduction [GO:0007165]	adenylate cyclase activity [GO:0004016]; ATP binding [GO:0005524]; metal ion binding [GO:0046872]
Q8N5C6	280269	S1 RNA-binding domain-containing protein 1	nucleobase-containing compound metabolic process [GO:0006139]; translation [GO:0006412]	mRNA binding [GO:0003729]; structural constituent of ribosome [GO:0003735]
O15173	279864	Membrane-associated progesterone receptor component 2 (Progesterone membrane-binding protein) (Steroid receptor protein DG6)	adipose tissue development [GO:0060612]	heme binding [GO:0020037]; heme transmembrane transporter activity [GO:0015232]; nuclear steroid receptor activity [GO:0003707]; steroid binding [GO:0005496]
Q9H3F6	279788	BTB/POZ domain-containing adapter for CUL3-mediated RhoA degradation protein 3 (hBACURD3) (BTB/POZ domain-containing protein KCTD10) (Potassium channel tetramerization domain-containing protein 10)	negative regulation of Rho protein signal transduction [GO:0035024]; proteasome-mediated ubiquitin-dependent protein catabolic process [GO:0043161]; protein homooligomerization [GO:0051260]; protein ubiquitination [GO:0016567]; ubiquitin-dependent protein catabolic process [GO:0006511]	identical protein binding [GO:0042802]; Notch binding [GO:0005112]
P61218	279714	DNA-directed RNA polymerases I, II, and III subunit RPABC2 (RNA polymerases I, II, and III subunit ABC2) (DNA-directed RNA polymerase II subunit F) (DNA-directed RNA polymerases I, II, and III 14.4 kDa polypeptide) (RPABC14.4) (RPB14.4) (RPB6 homolog) (RPC15)	transcription by RNA polymerase I [GO:0006360]; transcription by RNA polymerase II [GO:0006366]; tRNA transcription by RNA polymerase III [GO:0042797]	DNA binding [GO:0003677]; DNA-directed RNA polymerase activity [GO:0003899]
Q13547	279694	Histone deacetylase 1 (HD1) (EC 3.5.1.98) (Protein deacetylase HDAC1) (EC 3.5.1.-) (Protein deacylase HDAC1) (EC 3.5.1.-)	cellular response to platelet-derived growth factor stimulus [GO:0036120]; chromatin organization [GO:0006325]; chromatin remodeling [GO:0006338]; circadian regulation of gene expression [GO:0032922]; DNA methylation-dependent constitutive heterochromatin formation [GO:0006346]; embryonic digit morphogenesis [GO:0042733]; endoderm development [GO:0007492]; epidermal cell differentiation [GO:00099…	core promoter sequence-specific DNA binding [GO:0001046]; DNA-binding transcription factor binding [GO:0140297]; E-box binding [GO:0070888]; enzyme binding [GO:0019899]; histone deacetylase activity [GO:0004407]; histone deacetylase activity, hydrolytic mechanism [GO:0141221]; histone deacetylase binding [GO:0042826]; histone decrotonylase activity [GO:0160009]; Krueppel-associated box domain bin…
O60506	279652	Heterogeneous nuclear ribonucleoprotein Q (hnRNP Q) (Glycine- and tyrosine-rich RNA-binding protein) (GRY-RBP) (NS1-associated protein 1) (Synaptotagmin-binding, cytoplasmic RNA-interacting protein)	cellular response to type II interferon [GO:0071346]; chromosomal 5-methylcytosine DNA demethylation pathway [GO:0141166]; CRD-mediated mRNA stabilization [GO:0070934]; mRNA modification [GO:0016556]; mRNA splicing, via spliceosome [GO:0000398]; negative regulation of nuclear-transcribed mRNA catabolic process, deadenylation-dependent decay [GO:1900152]; negative regulation of nuclear-transcribed…	mRNA 5'-UTR binding [GO:0048027]; RNA binding [GO:0003723]
Q5BJH7	279483	Protein YIF1B (YIP1-interacting factor homolog B)	endoplasmic reticulum to Golgi vesicle-mediated transport [GO:0006888]; protein targeting to membrane [GO:0006612]; protein transport [GO:0015031]; sperm flagellum assembly [GO:0120316]
P83731	279442	Large ribosomal subunit protein eL24 (60S ribosomal protein L24) (60S ribosomal protein L30)	cytoplasmic translation [GO:0002181]; exit from mitosis [GO:0010458]; optic nerve development [GO:0021554]; retina development in camera-type eye [GO:0060041]; retinal ganglion cell axon guidance [GO:0031290]; ribosomal large subunit assembly [GO:0000027]; translation [GO:0006412]	cadherin binding [GO:0045296]; mRNA binding [GO:0003729]; RNA binding [GO:0003723]; structural constituent of ribosome [GO:0003735]
Q8WVR3	279359	Trafficking protein particle complex subunit 14 (Microtubule-associated protein 11)	cilium assembly [GO:0060271]; regulation of cell population proliferation [GO:0042127]	alpha-tubulin binding [GO:0043014]
Q9UBF1	279221	Melanoma-associated antigen C2 (Cancer/testis antigen 10) (CT10) (Hepatocellular carcinoma-associated antigen 587) (MAGE-C2 antigen) (MAGE-E1 antigen)	negative regulation of transcription by RNA polymerase II [GO:0000122]; positive regulation of ubiquitin-protein transferase activity [GO:0051443]; protein catabolic process [GO:0030163]	ubiquitin protein ligase binding [GO:0031625]
P21796	279110	Non-selective voltage-gated ion channel VDAC1 (Outer mitochondrial membrane protein porin 1) (Plasmalemmal porin) (Porin 31HL) (Porin 31HM) (Voltage-dependent anion-selective channel protein 1) (VDAC-1) (hVDAC1)	apoptotic process [GO:0006915]; behavioral fear response [GO:0001662]; calcium import into the mitochondrion [GO:0036444]; epithelial cell differentiation [GO:0030855]; learning [GO:0007612]; lipid transport [GO:0006869]; mitochondrial transmembrane transport [GO:1990542]; monoatomic anion transport [GO:0006820]; negative regulation of apoptotic process [GO:0043066]; negative regulation of calciu…	ATP binding [GO:0005524]; ceramide binding [GO:0097001]; cholesterol binding [GO:0015485]; identical protein binding [GO:0042802]; oxysterol binding [GO:0008142]; phosphatidylcholine binding [GO:0031210]; porin activity [GO:0015288]; protein kinase binding [GO:0019901]; transmembrane transporter binding [GO:0044325]; voltage-gated monoatomic anion channel activity [GO:0008308]; voltage-gated mono…
Q8NCR9	279101	Clarin-3 (Transmembrane protein 12) (Usher syndrome type-3A-like protein 1)	sensory perception of sound [GO:0007605]
P68400	279037	Casein kinase II subunit alpha (CK II alpha) (EC 2.7.11.1)	apoptotic process [GO:0006915]; chaperone-mediated protein folding [GO:0061077]; DNA damage response [GO:0006974]; double-strand break repair [GO:0006302]; negative regulation of apoptotic signaling pathway [GO:2001234]; negative regulation of double-strand break repair via homologous recombination [GO:2000042]; negative regulation of proteasomal ubiquitin-dependent protein catabolic process [GO:…	ATP binding [GO:0005524]; Hsp90 protein binding [GO:0051879]; identical protein binding [GO:0042802]; kinase activity [GO:0016301]; protein serine kinase activity [GO:0106310]; protein serine/threonine kinase activity [GO:0004674]
P09651	278871	Heterogeneous nuclear ribonucleoprotein A1 (hnRNP A1) (Helix-destabilizing protein) (Single-strand RNA-binding protein) (hnRNP core protein A1) [Cleaved into: Heterogeneous nuclear ribonucleoprotein A1, N-terminally processed]	alternative mRNA splicing, via spliceosome [GO:0000380]; cellular response to glucose starvation [GO:0042149]; cellular response to sodium arsenite [GO:1903936]; import into nucleus [GO:0051170]; mRNA splicing, via spliceosome [GO:0000398]; mRNA transport [GO:0051028]; negative regulation of telomere maintenance via telomerase [GO:0032211]; nuclear export [GO:0051168]; positive regulation of telo…	DNA binding [GO:0003677]; G-rich strand telomeric DNA binding [GO:0098505]; identical protein binding [GO:0042802]; miRNA binding [GO:0035198]; pre-mRNA binding [GO:0036002]; protein domain specific binding [GO:0019904]; RNA binding [GO:0003723]; single-stranded DNA binding [GO:0003697]; single-stranded RNA binding [GO:0003727]; telomeric repeat-containing RNA binding [GO:0061752]
P27338	278817	Amine oxidase [flavin-containing] B (EC 1.4.3.21) (EC 1.4.3.4) (Monoamine oxidase type B) (MAO-B)	dopamine catabolic process [GO:0042420]; hydrogen peroxide biosynthetic process [GO:0050665]; substantia nigra development [GO:0021762]	electron transfer activity [GO:0009055]; flavin adenine dinucleotide binding [GO:0050660]; monoamine oxidase activity [GO:0097621]; primary methylamine oxidase activity [GO:0008131]
P05114	278553	Non-histone chromosomal protein HMG-14 (High mobility group nucleosome-binding domain-containing protein 1)	chromatin organization [GO:0006325]; positive regulation of DNA-templated transcription, elongation [GO:0032786]; post-embryonic camera-type eye morphogenesis [GO:0048597]; pyrimidine dimer repair by nucleotide-excision repair [GO:0000720]; regulation of development, heterochronic [GO:0040034]; regulation of epithelial cell proliferation [GO:0050678]; regulation of transcription by RNA polymerase…	chromatin binding [GO:0003682]; DNA binding [GO:0003677]; nucleosomal DNA binding [GO:0031492]
Q9NP80	278416	Calcium-independent phospholipase A2-gamma (EC 3.1.1.-) (EC 3.1.1.5) (Intracellular membrane-associated calcium-independent phospholipase A2 gamma) (iPLA2-gamma) (PNPLA-gamma) (Patatin-like phospholipase domain-containing protein 8) (iPLA2-2)	arachidonate metabolic process [GO:0019369]; arachidonate secretion [GO:0050482]; cardiolipin metabolic process [GO:0032048]; fatty acid metabolic process [GO:0006631]; intracellular signal transduction [GO:0035556]; linoleic acid metabolic process [GO:0043651]; lipid homeostasis [GO:0055088]; phosphatidylcholine catabolic process [GO:0034638]; phosphatidylethanolamine catabolic process [GO:00463…	ATP binding [GO:0005524]; calcium-independent phospholipase A2 activity [GO:0047499]; lysophospholipase activity [GO:0004622]; phospholipase A1 activity [GO:0008970]
P17706	278398	Tyrosine-protein phosphatase non-receptor type 2 (EC 3.1.3.48) (T-cell protein-tyrosine phosphatase) (TCPTP)	B cell differentiation [GO:0030183]; erythrocyte differentiation [GO:0030218]; glucose homeostasis [GO:0042593]; insulin receptor recycling [GO:0038020]; insulin receptor signaling pathway [GO:0008286]; negative regulation of cell population proliferation [GO:0008285]; negative regulation of chemotaxis [GO:0050922]; negative regulation of epidermal growth factor receptor signaling pathway [GO:004…	integrin binding [GO:0005178]; non-membrane spanning protein tyrosine phosphatase activity [GO:0004726]; protein kinase binding [GO:0019901]; protein tyrosine phosphatase activity [GO:0004725]; receptor tyrosine kinase binding [GO:0030971]; STAT family protein binding [GO:0097677]; syntaxin binding [GO:0019905]
Q14498	278368	RNA-binding protein 39 (CAPER alpha) (CAPERalpha) (Hepatocellular carcinoma protein 1) (RNA-binding motif protein 39) (RNA-binding region-containing protein 2) (Splicing factor HCC1)	mRNA processing [GO:0006397]; regulation of mRNA splicing, via spliceosome [GO:0048024]; RNA processing [GO:0006396]; RNA splicing [GO:0008380]	RNA binding [GO:0003723]; RS domain binding [GO:0050733]; U1 snRNP binding [GO:1990446]
Q96I99	277806	Succinate--CoA ligase [GDP-forming] subunit beta, mitochondrial (EC 6.2.1.4) (GTP-specific succinyl-CoA synthetase subunit beta) (G-SCS) (GTPSCS) (Succinyl-CoA synthetase beta-G chain) (SCS-betaG)	succinate metabolic process [GO:0006105]; succinyl-CoA catabolic process [GO:1901289]; succinyl-CoA metabolic process [GO:0006104]; tricarboxylic acid cycle [GO:0006099]	ATP binding [GO:0005524]; GDP binding [GO:0019003]; GTP binding [GO:0005525]; magnesium ion binding [GO:0000287]; protein-containing complex binding [GO:0044877]; succinate-CoA ligase (GDP-forming) activity [GO:0004776]
P48643	277764	T-complex protein 1 subunit epsilon (TCP-1-epsilon) (EC 3.6.1.-) (CCT-epsilon) (Chaperonin containing T-complex polypeptide 1 subunit 5)	binding of sperm to zona pellucida [GO:0007339]; chaperone mediated protein folding independent of cofactor [GO:0051086]; chaperone-mediated protein folding [GO:0061077]; positive regulation of protein localization to Cajal body [GO:1904871]; positive regulation of telomerase RNA localization to Cajal body [GO:1904874]; positive regulation of telomere maintenance via telomerase [GO:0032212]; prot…	ATP binding [GO:0005524]; ATP hydrolysis activity [GO:0016887]; ATP-dependent protein folding chaperone [GO:0140662]; beta-tubulin binding [GO:0048487]; G-protein beta-subunit binding [GO:0031681]; mRNA 3'-UTR binding [GO:0003730]; mRNA 5'-UTR binding [GO:0048027]; protein folding chaperone [GO:0044183]; unfolded protein binding [GO:0051082]
Q9HBE1	277421	POZ-, AT hook-, and zinc finger-containing protein 1 (BTB/POZ domain zinc finger transcription factor) (Protein kinase A RI subunit alpha-associated protein) (Zinc finger and BTB domain-containing protein 19) (Zinc finger protein 278) (Zinc finger sarcoma gene protein)	male gonad development [GO:0008584]; negative regulation of DNA-templated transcription [GO:0045892]; negative regulation of endothelial cell migration [GO:0010596]; negative regulation of transcription by RNA polymerase II [GO:0000122]; positive regulation of DNA-templated transcription [GO:0045893]; regulation of cytokine production [GO:0001817]; regulation of DNA-templated transcription [GO:00…	chromatin binding [GO:0003682]; DNA binding [GO:0003677]; DNA-binding transcription repressor activity, RNA polymerase II-specific [GO:0001227]; RNA polymerase II cis-regulatory region sequence-specific DNA binding [GO:0000978]; ubiquitin protein ligase binding [GO:0031625]; zinc ion binding [GO:0008270]
Q96ED9	277353	Protein Hook homolog 2 (h-hook2) (hHK2)	cytoplasmic microtubule organization [GO:0031122]; cytoskeleton-dependent intracellular transport [GO:0030705]; early endosome to late endosome transport [GO:0045022]; endocytosis [GO:0006897]; endosome organization [GO:0007032]; endosome to lysosome transport [GO:0008333]; lysosome organization [GO:0007040]; protein localization to perinuclear region of cytoplasm [GO:1905719]; protein transport …	dynein light intermediate chain binding [GO:0051959]; identical protein binding [GO:0042802]; microtubule binding [GO:0008017]
Q8TCB6	277279	Olfactory receptor 51E1 (D-GPCR) (G-protein coupled receptor 164) (Olfactory receptor 52A3) (Prostate-overexpressed G protein-coupled receptor) (Prostate-specific G protein-coupled receptor 2)		G protein-coupled receptor activity [GO:0004930]; olfactory receptor activity [GO:0004984]
Q86TJ2	277057	Transcriptional adapter 2-beta (ADA2-like protein beta) (ADA2-beta)	chromatin remodeling [GO:0006338]; positive regulation of DNA-templated transcription [GO:0045893]; regulation of DNA repair [GO:0006282]; regulation of RNA splicing [GO:0043484]; regulation of transcription by RNA polymerase II [GO:0006357]	chromatin binding [GO:0003682]; transcription coactivator activity [GO:0003713]; zinc ion binding [GO:0008270]
Q96J42	276875	Thioredoxin domain-containing protein 15	cilium assembly [GO:0060271]; positive regulation of smoothened signaling pathway [GO:0045880]
O75528	276866	Transcriptional adapter 3 (ADA3 homolog) (hADA3) (STAF54) (Transcriptional adapter 3-like) (ADA3-like protein)	chromatin organization [GO:0006325]; estrogen receptor signaling pathway [GO:0030520]; mitotic cell cycle [GO:0000278]; negative regulation of transcription by RNA polymerase II [GO:0000122]; positive regulation of DNA-templated transcription [GO:0045893]; positive regulation of gene expression [GO:0010628]; regulation of cell cycle [GO:0051726]; regulation of cell division [GO:0051302]; regulati…	nuclear receptor binding [GO:0016922]; protein domain specific binding [GO:0019904]; transcription coactivator activity [GO:0003713]
Q99797	276790	Mitochondrial intermediate peptidase (MIP) (EC 3.4.24.59)	peptide metabolic process [GO:0006518]; protein processing involved in protein targeting to mitochondrion [GO:0006627]	metal ion binding [GO:0046872]; metalloendopeptidase activity [GO:0004222]
Q6Y7W6	276682	GRB10-interacting GYF protein 2 (PERQ amino acid-rich with GYF domain-containing protein 2) (Trinucleotide repeat-containing gene 15 protein)	adult locomotory behavior [GO:0008344]; feeding behavior [GO:0007631]; homeostasis of number of cells within a tissue [GO:0048873]; insulin-like growth factor receptor signaling pathway [GO:0048009]; mitotic G1 DNA damage checkpoint signaling [GO:0031571]; mRNA destabilization [GO:0061157]; multicellular organism growth [GO:0035264]; musculoskeletal movement [GO:0050881]; negative regulation of t…	cadherin binding [GO:0045296]; molecular adaptor activity [GO:0060090]; proline-rich region binding [GO:0070064]; RNA binding [GO:0003723]
Q16539	276416	Mitogen-activated protein kinase 14 (MAP kinase 14) (MAPK 14) (EC 2.7.11.24) (Cytokine suppressive anti-inflammatory drug-binding protein) (CSAID-binding protein) (CSBP) (MAP kinase MXI2) (MAX-interacting protein 2) (Mitogen-activated protein kinase p38 alpha) (MAP kinase p38 alpha) (Stress-activated protein kinase 2a) (SAPK2a)	3'-UTR-mediated mRNA stabilization [GO:0070935]; angiogenesis [GO:0001525]; apoptotic process [GO:0006915]; bone development [GO:0060348]; cartilage condensation [GO:0001502]; cell morphogenesis [GO:0000902]; cell surface receptor protein serine/threonine kinase signaling pathway [GO:0007178]; cell surface receptor signaling pathway [GO:0007166]; cellular response to ionizing radiation [GO:007147…	ATP binding [GO:0005524]; enzyme binding [GO:0019899]; MAP kinase activity [GO:0004707]; MAP kinase kinase activity [GO:0004708]; mitogen-activated protein kinase p38 binding [GO:0048273]; NFAT protein binding [GO:0051525]; protein phosphatase binding [GO:0019903]; protein serine kinase activity [GO:0106310]; protein serine/threonine kinase activity [GO:0004674]
Q9BVJ7	276235	Dual specificity protein phosphatase 23 (EC 3.1.3.16) (EC 3.1.3.48) (Low molecular mass dual specificity phosphatase 3) (LDP-3) (VH1-like phosphatase Z)	cilium assembly [GO:0060271]; dephosphorylation [GO:0016311]	phosphatase activity [GO:0016791]; protein serine/threonine phosphatase activity [GO:0004722]; protein tyrosine phosphatase activity [GO:0004725]; protein tyrosine/serine/threonine phosphatase activity [GO:0008138]
Q9Y6M4	276134	Casein kinase I isoform gamma-3 (CKI-gamma 3) (EC 2.7.11.1)	endocytosis [GO:0006897]; positive regulation of canonical Wnt signaling pathway [GO:0090263]; protein modification process [GO:0036211]; signal transduction [GO:0007165]; Wnt signaling pathway [GO:0016055]	ATP binding [GO:0005524]; protein kinase activity [GO:0004672]; protein serine kinase activity [GO:0106310]; protein serine/threonine kinase activity [GO:0004674]
O43148	276089	mRNA cap guanine-N(7) methyltransferase (EC 2.1.1.56) (RG7MT1) (mRNA (guanine-N(7))-methyltransferase) (mRNA cap methyltransferase) (hCMT1) (hMet) (hcm1p)	7-methylguanosine mRNA capping [GO:0006370]; cellular response to leukemia inhibitory factor [GO:1990830]	mRNA 5'-cap (guanine-N7-)-methyltransferase activity [GO:0004482]; RNA binding [GO:0003723]
Q96EV2	276061	RNA-binding protein 33 (Proline-rich protein 8) (RNA-binding motif protein 33)	mRNA transport [GO:0051028]; regulation of mRNA stability [GO:0043488]; RNA export from nucleus [GO:0006405]	lncRNA binding [GO:0106222]; N6-methyladenosine-containing RNA reader activity [GO:1990247]; protein-macromolecule adaptor activity [GO:0030674]; RNA binding [GO:0003723]
P00533	275998	Epidermal growth factor receptor (EC 2.7.10.1) (Proto-oncogene c-ErbB-1) (Receptor tyrosine-protein kinase erbB-1)	cell morphogenesis [GO:0000902]; cell surface receptor signaling pathway [GO:0007166]; cell-cell adhesion [GO:0098609]; cellular response to amino acid stimulus [GO:0071230]; cellular response to epidermal growth factor stimulus [GO:0071364]; cellular response to estradiol stimulus [GO:0071392]; cerebral cortex cell migration [GO:0021795]; digestive tract morphogenesis [GO:0048546]; embryonic pla…	actin filament binding [GO:0051015]; ATP binding [GO:0005524]; ATPase binding [GO:0051117]; cadherin binding [GO:0045296]; chromatin binding [GO:0003682]; double-stranded DNA binding [GO:0003690]; enzyme binding [GO:0019899]; epidermal growth factor binding [GO:0048408]; epidermal growth factor receptor activity [GO:0005006]; identical protein binding [GO:0042802]; kinase binding [GO:0019900]; MA…
P49411	275961	Elongation factor Tu, mitochondrial (EF-Tu) (EC 3.6.5.3) (P43)	mitochondrial translational elongation [GO:0070125]; translational elongation [GO:0006414]	GTP binding [GO:0005525]; GTPase activity [GO:0003924]; magnesium ion binding [GO:0000287]; RNA binding [GO:0003723]; translation elongation factor activity [GO:0003746]
Q14353	275822	Guanidinoacetate N-methyltransferase (EC 2.1.1.2)	animal organ morphogenesis [GO:0009887]; creatine biosynthetic process [GO:0006601]; creatine metabolic process [GO:0006600]; methylation [GO:0032259]; muscle contraction [GO:0006936]; regulation of multicellular organism growth [GO:0040014]; spermatogenesis [GO:0007283]	guanidinoacetate N-methyltransferase activity [GO:0030731]; methyltransferase activity [GO:0008168]
Q92506	275473	(3R)-3-hydroxyacyl-CoA dehydrogenase (EC 1.1.1.n12) (17-beta-hydroxysteroid dehydrogenase 8) (17-beta-HSD 8) (HSD17B8) (3-ketoacyl-[acyl-carrier-protein] reductase alpha subunit) (KAR alpha subunit) (3-oxoacyl-[acyl-carrier-protein] reductase) (Estradiol 17-beta-dehydrogenase 8) (EC 1.1.1.62) (Protein Ke6) (Ke6) (Short chain dehydrogenase/reductase family 30C member 1) (Testosterone 17-beta-dehyd…	androgen metabolic process [GO:0008209]; estrogen biosynthetic process [GO:0006703]; fatty acid biosynthetic process [GO:0006633]; protein heterotetramerization [GO:0051290]	(3R)-hydroxyacyl-CoA dehydrogenase (NAD+) activity [GO:0106386]; estradiol 17-beta-dehydrogenase [NAD(P)+] activity [GO:0004303]; NADH binding [GO:0070404]; quinone binding [GO:0048038]; testosterone dehydrogenase (NAD+) activity [GO:0047035]
Q8N726	275468	Tumor suppressor ARF (Alternative reading frame) (ARF) (Cyclin-dependent kinase inhibitor 2A) (p14ARF)	amyloid fibril formation [GO:1990000]; apoptotic signaling pathway [GO:0097190]; autophagy of mitochondrion [GO:0000422]; cellular senescence [GO:0090398]; mitochondrial depolarization [GO:0051882]; negative regulation of B cell proliferation [GO:0030889]; negative regulation of cell population proliferation [GO:0008285]; negative regulation of immature T cell proliferation in thymus [GO:0033088]…	disordered domain specific binding [GO:0097718]; DNA binding [GO:0003677]; MDM2/MDM4 family protein binding [GO:0097371]; p53 binding [GO:0002039]; RNA polymerase II-specific DNA-binding transcription factor binding [GO:0061629]; SUMO transferase activity [GO:0019789]; ubiquitin ligase inhibitor activity [GO:1990948]; ubiquitin-protein transferase inhibitor activity [GO:0055105]
P22694	275454	cAMP-dependent protein kinase catalytic subunit beta (PKA C-beta) (EC 2.7.11.11)	adenylate cyclase-modulating G protein-coupled receptor signaling pathway [GO:0007188]; high-density lipoprotein particle assembly [GO:0034380]; negative regulation of smoothened signaling pathway [GO:0045879]; negative regulation of TORC1 signaling [GO:1904262]; neural tube closure [GO:0001843]; protein phosphorylation [GO:0006468]; regulation of protein processing [GO:0070613]; renal water home…	ATP binding [GO:0005524]; cAMP-dependent protein kinase activity [GO:0004691]; magnesium ion binding [GO:0000287]; protein serine kinase activity [GO:0106310]; protein serine/threonine kinase activity [GO:0004674]; ubiquitin protein ligase binding [GO:0031625]
O95070	275275	Protein YIF1A (54TMp) (YIP1-interacting factor homolog A)	endoplasmic reticulum to Golgi vesicle-mediated transport [GO:0006888]; protein transport [GO:0015031]
P52292	275269	Importin subunit alpha-1 (Karyopherin subunit alpha-2) (RAG cohort protein 1) (SRP1-alpha)	DNA metabolic process [GO:0006259]; entry of viral genome into host nucleus through nuclear pore complex via importin [GO:0075506]; NLS-bearing protein import into nucleus [GO:0006607]; positive regulation of type I interferon production [GO:0032481]; positive regulation of viral life cycle [GO:1903902]; protein import into nucleus [GO:0006606]; regulation of DNA recombination [GO:0000018]	histone deacetylase binding [GO:0042826]; nuclear import signal receptor activity [GO:0061608]; nuclear localization sequence binding [GO:0008139]; RNA binding [GO:0003723]
P47224	275174	Guanine nucleotide exchange factor MSS4 (Rab-interacting factor)	membrane fusion [GO:0061025]; post-Golgi vesicle-mediated transport [GO:0006892]; protein transport [GO:0015031]; small GTPase-mediated signal transduction [GO:0007264]	guanyl-nucleotide exchange factor activity [GO:0005085]; zinc ion binding [GO:0008270]
Q9Y4I1	275135	Unconventional myosin-Va (Dilute myosin heavy chain, non-muscle) (Myosin heavy chain 12) (Myosin-12) (Myoxin)	actin filament organization [GO:0007015]; actin filament-based movement [GO:0030048]; cellular response to insulin stimulus [GO:0032869]; melanosome transport [GO:0032402]; post-Golgi vesicle-mediated transport [GO:0006892]; protein localization to plasma membrane [GO:0072659]; protein transport [GO:0015031]; vesicle transport along actin filament [GO:0030050]; vesicle-mediated transport [GO:0016…	actin filament binding [GO:0051015]; ATP binding [GO:0005524]; ATP hydrolysis activity [GO:0016887]; calmodulin binding [GO:0005516]; microfilament motor activity [GO:0000146]; RNA binding [GO:0003723]; small GTPase binding [GO:0031267]
P18440	274653	Arylamine N-acetyltransferase 1 (EC 2.3.1.5) (Arylamide acetylase 1) (Monomorphic arylamine N-acetyltransferase) (MNAT) (N-acetyltransferase type 1) (NAT-1)	xenobiotic metabolic process [GO:0006805]	arylamine N-acetyltransferase activity [GO:0004060]
Q9UL25	274649	Ras-related protein Rab-21 (EC 3.6.5.2)	anterograde axonal transport [GO:0008089]; intracellular protein transport [GO:0006886]; positive regulation of dendrite morphogenesis [GO:0050775]; positive regulation of early endosome to late endosome transport [GO:2000643]; positive regulation of receptor-mediated endocytosis [GO:0048260]; protein stabilization [GO:0050821]; Rab protein signal transduction [GO:0032482]; regulation of axon ext…	GDP binding [GO:0019003]; GTP binding [GO:0005525]; GTPase activity [GO:0003924]
P31946	274578	14-3-3 protein beta/alpha (Protein 1054) (Protein kinase C inhibitor protein 1) (KCIP-1) [Cleaved into: 14-3-3 protein beta/alpha, N-terminally processed]	negative regulation of DNA-templated transcription [GO:0045892]; negative regulation of G protein-coupled receptor signaling pathway [GO:0045744]; negative regulation of protein import into nucleus [GO:0042308]; positive regulation of transcription by RNA polymerase II [GO:0045944]; protein localization [GO:0008104]; protein targeting [GO:0006605]; signal transduction [GO:0007165]	cadherin binding [GO:0045296]; enzyme binding [GO:0019899]; histone deacetylase binding [GO:0042826]; identical protein binding [GO:0042802]; phosphoprotein binding [GO:0051219]; phosphoserine residue binding [GO:0050815]; protein domain specific binding [GO:0019904]; protein kinase inhibitor activity [GO:0004860]; protein phosphatase inhibitor activity [GO:0004864]; protein sequestering activity…
P0DJD0	274561	RANBP2-like and GRIP domain-containing protein 1 (Ran-binding protein 2-like 6) (RanBP2-like 6) (RanBP2L6)	NLS-bearing protein import into nucleus [GO:0006607]
O75027	274040	Iron-sulfur clusters transporter ABCB7, mitochondrial (ATP-binding cassette sub-family B member 7, mitochondrial) (ATP-binding cassette transporter 7) (ABC transporter 7 protein)	intracellular iron ion homeostasis [GO:0006879]; iron ion transmembrane transport [GO:0034755]; iron-sulfur cluster assembly [GO:0016226]; iron-sulfur cluster export from the mitochondrion [GO:0140466]; negative regulation of reactive oxygen species biosynthetic process [GO:1903427]; positive regulation of heme biosynthetic process [GO:0070455]; positive regulation of iron-sulfur cluster assembly…	ABC-type iron-sulfur cluster transporter activity [GO:0140481]; ATP binding [GO:0005524]; ATP hydrolysis activity [GO:0016887]; ATPase-coupled transmembrane transporter activity [GO:0042626]; heme transmembrane transporter activity [GO:0015232]; identical protein binding [GO:0042802]; protein homodimerization activity [GO:0042803]
O00258	274005	Guided entry of tail-anchored proteins factor 1 (Congenital heart disease 5 protein) (Tail-anchored protein insertion receptor WRB) (Tryptophan-rich basic protein)	establishment of localization in cell [GO:0051649]; otic vesicle development [GO:0071599]; post-translational protein targeting to endoplasmic reticulum membrane [GO:0006620]; protein insertion into ER membrane [GO:0045048]; protein stabilization [GO:0050821]; sensory perception of sound [GO:0007605]; synapse organization [GO:0050808]; tail-anchored membrane protein insertion into ER membrane [GO…	protein-membrane adaptor activity [GO:0043495]
O95210	273937	Starch-binding domain-containing protein 1 (Genethonin-1) (Glycophagy cargo receptor STBD1)	glycogen catabolic process [GO:0005980]; glycophagy [GO:0061723]; intracellular transport [GO:0046907]; substrate localization to autophagosome [GO:0061753]	cargo receptor activity [GO:0038024]; enzyme binding [GO:0019899]; glycogen binding [GO:2001069]; polysaccharide binding [GO:0030247]; starch binding [GO:2001070]
Q8N442	273930	Translation factor GUF1, mitochondrial (EC 3.6.5.-) (Elongation factor 4 homolog) (EF-4) (GTPase GUF1) (Ribosomal back-translocase)	positive regulation of translation [GO:0045727]; translation [GO:0006412]	GTP binding [GO:0005525]; GTPase activity [GO:0003924]; mitochondrial ribosome binding [GO:0097177]
Q7Z699	273716	Sprouty-related, EVH1 domain-containing protein 1 (Spred-1) (hSpred1)	negative regulation of angiogenesis [GO:0016525]; negative regulation of cell migration involved in sprouting angiogenesis [GO:0090051]; negative regulation of epithelial to mesenchymal transition [GO:0010719]; negative regulation of ERK1 and ERK2 cascade [GO:0070373]; negative regulation of intracellular signal transduction [GO:1902532]; negative regulation of lens fiber cell differentiation [GO…	phosphatase binding [GO:0019902]; protein kinase binding [GO:0019901]; protein serine/threonine kinase inhibitor activity [GO:0030291]; stem cell factor receptor binding [GO:0005173]
Q96TA2	273521	ATP-dependent zinc metalloprotease YME1L1 (EC 3.4.24.-) (EC 3.6.-.-) (ATP-dependent metalloprotease FtsH1) (Meg-4) (Presenilin-associated metalloprotease) (PAMP) (YME1-like protein 1)	cell population proliferation [GO:0008283]; cellular response to starvation [GO:0009267]; mitochondrial protein catabolic process [GO:0035694]; mitochondrial protein processing [GO:0034982]; mitochondrion organization [GO:0007005]; negative regulation of apoptotic process [GO:0043066]; neuronal stem cell population maintenance [GO:0097150]; positive regulation of mitochondrial fusion [GO:0010636]…	ATP binding [GO:0005524]; ATP hydrolysis activity [GO:0016887]; ATP-dependent peptidase activity [GO:0004176]; metal ion binding [GO:0046872]; metalloendopeptidase activity [GO:0004222]
Q9ULV0	273350	Unconventional myosin-Vb	actin filament organization [GO:0007015]; endosomal transport [GO:0016197]; protein transport [GO:0015031]; renal water homeostasis [GO:0003091]; vesicle-mediated transport [GO:0016192]	actin filament binding [GO:0051015]; ATP binding [GO:0005524]; calmodulin binding [GO:0005516]; microfilament motor activity [GO:0000146]; small GTPase binding [GO:0031267]
Q53H54	272692	tRNA wybutosine-synthesizing protein 2 homolog (tRNA-yW-synthesizing protein 2) (EC 2.5.1.114) (tRNA(Phe) (4-demethylwyosine(37)-C(7)) aminocarboxypropyltransferase)	tRNA methylation [GO:0030488]; wybutosine biosynthetic process [GO:0031591]	tRNA 4-demethylwyosine alpha-amino-alpha-carboxypropyltransferase activity [GO:0102522]; tRNA methyltransferase activity [GO:0008175]
Q9H7L9	272676	Sin3 histone deacetylase corepressor complex component SDS3 (45 kDa Sin3-associated polypeptide) (Suppressor of defective silencing 3 protein homolog)	apoptotic process [GO:0006915]; chromatin remodeling [GO:0006338]; negative regulation of cell migration [GO:0030336]; negative regulation of DNA-templated transcription [GO:0045892]; negative regulation of stem cell population maintenance [GO:1902455]; negative regulation of transcription by RNA polymerase II [GO:0000122]; negative regulation of transforming growth factor beta receptor signaling…	enzyme binding [GO:0019899]; histone deacetylase binding [GO:0042826]
Q13148	272452	TAR DNA-binding protein 43 (TDP-43)	3'-UTR-mediated mRNA destabilization [GO:0061158]; 3'-UTR-mediated mRNA stabilization [GO:0070935]; amyloid fibril formation [GO:1990000]; mRNA processing [GO:0006397]; negative regulation by host of viral transcription [GO:0043922]; negative regulation of gene expression [GO:0010629]; negative regulation of protein phosphorylation [GO:0001933]; nuclear inner membrane organization [GO:0071765]; p…	DNA binding [GO:0003677]; double-stranded DNA binding [GO:0003690]; identical protein binding [GO:0042802]; lipid binding [GO:0008289]; molecular condensate scaffold activity [GO:0140693]; mRNA 3'-UTR binding [GO:0003730]; pre-mRNA intronic binding [GO:0097157]; RNA binding [GO:0003723]; RNA polymerase II cis-regulatory region sequence-specific DNA binding [GO:0000978]
O75147	272386	Obscurin-like protein 1	cardiac myofibril assembly [GO:0055003]; cytoskeleton organization [GO:0007010]; Golgi organization [GO:0007030]; microtubule cytoskeleton organization [GO:0000226]; positive regulation of dendrite morphogenesis [GO:0050775]; protein localization to Golgi apparatus [GO:0034067]; regulation of mitotic nuclear division [GO:0007088]	cytoskeletal anchor activity [GO:0008093]
Q15046	272358	Lysine--tRNA ligase (EC 2.7.7.-) (EC 6.1.1.6) (Lysyl-tRNA synthetase) (LysRS)	basophil activation involved in immune response [GO:0002276]; diadenosine tetraphosphate biosynthetic process [GO:0015966]; ERK1 and ERK2 cascade [GO:0070371]; lysyl-tRNA aminoacylation [GO:0006430]; positive regulation of DNA-templated transcription [GO:0045893]; positive regulation of inflammatory response to antigenic stimulus [GO:0002863]; positive regulation of macrophage activation [GO:0043…	amino acid binding [GO:0016597]; ATP binding [GO:0005524]; ATP:ADP adenylyltransferase activity [GO:0003877]; identical protein binding [GO:0042802]; lysine-tRNA ligase activity [GO:0004824]; protein homodimerization activity [GO:0042803]; tRNA binding [GO:0000049]
O14497	272277	AT-rich interactive domain-containing protein 1A (ARID domain-containing protein 1A) (B120) (BRG1-associated factor 250) (BAF250) (BRG1-associated factor 250a) (BAF250A) (Osa homolog 1) (hOSA1) (SWI-like protein) (SWI/SNF complex protein p270) (SWI/SNF-related, matrix-associated, actin-dependent regulator of chromatin subfamily F member 1) (hELD)	chromatin remodeling [GO:0006338]; nervous system development [GO:0007399]; nucleosome disassembly [GO:0006337]; positive regulation of cell differentiation [GO:0045597]; positive regulation of DNA-templated transcription [GO:0045893]; positive regulation of double-strand break repair [GO:2000781]; positive regulation of myoblast differentiation [GO:0045663]; positive regulation of stem cell popu…	DNA binding [GO:0003677]; nuclear receptor binding [GO:0016922]; transcription coactivator activity [GO:0003713]
Q99729	272099	Heterogeneous nuclear ribonucleoprotein A/B (hnRNP A/B) (APOBEC1-binding protein 1) (ABBP-1)	cellular response to amino acid stimulus [GO:0071230]; chromosomal 5-methylcytosine DNA demethylation pathway [GO:0141166]; epithelial to mesenchymal transition [GO:0001837]; mRNA modification [GO:0016556]; negative regulation of nuclear-transcribed mRNA catabolic process, nonsense-mediated decay [GO:2000623]; positive regulation of DNA-templated transcription [GO:0045893]; regulation of gene exp…	mRNA binding [GO:0003729]; protein-containing complex binding [GO:0044877]; RNA binding [GO:0003723]; sequence-specific double-stranded DNA binding [GO:1990837]
Q9Y237	271993	Peptidyl-prolyl cis-trans isomerase NIMA-interacting 4 (EC 5.2.1.8) (Parvulin-14) (Par14) (hPar14) (Parvulin-17) (Par17) (hPar17) (Peptidyl-prolyl cis-trans isomerase Pin4) (PPIase Pin4) (Peptidyl-prolyl cis/trans isomerase EPVH) (hEPVH) (Rotamase Pin4)	rRNA processing [GO:0006364]	bent DNA binding [GO:0003681]; DNA binding [GO:0003677]; double-stranded DNA binding [GO:0003690]; peptidyl-prolyl cis-trans isomerase activity [GO:0003755]; RNA binding [GO:0003723]
P51808	271752	Dynein light chain Tctex-type 3 (Protein 91/23) (T-complex-associated testis-expressed 1-like)	cell division [GO:0051301]; microtubule-based movement [GO:0007018]; positive regulation of mitotic cell cycle [GO:0045931]; regulation of mitotic cell cycle [GO:0007346]	dynein intermediate chain binding [GO:0045505]; identical protein binding [GO:0042802]
P35249	271685	Replication factor C subunit 4 (Activator 1 37 kDa subunit) (A1 37 kDa subunit) (Activator 1 subunit 4) (Replication factor C 37 kDa subunit) (RF-C 37 kDa subunit) (RFC37)	DNA repair [GO:0006281]; DNA strand elongation involved in DNA replication [GO:0006271]; DNA-templated DNA replication [GO:0006261]; positive regulation of DNA-directed DNA polymerase activity [GO:1900264]	ATP binding [GO:0005524]; ATP hydrolysis activity [GO:0016887]; DNA binding [GO:0003677]; enzyme binding [GO:0019899]
O95568	271629	Histidine protein methyltransferase 1 homolog (EC 2.1.1.85) (Arsenic-transactivated protein 2) (AsTP2) (Methyltransferase-like protein 18)	peptidyl-lysine monomethylation [GO:0018026]; regulation of ribosome biogenesis [GO:0090069]; regulation of rRNA processing [GO:2000232]; regulation of translation [GO:0006417]; regulation of translational elongation [GO:0006448]	heat shock protein binding [GO:0031072]; protein-L-histidine N-tele-methyltransferase activity [GO:0018064]
Q06830	271197	Peroxiredoxin-1 (EC 1.11.1.24) (Natural killer cell-enhancing factor A) (NKEF-A) (Proliferation-associated gene protein) (PAG) (Thioredoxin peroxidase 2) (Thioredoxin-dependent peroxide reductase 2) (Thioredoxin-dependent peroxiredoxin 1)	canonical NF-kappaB signal transduction [GO:0007249]; cell population proliferation [GO:0008283]; cell redox homeostasis [GO:0045454]; erythrocyte homeostasis [GO:0034101]; fibroblast proliferation [GO:0048144]; hydrogen peroxide catabolic process [GO:0042744]; leukocyte activation [GO:0045321]; natural killer cell activation [GO:0030101]; natural killer cell mediated cytotoxicity [GO:0042267]; r…	cadherin binding [GO:0045296]; identical protein binding [GO:0042802]; peroxidase activity [GO:0004601]; RNA binding [GO:0003723]; thioredoxin peroxidase activity [GO:0008379]
Q9BSB4	270972	Autophagy-related protein 101	autophagosome assembly [GO:0000045]; negative regulation of cell population proliferation [GO:0008285]; positive regulation of autophagy [GO:0010508]	identical protein binding [GO:0042802]; protein kinase binding [GO:0019901]; protein-containing complex binding [GO:0044877]
Q9P2R3	270969	Rabankyrin-5 (Rank-5) (Ankyrin repeat and FYVE domain-containing protein 1) (Ankyrin repeats hooked to a zinc finger motif)	endocytosis [GO:0006897]; endosomal transport [GO:0016197]; endosomal vesicle fusion [GO:0034058]; Golgi to lysosome transport [GO:0090160]; positive regulation of pinocytosis [GO:0048549]; retrograde transport, endosome to Golgi [GO:0042147]	phosphatidylinositol phosphate binding [GO:1901981]; small GTPase binding [GO:0031267]; zinc ion binding [GO:0008270]
Q07869	270938	Peroxisome proliferator-activated receptor alpha (PPAR-alpha) (Nuclear receptor subfamily 1 group C member 1)	behavioral response to nicotine [GO:0035095]; cell differentiation [GO:0030154]; cellular response to fructose stimulus [GO:0071332]; cellular response to starvation [GO:0009267]; circadian regulation of gene expression [GO:0032922]; enamel mineralization [GO:0070166]; epidermis development [GO:0008544]; fatty acid metabolic process [GO:0006631]; gene expression [GO:0010467]; gluconeogenesis [GO:…	DNA binding [GO:0003677]; DNA-binding transcription activator activity [GO:0001216]; DNA-binding transcription activator activity, RNA polymerase II-specific [GO:0001228]; DNA-binding transcription factor activity [GO:0003700]; DNA-binding transcription factor activity, RNA polymerase II-specific [GO:0000981]; DNA-binding transcription repressor activity, RNA polymerase II-specific [GO:0001227]; …
Q9UHB7	270695	AF4/FMR2 family member 4 (ALL1-fused gene from chromosome 5q31 protein) (Protein AF-5q31) (Major CDK9 elongation factor-associated protein)	regulation of gene expression [GO:0010468]; response to endoplasmic reticulum stress [GO:0034976]; spermatid development [GO:0007286]
P52788	270694	Spermine synthase (SPMSY) (EC 2.5.1.22) (Spermidine aminopropyltransferase)	methionine metabolic process [GO:0006555]; polyamine metabolic process [GO:0006595]; spermine biosynthetic process [GO:0006597]	spermine synthase activity [GO:0016768]
P35813	270393	Protein phosphatase 1A (EC 3.1.3.16) (Protein phosphatase 2C isoform alpha) (PP2C-alpha) (Protein phosphatase IA)	cellular response to transforming growth factor beta stimulus [GO:0071560]; dephosphorylation [GO:0016311]; N-terminal protein myristoylation [GO:0006499]; negative regulation of BMP signaling pathway [GO:0030514]; negative regulation of canonical NF-kappaB signal transduction [GO:0043124]; negative regulation of non-canonical NF-kappaB signal transduction [GO:1901223]; negative regulation of tra…	calmodulin-dependent protein phosphatase activity [GO:0033192]; magnesium ion binding [GO:0000287]; manganese ion binding [GO:0030145]; protein serine/threonine phosphatase activity [GO:0004722]; R-SMAD binding [GO:0070412]
Q969H0	270391	F-box/WD repeat-containing protein 7 (Archipelago homolog) (hAgo) (F-box and WD-40 domain-containing protein 7) (F-box protein FBX30) (SEL-10) (hCdc4)	cellular response to UV [GO:0034644]; DNA damage response [GO:0006974]; DNA repair [GO:0006281]; lipid homeostasis [GO:0055088]; negative regulation of gene expression [GO:0010629]; negative regulation of hepatocyte proliferation [GO:2000346]; negative regulation of Notch signaling pathway [GO:0045746]; negative regulation of osteoclast development [GO:2001205]; negative regulation of SREBP signa…	cyclin binding [GO:0030332]; identical protein binding [GO:0042802]; phosphothreonine residue binding [GO:0050816]; protein-macromolecule adaptor activity [GO:0030674]; ubiquitin binding [GO:0043130]; ubiquitin protein ligase binding [GO:0031625]; ubiquitin-like ligase-substrate adaptor activity [GO:1990756]; ubiquitin-protein transferase activator activity [GO:0097027]
P42566	270238	Epidermal growth factor receptor substrate 15 (Protein Eps15) (Protein AF-1p)	clathrin coat assembly [GO:0048268]; endocytic recycling [GO:0032456]; endocytosis [GO:0006897]; endosomal transport [GO:0016197]; Golgi to endosome transport [GO:0006895]; positive regulation of receptor recycling [GO:0001921]; postsynaptic neurotransmitter receptor internalization [GO:0098884]; receptor-mediated endocytosis of virus by host cell [GO:0019065]; regulation of cell population proli…	cadherin binding [GO:0045296]; calcium ion binding [GO:0005509]; identical protein binding [GO:0042802]; polyubiquitin modification-dependent protein binding [GO:0031593]; SH3 domain binding [GO:0017124]; ubiquitin binding [GO:0043130]
Q13242	269999	Serine/arginine-rich splicing factor 9 (Pre-mRNA-splicing factor SRp30C) (Splicing factor, arginine/serine-rich 9)	alternative mRNA splicing, via spliceosome [GO:0000380]; mRNA processing [GO:0006397]; mRNA splice site recognition [GO:0006376]; negative regulation of mRNA splicing, via spliceosome [GO:0048025]	protein domain specific binding [GO:0019904]; RNA binding [GO:0003723]
Q9BRT8	269902	Zinc-regulated GTPase metalloprotein activator 1A (EC 3.6.5.-) (Cobalamin synthase W domain-containing protein 1) (COBW domain-containing protein 1) (NPC-A-6 COBW domain-containing protein 1) (NPC-A-6)	kidney development [GO:0001822]	GTP binding [GO:0005525]; hydrolase activity [GO:0016787]; metal ion binding [GO:0046872]
P52747	269693	Zinc finger protein 143 (SPH-binding factor) (Selenocysteine tRNA gene transcription-activating factor) (hStaf)	positive regulation of snRNA transcription by RNA polymerase II [GO:1905382]; positive regulation of transcription by RNA polymerase II [GO:0045944]; positive regulation of transcription by RNA polymerase III [GO:0045945]; regulation of DNA-templated transcription [GO:0006355]; regulation of transcription by RNA polymerase II [GO:0006357]; regulation of transcription by RNA polymerase III [GO:000…	DNA-binding transcription activator activity, RNA polymerase II-specific [GO:0001228]; DNA-binding transcription factor activity, RNA polymerase II-specific [GO:0000981]; RNA polymerase II cis-regulatory region sequence-specific DNA binding [GO:0000978]; zinc ion binding [GO:0008270]
P57058	269617	Hormonally up-regulated neu tumor-associated kinase (EC 2.7.11.1) (B19) (Serine/threonine-protein kinase MAK-V)	intracellular signal transduction [GO:0035556]; signal transduction [GO:0007165]	ATP binding [GO:0005524]; protein serine kinase activity [GO:0106310]; protein serine/threonine kinase activity [GO:0004674]
Q96EX2	269369	E3 ubiquitin-protein ligase RNFT2 (RING finger and transmembrane domain-containing protein 2) (Transmembrane protein 118)	positive regulation of ERAD pathway [GO:1904294]	ubiquitin protein ligase activity [GO:0061630]; zinc ion binding [GO:0008270]
P61244	269038	Protein max (Class D basic helix-loop-helix protein 4) (bHLHd4) (Myc-associated factor X)	negative regulation of transcription by RNA polymerase II [GO:0000122]; positive regulation of DNA-templated transcription [GO:0045893]; positive regulation of transcription by RNA polymerase II [GO:0045944]; regulation of transcription by RNA polymerase II [GO:0006357]	DNA binding [GO:0003677]; DNA-binding transcription factor activity [GO:0003700]; DNA-binding transcription factor activity, RNA polymerase II-specific [GO:0000981]; DNA-binding transcription factor binding [GO:0140297]; DNA-binding transcription repressor activity, RNA polymerase II-specific [GO:0001227]; E-box binding [GO:0070888]; identical protein binding [GO:0042802]; protein dimerization ac…
P17931	268885	Galectin-3 (Gal-3) (35 kDa lectin) (Carbohydrate-binding protein 35) (CBP 35) (Galactose-specific lectin 3) (Galactoside-binding protein) (GALBP) (IgE-binding protein) (L-31) (Laminin-binding protein) (Lectin L-29) (Mac-2 antigen)	eosinophil chemotaxis [GO:0048245]; epithelial cell differentiation [GO:0030855]; innate immune response [GO:0045087]; macrophage chemotaxis [GO:0048246]; monocyte chemotaxis [GO:0002548]; mononuclear cell migration [GO:0071674]; mRNA processing [GO:0006397]; negative regulation of endocytosis [GO:0045806]; negative regulation of extrinsic apoptotic signaling pathway [GO:2001237]; negative regula…	carbohydrate binding [GO:0030246]; chemoattractant activity [GO:0042056]; disaccharide binding [GO:0048030]; IgE binding [GO:0019863]; laminin binding [GO:0043236]; molecular condensate scaffold activity [GO:0140693]; protein phosphatase binding [GO:0019903]; protein phosphatase inhibitor activity [GO:0004864]; receptor ligand inhibitor activity [GO:0141069]; RNA binding [GO:0003723]; signaling r…
Q70HW3	268678	Mitochondrial S-adenosylmethionine carrier protein (SAM carrier) (Solute carrier family 25 member 26)	macromolecule methylation [GO:0043414]; mitochondrial S-adenosyl-L-methionine transmembrane transport [GO:1990543]; monoatomic ion transport [GO:0006811]; S-adenosyl-L-methionine transport [GO:0015805]	S-adenosyl-L-methionine transmembrane transporter activity [GO:0000095]; S-adenosyl-L-methionine:S-adenosyl-L-homocysteine antiporter activity [GO:0180003]
O15530	268678	3-phosphoinositide-dependent protein kinase 1 (hPDK1) (EC 2.7.11.1)	actin cytoskeleton organization [GO:0030036]; calcium-mediated signaling [GO:0019722]; cell migration [GO:0016477]; cellular response to epidermal growth factor stimulus [GO:0071364]; cellular response to insulin stimulus [GO:0032869]; epidermal growth factor receptor signaling pathway [GO:0007173]; extrinsic apoptotic signaling pathway [GO:0097191]; hyperosmotic response [GO:0006972]; insulin re…	3-phosphoinositide-dependent protein kinase activity [GO:0004676]; ATP binding [GO:0005524]; phospholipase activator activity [GO:0016004]; phospholipase binding [GO:0043274]; protein serine kinase activity [GO:0106310]; protein serine/threonine kinase activity [GO:0004674]
P04406	268625	Glyceraldehyde-3-phosphate dehydrogenase (GAPDH) (EC 1.2.1.12) (Peptidyl-cysteine S-nitrosylase GAPDH) (EC 2.6.99.-)	antimicrobial humoral immune response mediated by antimicrobial peptide [GO:0061844]; cellular response to type II interferon [GO:0071346]; defense response to fungus [GO:0050832]; glucose metabolic process [GO:0006006]; glycolytic process [GO:0006096]; killing by host of symbiont cells [GO:0051873]; killing of cells of another organism [GO:0031640]; microtubule cytoskeleton organization [GO:0000…	aspartic-type endopeptidase inhibitor activity [GO:0019828]; disordered domain specific binding [GO:0097718]; glyceraldehyde-3-phosphate dehydrogenase (NAD+) (phosphorylating) activity [GO:0004365]; identical protein binding [GO:0042802]; microtubule binding [GO:0008017]; NAD binding [GO:0051287]; NADP binding [GO:0050661]; peptidyl-cysteine S-nitrosylase activity [GO:0035605]
Q9Y3C1	268363	Nucleolar protein 16 (HBV pre-S2 trans-regulated protein 3)	ribosomal large subunit biogenesis [GO:0042273]	RNA binding [GO:0003723]
Q12906	268339	Interleukin enhancer-binding factor 3 (Double-stranded RNA-binding protein 76) (DRBP76) (M-phase phosphoprotein 4) (MPP4) (Nuclear factor associated with dsRNA) (NFAR) (Nuclear factor of activated T-cells 90 kDa) (NF-AT-90) (Translational control protein 80) (TCP80)	defense response to virus [GO:0051607]; negative regulation of DNA-templated transcription [GO:0045892]; negative regulation of translation [GO:0017148]; negative regulation of viral genome replication [GO:0045071]; positive regulation of DNA-templated transcription [GO:0045893]; protein phosphorylation [GO:0006468]; spliceosome-depend formation of circular RNA [GO:0160091]	DNA binding [GO:0003677]; double-stranded RNA binding [GO:0003725]; mRNA 3'-UTR AU-rich region binding [GO:0035925]; RNA binding [GO:0003723]; single-stranded RNA binding [GO:0003727]; virus receptor activity [GO:0001618]
O60478	268124	Integral membrane protein GPR137B (Transmembrane 7 superfamily member 1 protein)	autophagy [GO:0006914]; negative regulation of bone resorption [GO:0045779]; negative regulation of osteoclast differentiation [GO:0045671]; positive regulation of protein localization to lysosome [GO:0150032]; positive regulation of TORC1 signaling [GO:1904263]; regulation of autophagy [GO:0010506]; regulation of GTPase activity [GO:0043087]; regulation of macrophage activation [GO:0043030]
Q9BZK7	268117	F-box-like/WD repeat-containing protein TBL1XR1 (Nuclear receptor corepressor/HDAC3 complex subunit TBLR1) (TBL1-related protein 1) (Transducin beta-like 1X-related protein 1)	blastocyst hatching [GO:0001835]; chromatin organization [GO:0006325]; fat pad development [GO:0060613]; lipid catabolic process [GO:0016042]; multicellular organism growth [GO:0035264]; negative regulation of transcription by RNA polymerase II [GO:0000122]; positive regulation of canonical Wnt signaling pathway [GO:0090263]; positive regulation of DNA-templated transcription [GO:0045893]; positi…	beta-catenin binding [GO:0008013]; histone binding [GO:0042393]; transcription cis-regulatory region binding [GO:0000976]; transcription corepressor activity [GO:0003714]
O43390	267954	Heterogeneous nuclear ribonucleoprotein R (hnRNP R)	mRNA processing [GO:0006397]; mRNA splicing, via spliceosome [GO:0000398]	mRNA binding [GO:0003729]; RNA binding [GO:0003723]
Q68CQ7	267946	Glycosyltransferase 8 domain-containing protein 1 (EC 2.4.1.-)		UDP-glycosyltransferase activity [GO:0008194]
Q14139	267937	Ubiquitin conjugation factor E4 A (EC 2.3.2.27) (RING-type E3 ubiquitin transferase E4 A)	ERAD pathway [GO:0036503]; protein polyubiquitination [GO:0000209]; ubiquitin-dependent protein catabolic process [GO:0006511]	ubiquitin-ubiquitin ligase activity [GO:0034450]
Q969G3	267782	SWI/SNF-related matrix-associated actin-dependent regulator of chromatin subfamily E member 1 (BRG1-associated factor 57) (BAF57)	chromatin remodeling [GO:0006338]; negative regulation of DNA-templated transcription [GO:0045892]; neurogenesis [GO:0022008]; nucleosome disassembly [GO:0006337]; positive regulation of cell differentiation [GO:0045597]; positive regulation of double-strand break repair [GO:2000781]; positive regulation of myoblast differentiation [GO:0045663]; positive regulation of stem cell population mainten…	chromatin binding [GO:0003682]; DNA binding [GO:0003677]; N-acetyltransferase activity [GO:0008080]; nuclear receptor binding [GO:0016922]; RNA binding [GO:0003723]; transcription coactivator activity [GO:0003713]
Q9NQX4	267612	Unconventional myosin-Vc	actin filament organization [GO:0007015]	actin filament binding [GO:0051015]; ATP binding [GO:0005524]; calmodulin binding [GO:0005516]; microfilament motor activity [GO:0000146]
P52434	267548	DNA-directed RNA polymerases I, II, and III subunit RPABC3 (RNA polymerases I, II, and III subunit ABC3) (DNA-directed RNA polymerase II subunit H) (DNA-directed RNA polymerases I, II, and III 17.1 kDa polypeptide) (RPB17) (RPB8 homolog) (hRPB8)	transcription by RNA polymerase II [GO:0006366]	DNA-directed RNA polymerase activity [GO:0003899]; single-stranded DNA binding [GO:0003697]
P83916	267427	Chromobox protein homolog 1 (HP1Hsbeta) (Heterochromatin protein 1 homolog beta) (HP1 beta) (Heterochromatin protein p25) (M31) (Modifier 1 protein) (p25beta)	DNA damage response [GO:0006974]; heterochromatin formation [GO:0031507]; negative regulation of DNA-templated transcription [GO:0045892]	chromatin binding [GO:0003682]; enzyme binding [GO:0019899]; histone methyltransferase binding [GO:1990226]; identical protein binding [GO:0042802]; methylated histone binding [GO:0035064]
Q8NDD1	267373	40S small subunit processome assembly factor 1	ribosomal small subunit biogenesis [GO:0042274]	RNA binding [GO:0003723]
O43432	267054	Eukaryotic translation initiation factor 4 gamma 3 (eIF-4-gamma 3) (eIF-4G 3) (eIF4G 3) (eIF-4-gamma II) (eIF4GII)	positive regulation of translation [GO:0045727]; regulation of translational initiation [GO:0006446]; spermatid development [GO:0007286]; translational initiation [GO:0006413]	mRNA binding [GO:0003729]; RNA binding [GO:0003723]; RNA cap binding [GO:0000339]; translation factor activity, RNA binding [GO:0008135]; translation initiation factor activity [GO:0003743]
Q9BSE4	266956	Homocysteine-responsive endoplasmic reticulum-resident ubiquitin-like domain member 2 protein	endoplasmic reticulum unfolded protein response [GO:0030968]; spermatogenesis [GO:0007283]
Q0JRZ9	266759	F-BAR domain only protein 2	clathrin coat assembly [GO:0048268]; clathrin-dependent endocytosis [GO:0072583]; membrane invagination [GO:0010324]; protein localization to plasma membrane [GO:0072659]; synaptic vesicle endocytosis [GO:0048488]	identical protein binding [GO:0042802]; phosphatidylinositol binding [GO:0035091]; phosphatidylinositol-4,5-bisphosphate binding [GO:0005546]; phosphatidylserine binding [GO:0001786]
O95721	266759	Synaptosomal-associated protein 29 (SNAP-29) (Soluble 29 kDa NSF attachment protein) (Vesicle-membrane fusion protein SNAP-29)	autophagosome maturation [GO:0097352]; autophagosome membrane docking [GO:0016240]; cilium assembly [GO:0060271]; exocytosis [GO:0006887]; membrane fusion [GO:0061025]; protein transport [GO:0015031]; synaptic vesicle fusion to presynaptic active zone membrane [GO:0031629]; synaptic vesicle priming [GO:0016082]; vesicle targeting [GO:0006903]	SNAP receptor activity [GO:0005484]; syntaxin binding [GO:0019905]
P31689	266405	DnaJ homolog subfamily A member 1 (DnaJ protein homolog 2) (HSDJ) (Heat shock 40 kDa protein 4) (Heat shock protein J2) (HSJ-2) (Human DnaJ protein 2) (hDj-2)	negative regulation of apoptotic process [GO:0043066]; negative regulation of establishment of protein localization to mitochondrion [GO:1903748]; negative regulation of JUN kinase activity [GO:0043508]; negative regulation of nitrosative stress-induced intrinsic apoptotic signaling pathway [GO:1905259]; negative regulation of protein ubiquitination [GO:0031397]; positive regulation of apoptotic …	ATP binding [GO:0005524]; ATPase activator activity [GO:0001671]; C3HC4-type RING finger domain binding [GO:0055131]; G protein-coupled receptor binding [GO:0001664]; Hsp70 protein binding [GO:0030544]; low-density lipoprotein particle receptor binding [GO:0050750]; protein-folding chaperone binding [GO:0051087]; Tat protein binding [GO:0030957]; ubiquitin protein ligase binding [GO:0031625]; unf…
Q9H300	266202	Presenilin-associated rhomboid-like protein, mitochondrial (EC 3.4.21.105) (Mitochondrial intramembrane cleaving protease PARL) [Cleaved into: P-beta (Pbeta)]	membrane protein proteolysis [GO:0033619]; mitochondrial fusion [GO:0008053]; negative regulation of intrinsic apoptotic signaling pathway [GO:2001243]; negative regulation of release of cytochrome c from mitochondria [GO:0090201]; protein processing [GO:0016485]; proteolysis [GO:0006508]; regulation of mitochondrion organization [GO:0010821]; regulation of mitophagy [GO:1901524]; regulation of p…	endopeptidase activity [GO:0004175]; serine-type endopeptidase activity [GO:0004252]
P13473	266081	Lysosome-associated membrane glycoprotein 2 (LAMP-2) (Lysosome-associated membrane protein 2) (CD107 antigen-like family member B) (LGP-96) (CD antigen CD107b)	autophagosome maturation [GO:0097352]; cellular response to starvation [GO:0009267]; chaperone-mediated autophagy [GO:0061684]; lysosomal lumen acidification [GO:0007042]; lysosomal protein catabolic process [GO:1905146]; muscle cell cellular homeostasis [GO:0046716]; negative regulation of NLRP3 inflammasome complex assembly [GO:1900226]; negative regulation of protein-containing complex assembl…	enzyme binding [GO:0019899]; ion channel inhibitor activity [GO:0008200]; protein domain specific binding [GO:0019904]; signaling adaptor activity [GO:0035591]
Q96S15	266063	GATOR2 complex protein WDR24 (EC 2.3.2.27) (WD repeat-containing protein 24)	autophagy [GO:0006914]; cellular response to amino acid starvation [GO:0034198]; cellular response to nutrient levels [GO:0031669]; negative regulation of TORC1 signaling [GO:1904262]; positive regulation of macroautophagy [GO:0016239]; positive regulation of TOR signaling [GO:0032008]; positive regulation of TORC1 signaling [GO:1904263]; protein K6-linked ubiquitination [GO:0085020]; regulation …	ubiquitin protein ligase activity [GO:0061630]; zinc ion binding [GO:0008270]
Q9H3K6	266024	BolA-like protein 2	[2Fe-2S] cluster assembly [GO:0044571]; cell redox homeostasis [GO:0045454]; intracellular iron ion homeostasis [GO:0006879]; iron-sulfur cluster assembly [GO:0016226]; protein maturation [GO:0051604]	2 iron, 2 sulfur cluster binding [GO:0051537]; iron-sulfur cluster binding [GO:0051536]
P31267	265996	Homeobox protein Hox-A6 (Homeobox protein Hox-1B)	anterior/posterior pattern specification [GO:0009952]; embryonic skeletal system development [GO:0048706]; regulation of transcription by RNA polymerase II [GO:0006357]	DNA-binding transcription factor activity, RNA polymerase II-specific [GO:0000981]; RNA polymerase II cis-regulatory region sequence-specific DNA binding [GO:0000978]; sequence-specific double-stranded DNA binding [GO:1990837]
Q96AG3	265968	Mitochondrial outer membrane protein SLC25A46 (Solute carrier family 25 member 46)	autophagy of mitochondrion [GO:0000422]; axon development [GO:0061564]; cerebellar Purkinje cell differentiation [GO:0021702]; cristae formation [GO:0042407]; dendrite development [GO:0016358]; establishment of localization in cell [GO:0051649]; locomotion involved in locomotory behavior [GO:0031987]; mitochondrial fission [GO:0000266]; mitochondrial membrane fission [GO:0090149]; mitochondrial t…	protein-containing complex binding [GO:0044877]
P34949	265922	Mannose-6-phosphate isomerase (EC 5.3.1.8) (Phosphohexomutase) (Phosphomannose isomerase) (PMI)	GDP-D-mannose biosynthetic process from fructose-6-phosphate [GO:0061729]; GDP-mannose biosynthetic process [GO:0009298]; mannose to fructose-6-phosphate catabolic process [GO:0061611]	mannose-6-phosphate isomerase activity [GO:0004476]; zinc ion binding [GO:0008270]
Q9Y4E8	265556	Ubiquitin carboxyl-terminal hydrolase 15 (EC 3.4.19.12) (Deubiquitinating enzyme 15) (Ubiquitin thioesterase 15) (Ubiquitin-specific-processing protease 15) (Unph-2) (Unph4)	BMP signaling pathway [GO:0030509]; monoubiquitinated protein deubiquitination [GO:0035520]; negative regulation of antifungal innate immune response [GO:1905035]; negative regulation of transforming growth factor beta receptor signaling pathway [GO:0030512]; positive regulation of RIG-I signaling pathway [GO:1900246]; protein deubiquitination [GO:0016579]; protein K27-linked deubiquitination [GO…	cysteine-type deubiquitinase activity [GO:0004843]; cysteine-type endopeptidase activity [GO:0004197]; deubiquitinase activity [GO:0101005]; identical protein binding [GO:0042802]; K48-linked deubiquitinase activity [GO:1990380]; SMAD binding [GO:0046332]; transforming growth factor beta receptor binding [GO:0005160]; ubiquitin-modified histone reader activity [GO:0061649]
P24539	265524	ATP synthase peripheral stalk subunit b, mitochondrial (ATP synthase F(0) complex subunit B1, mitochondrial) (ATP synthase peripheral stalk-membrane subunit b) (ATP synthase proton-transporting mitochondrial F(0) complex subunit B1) (ATP synthase subunit b) (ATPase subunit b)	proton motive force-driven ATP synthesis [GO:0015986]; proton motive force-driven mitochondrial ATP synthesis [GO:0042776]; substantia nigra development [GO:0021762]	proton transmembrane transporter activity [GO:0015078]
Q9P2K5	265491	Myelin expression factor 2 (MEF-2) (MyEF-2) (MST156)	myotube differentiation [GO:0014902]; neuron differentiation [GO:0030182]	DNA binding [GO:0003677]; mRNA binding [GO:0003729]; RNA binding [GO:0003723]
A2RTX5	265463	Threonine--tRNA ligase 2, cytoplasmic (EC 6.1.1.3) (Threonyl-tRNA synthetase) (ThrRS) (Threonyl-tRNA synthetase protein 3)	threonyl-tRNA aminoacylation [GO:0006435]	ATP binding [GO:0005524]; threonine-tRNA ligase activity [GO:0004829]
Q01081	265395	Splicing factor U2AF 35 kDa subunit (U2 auxiliary factor 35 kDa subunit) (U2 small nuclear RNA auxiliary factor 1) (U2 snRNP auxiliary factor small subunit)	mRNA processing [GO:0006397]; mRNA splicing, via spliceosome [GO:0000398]; RNA splicing [GO:0008380]	pre-mRNA 3'-splice site binding [GO:0030628]; RNA binding [GO:0003723]; RS domain binding [GO:0050733]; zinc ion binding [GO:0008270]
Q15084	265216	Protein disulfide-isomerase A6 (EC 5.3.4.1) (Endoplasmic reticulum protein 5) (ER protein 5) (ERp5) (Protein disulfide isomerase P5) (Thioredoxin domain-containing protein 7)	protein folding [GO:0006457]; response to endoplasmic reticulum stress [GO:0034976]	protein disulfide isomerase activity [GO:0003756]; protein-disulfide reductase activity [GO:0015035]
Q15139	265008	Serine/threonine-protein kinase D1 (EC 2.7.11.13) (Protein kinase C mu type) (Protein kinase D) (nPKC-D1) (nPKC-mu)	angiogenesis [GO:0001525]; apoptotic process [GO:0006915]; cell differentiation [GO:0030154]; cellular response to amino acid starvation [GO:0034198]; cellular response to angiotensin [GO:1904385]; cellular response to endothelin [GO:1990859]; cellular response to hydroperoxide [GO:0071447]; cellular response to norepinephrine stimulus [GO:0071874]; cellular response to oxidative stress [GO:00345…	ATP binding [GO:0005524]; diacylglycerol-dependent serine/threonine kinase activity [GO:0004697]; heat shock protein binding [GO:0031072]; identical protein binding [GO:0042802]; kinase activity [GO:0016301]; phosphatidylinositol 3-kinase activator activity [GO:0141038]; protein kinase C binding [GO:0005080]; protein serine kinase activity [GO:0106310]; protein serine/threonine kinase activity [G…
Q9P2R7	265002	Succinate--CoA ligase [ADP-forming] subunit beta, mitochondrial (EC 6.2.1.5) (ATP-specific succinyl-CoA synthetase subunit beta) (A-SCS) (Succinyl-CoA synthetase beta-A chain) (SCS-betaA)	succinate metabolic process [GO:0006105]; succinyl-CoA catabolic process [GO:1901289]; succinyl-CoA metabolic process [GO:0006104]; succinyl-CoA pathway [GO:0006781]; tricarboxylic acid cycle [GO:0006099]	ATP binding [GO:0005524]; magnesium ion binding [GO:0000287]; succinate-CoA ligase (ADP-forming) activity [GO:0004775]
P05204	264962	Non-histone chromosomal protein HMG-17 (High mobility group nucleosome-binding domain-containing protein 2)	antimicrobial humoral immune response mediated by antimicrobial peptide [GO:0061844]; chromatin organization [GO:0006325]; killing of cells of another organism [GO:0031640]	chromatin binding [GO:0003682]; nucleosomal DNA binding [GO:0031492]; RNA binding [GO:0003723]
Q6P9H4	264169	Connector enhancer of kinase suppressor of ras 3 (Connector enhancer of KSR 3) (CNK homolog protein 3) (CNK3) (CNKSR family member 3) (Maguin-like protein)	negative regulation of ERK1 and ERK2 cascade [GO:0070373]; negative regulation of peptidyl-serine phosphorylation [GO:0033137]; positive regulation of sodium ion transport [GO:0010765]
Q8WVP7	264169	Limb region 1 protein homolog (Differentiation-related gene 14 protein)	embryonic digit morphogenesis [GO:0042733]; signal transduction [GO:0007165]	transmembrane signaling receptor activity [GO:0004888]
P19838	264167	Nuclear factor NF-kappa-B p105 subunit (DNA-binding factor KBF1) (EBP-1) (Nuclear factor of kappa light polypeptide gene enhancer in B-cells 1) [Cleaved into: Nuclear factor NF-kappa-B p50 subunit]	antibacterial innate immune response [GO:0140367]; apoptotic process [GO:0006915]; B cell receptor signaling pathway [GO:0050853]; canonical NF-kappaB signal transduction [GO:0007249]; cellular response to angiotensin [GO:1904385]; cellular response to dsRNA [GO:0071359]; cellular response to interleukin-17 [GO:0097398]; cellular response to interleukin-6 [GO:0071354]; cellular response to lipopo…	actinin binding [GO:0042805]; chromatin binding [GO:0003682]; DNA-binding transcription activator activity, RNA polymerase II-specific [GO:0001228]; DNA-binding transcription factor activity [GO:0003700]; DNA-binding transcription factor activity, RNA polymerase II-specific [GO:0000981]; DNA-binding transcription repressor activity, RNA polymerase II-specific [GO:0001227]; identical protein bindi…
Q9BZD2	263906	Equilibrative nucleoside transporter 3 (hENT3) (Solute carrier family 29 member 3)	adenosine transport [GO:0032238]; cytidine transport [GO:0015861]; dopamine transport [GO:0015872]; guanine transmembrane transport [GO:1903716]; inosine transport [GO:0035340]; norepinephrine transport [GO:0015874]; nucleobase transport [GO:0015851]; nucleoside transmembrane transport [GO:1901642]; nucleoside transport [GO:0015858]; purine nucleobase transmembrane transport [GO:1904823]; pyrimid…	cytidine transmembrane transporter activity [GO:0015212]; guanine transmembrane transporter activity [GO:0015208]; monoamine transmembrane transporter activity [GO:0008504]; neurotransmitter transmembrane transporter activity [GO:0005326]; nucleobase transmembrane transporter activity [GO:0015205]; nucleoside transmembrane transporter activity [GO:0005337]; organic cation transmembrane transporte…
P20290	263823	Transcription factor BTF3 (Nascent polypeptide-associated complex subunit beta) (NAC-beta) (RNA polymerase B transcription factor 3)	in utero embryonic development [GO:0001701]; negative regulation of protein localization to endoplasmic reticulum [GO:1905551]; protein transport [GO:0015031]	RNA binding [GO:0003723]
O43399	263743	Tumor protein D54 (hD54) (Tumor protein D52-like 2)	carbohydrate metabolic process [GO:0005975]; regulation of cell population proliferation [GO:0042127]	protein homodimerization activity [GO:0042803]; RNA binding [GO:0003723]
Q96RT7	263697	Gamma-tubulin complex component 6 (GCP-6)	cytoplasmic microtubule organization [GO:0031122]; meiotic cell cycle [GO:0051321]; microtubule nucleation [GO:0007020]; mitotic cell cycle [GO:0000278]; spindle assembly [GO:0051225]	gamma-tubulin binding [GO:0043015]; microtubule binding [GO:0008017]
Q99714	263570	3-hydroxyacyl-CoA dehydrogenase type-2 (EC 1.1.1.35) (17-beta-estradiol 17-dehydrogenase) (EC 1.1.1.62) (2-methyl-3-hydroxybutyryl-CoA dehydrogenase) (MHBD) (3-alpha-(17-beta)-hydroxysteroid dehydrogenase (NAD(+))) (EC 1.1.1.239) (3-hydroxy-2-methylbutyryl-CoA dehydrogenase) (EC 1.1.1.178) (3-hydroxyacyl-CoA dehydrogenase type II) (3alpha(or 20beta)-hydroxysteroid dehydrogenase) (EC 1.1.1.53) (7-…	androgen metabolic process [GO:0008209]; bile acid biosynthetic process [GO:0006699]; brexanolone metabolic process [GO:0062173]; C21-steroid hormone metabolic process [GO:0008207]; estrogen metabolic process [GO:0008210]; fatty acid beta-oxidation [GO:0006635]; fatty acid metabolic process [GO:0006631]; isoleucine catabolic process [GO:0006550]; lipid metabolic process [GO:0006629]; mitochondria…	17-beta-hydroxysteroid dehydrogenase (NAD+) activity [GO:0044594]; 3-hydroxy-2-methylbutyryl-CoA dehydrogenase activity [GO:0047015]; 3-hydroxyacyl-CoA dehydrogenase activity [GO:0003857]; androstan-3-alpha,17-beta-diol dehydrogenase (NAD+) activity [GO:0047044]; chenodeoxycholate 7-alpha-dehydrogenase (NAD+) activity [GO:0106281]; cholate 7-alpha-dehydrogenase (NAD+) activity [GO:0008709]; estra…
Q9ULZ3	263524	Apoptosis-associated speck-like protein containing a CARD (hASC) (Caspase recruitment domain-containing protein 5) (PYD and CARD domain-containing protein) (Target of methylation-induced silencing 1)	activation of innate immune response [GO:0002218]; apoptotic process [GO:0006915]; apoptotic signaling pathway [GO:0097190]; cellular response to interleukin-1 [GO:0071347]; cellular response to lipopolysaccharide [GO:0071222]; cellular response to tumor necrosis factor [GO:0071356]; defense response to Gram-negative bacterium [GO:0050829]; defense response to Gram-positive bacterium [GO:0050830]…	BMP receptor binding [GO:0070700]; cysteine-type endopeptidase activator activity [GO:0140608]; enzyme binding [GO:0019899]; identical protein binding [GO:0042802]; interleukin-6 receptor binding [GO:0005138]; myosin I binding [GO:0017024]; pattern recognition receptor activity [GO:0038187]; protease binding [GO:0002020]; protein dimerization activity [GO:0046983]; protein homodimerization activi…
Q04637	263440	Eukaryotic translation initiation factor 4 gamma 1 (eIF-4-gamma 1) (eIF-4G 1) (eIF-4G1) (p220)	behavioral fear response [GO:0001662]; cap-dependent translational initiation [GO:0002191]; cellular response to nutrient levels [GO:0031669]; energy homeostasis [GO:0097009]; miRNA-mediated gene silencing by inhibition of translation [GO:0035278]; negative regulation of autophagy [GO:0010507]; neuron differentiation [GO:0030182]; positive regulation of cell growth [GO:0030307]; positive regulati…	ATP binding [GO:0005524]; eukaryotic initiation factor 4E binding [GO:0008190]; molecular adaptor activity [GO:0060090]; mRNA binding [GO:0003729]; RNA binding [GO:0003723]; translation factor activity, RNA binding [GO:0008135]; translation initiation factor activity [GO:0003743]; translation initiation factor binding [GO:0031369]
P62979	263161	Ubiquitin-ribosomal protein eS31 fusion protein (Ubiquitin carboxyl extension protein 80) [Cleaved into: Ubiquitin; Small ribosomal subunit protein eS31 (40S ribosomal protein S27a)]	cytoplasmic translation [GO:0002181]; modification-dependent protein catabolic process [GO:0019941]; protein ubiquitination [GO:0016567]; translation [GO:0006412]	protein tag activity [GO:0031386]; RNA binding [GO:0003723]; structural constituent of ribosome [GO:0003735]; ubiquitin protein ligase binding [GO:0031625]; zinc ion binding [GO:0008270]
Q00005	263148	Serine/threonine-protein phosphatase 2A 55 kDa regulatory subunit B beta isoform (PP2A subunit B isoform B55-beta) (PP2A subunit B isoform PR55-beta) (PP2A subunit B isoform R2-beta) (PP2A subunit B isoform beta)	apoptotic process [GO:0006915]	protein phosphatase regulator activity [GO:0019888]
P82663	262938	Small ribosomal subunit protein mS25 (28S ribosomal protein S25, mitochondrial) (MRP-S25) (S25mt)	mitochondrial translation [GO:0032543]	structural constituent of ribosome [GO:0003735]
O96018	262761	Amyloid-beta A4 precursor protein-binding family A member 3 (Adapter protein X11gamma) (Neuron-specific X11L2 protein) (Neuronal Munc18-1-interacting protein 3) (Mint-3)	chemical synaptic transmission [GO:0007268]; in utero embryonic development [GO:0001701]; negative regulation of catalytic activity [GO:0043086]; protein transport [GO:0015031]; regulation of gene expression [GO:0010468]	amyloid-beta binding [GO:0001540]; enzyme binding [GO:0019899]; enzyme inhibitor activity [GO:0004857]
Q9BSR8	262508	Protein YIPF4 (YIP1 family member 4)	endoplasmic reticulum to Golgi vesicle-mediated transport [GO:0006888]; vesicle fusion with Golgi apparatus [GO:0048280]
O75037	262483	Kinesin-like protein KIF21B	microtubule-based movement [GO:0007018]	ATP binding [GO:0005524]; ATP hydrolysis activity [GO:0016887]; microtubule binding [GO:0008017]; microtubule motor activity [GO:0003777]
P06748	262422	Nucleophosmin (NPM) (Nucleolar phosphoprotein B23) (Nucleolar protein NO38) (Numatrin)	cell volume homeostasis [GO:0006884]; cellular response to UV [GO:0034644]; cellular senescence [GO:0090398]; centrosome cycle [GO:0007098]; chromatin remodeling [GO:0006338]; DNA repair [GO:0006281]; intracellular protein transport [GO:0006886]; macrophage differentiation [GO:0030225]; negative regulation of apoptotic process [GO:0043066]; negative regulation of cell population proliferation [GO…	chromatin binding [GO:0003682]; core promoter sequence-specific DNA binding [GO:0001046]; DNA-binding transcription factor binding [GO:0140297]; histone binding [GO:0042393]; molecular adaptor activity [GO:0060090]; NF-kappaB binding [GO:0051059]; protein homodimerization activity [GO:0042803]; protein kinase binding [GO:0019901]; protein kinase inhibitor activity [GO:0004860]; ribosomal large su…
Q05086	262364	Ubiquitin-protein ligase E3A (EC 2.3.2.26) (E6AP ubiquitin-protein ligase) (HECT-type ubiquitin transferase E3A) (Human papillomavirus E6-associated protein) (Oncogenic protein-associated protein E6-AP) (Renal carcinoma antigen NY-REN-54)	androgen receptor signaling pathway [GO:0030521]; brain development [GO:0007420]; negative regulation of TORC1 signaling [GO:1904262]; ovarian follicle development [GO:0001541]; positive regulation of Golgi lumen acidification [GO:1905528]; positive regulation of phosphatidylinositol 3-kinase/protein kinase B signal transduction [GO:0051897]; positive regulation of protein ubiquitination [GO:0031…	transcription coactivator activity [GO:0003713]; ubiquitin protein ligase activity [GO:0061630]; ubiquitin-protein transferase activity [GO:0004842]; zinc ion binding [GO:0008270]
Q8NBM4	262229	Ubiquitin-associated domain-containing protein 2 (UBA domain-containing protein 2) (Phosphoglycerate dehydrogenase-like protein 1)	negative regulation of canonical Wnt signaling pathway [GO:0090090]; negative regulation of retrograde protein transport, ER to cytosol [GO:1904153]; protein localization to endoplasmic reticulum [GO:0070972]; Wnt signaling pathway [GO:0016055]	serine-type endopeptidase activity [GO:0004252]
P20340	261916	Ras-related protein Rab-6A (Rab-6) (EC 3.6.5.2)	antigen processing and presentation [GO:0019882]; early endosome to Golgi transport [GO:0034498]; intra-Golgi vesicle-mediated transport [GO:0006891]; intracellular protein transport [GO:0006886]; minus-end-directed organelle transport along microtubule [GO:0072385]; neuron projection development [GO:0031175]; peptidyl-cysteine methylation [GO:0018125]; protein localization to Golgi apparatus [GO…	GTP binding [GO:0005525]; GTPase activity [GO:0003924]; myosin V binding [GO:0031489]; protein domain specific binding [GO:0019904]
P62308	261711	Small nuclear ribonucleoprotein G (snRNP-G) (Sm protein G) (Sm-G) (SmG)	7-methylguanosine cap hypermethylation [GO:0036261]; mRNA splicing, via spliceosome [GO:0000398]; RNA splicing [GO:0008380]; spliceosomal complex assembly [GO:0000245]; spliceosomal snRNP assembly [GO:0000387]; U2-type prespliceosome assembly [GO:1903241]	RNA binding [GO:0003723]
Q96EY1	261711	DnaJ homolog subfamily A member 3, mitochondrial (DnaJ protein Tid-1) (hTid-1) (Hepatocellular carcinoma-associated antigen 57) (Tumorous imaginal discs protein Tid56 homolog)	activation-induced cell death of T cells [GO:0006924]; cellular senescence [GO:0090398]; mitochondrial DNA replication [GO:0006264]; mitochondrion organization [GO:0007005]; negative regulation of apoptotic process [GO:0043066]; negative regulation of canonical NF-kappaB signal transduction [GO:0043124]; negative regulation of cell population proliferation [GO:0008285]; negative regulation of pro…	ATP binding [GO:0005524]; DNA-binding transcription factor binding [GO:0140297]; GTPase regulator activity [GO:0030695]; Hsp70 protein binding [GO:0030544]; IkappaB kinase complex binding [GO:0106137]; NF-kappaB binding [GO:0051059]; protein kinase binding [GO:0019901]; protein-containing complex binding [GO:0044877]; RNA polymerase II-specific DNA-binding transcription factor binding [GO:0061629…
P48444	261707	Coatomer subunit delta (Archain) (Delta-coat protein) (Delta-COP)	adult locomotory behavior [GO:0008344]; cerebellar Purkinje cell layer maturation [GO:0021691]; endoplasmic reticulum to Golgi vesicle-mediated transport [GO:0006888]; Golgi localization [GO:0051645]; intracellular protein transport [GO:0006886]; pigmentation [GO:0043473]; retrograde vesicle-mediated transport, Golgi to endoplasmic reticulum [GO:0006890]	RNA binding [GO:0003723]
O60238	261613	BCL2/adenovirus E1B 19 kDa protein-interacting protein 3-like (Adenovirus E1B19K-binding protein B5) (BCL2/adenovirus E1B 19 kDa protein-interacting protein 3A) (NIP3-like protein X) (NIP3L)	cellular response to hypoxia [GO:0071456]; defense response to virus [GO:0051607]; mitochondrial outer membrane permeabilization [GO:0097345]; mitochondrial protein catabolic process [GO:0035694]; negative regulation of apoptotic process [GO:0043066]; negative regulation of mitochondrial membrane potential [GO:0010917]; negative regulation of programmed cell death [GO:0043069]; positive regulatio…	identical protein binding [GO:0042802]; lamin binding [GO:0005521]; protein homodimerization activity [GO:0042803]
Q9UEU0	261569	Vesicle transport through interaction with t-SNAREs homolog 1B (Vesicle transport v-SNARE protein Vti1-like 1) (Vti1-rp1)	Golgi to vacuole transport [GO:0006896]; intra-Golgi vesicle-mediated transport [GO:0006891]; intracellular protein transport [GO:0006886]; macroautophagy [GO:0016236]; membrane fusion [GO:0061025]; regulation of protein localization to plasma membrane [GO:1903076]; retrograde transport, endosome to Golgi [GO:0042147]; vesicle docking involved in exocytosis [GO:0006904]; vesicle fusion with Golgi…	chloride channel inhibitor activity [GO:0019869]; SNAP receptor activity [GO:0005484]; SNARE binding [GO:0000149]
P84090	261534	Enhancer of rudimentary homolog	nucleobase-containing compound metabolic process [GO:0006139]; pyrimidine nucleoside metabolic process [GO:0006213]	methyl-CpG binding [GO:0008327]; RNA binding [GO:0003723]
O43175	261459	D-3-phosphoglycerate dehydrogenase (3-PGDH) (EC 1.1.1.95) (2-oxoglutarate reductase) (EC 1.1.1.399) (Malate dehydrogenase) (EC 1.1.1.37)	brain development [GO:0007420]; G1 to G0 transition [GO:0070314]; gamma-aminobutyric acid metabolic process [GO:0009448]; glial cell development [GO:0021782]; glutamine metabolic process [GO:0006541]; glycine metabolic process [GO:0006544]; L-serine biosynthetic process [GO:0006564]; neural tube development [GO:0021915]; neuron projection development [GO:0031175]; regulation of gene expression [G…	electron transfer activity [GO:0009055]; L-malate dehydrogenase (NAD+) activity [GO:0030060]; NAD binding [GO:0051287]; phosphoglycerate dehydrogenase activity [GO:0004617]
Q86VE9	261391	Serine incorporator 5	antiviral innate immune response [GO:0140374]; L-serine biosynthetic process [GO:0006564]; myelination [GO:0042552]; phosphatidylserine metabolic process [GO:0006658]; phospholipid biosynthetic process [GO:0008654]; plasma membrane phospholipid scrambling [GO:0017121]	L-serine transmembrane transporter activity [GO:0015194]; phospholipid scramblase activity [GO:0017128]
Q7Z4S6	261381	Kinesin-like protein KIF21A (Kinesin-like protein KIF2) (Renal carcinoma antigen NY-REN-62)	anterograde axonal transport [GO:0008089]; cortical microtubule organization [GO:0043622]; microtubule-based movement [GO:0007018]; regulation of axon guidance [GO:1902667]; regulation of microtubule depolymerization [GO:0031114]; regulation of microtubule polymerization [GO:0031113]	ankyrin repeat binding [GO:0071532]; ATP binding [GO:0005524]; ATP hydrolysis activity [GO:0016887]; microtubule binding [GO:0008017]; microtubule motor activity [GO:0003777]; plus-end-directed microtubule motor activity [GO:0008574]
Q5VV67	261378	Peroxisome proliferator-activated receptor gamma coactivator-related protein 1 (PGC-1-related coactivator) (PRC)	energy homeostasis [GO:0097009]; positive regulation of transcription by RNA polymerase II [GO:0045944]	RNA binding [GO:0003723]; transcription coactivator activity [GO:0003713]
Q86SQ0	261208	Pleckstrin homology-like domain family B member 2 (Protein LL5-beta)	basement membrane organization [GO:0071711]; cell migration [GO:0016477]; establishment of cell polarity [GO:0030010]; establishment of protein localization [GO:0045184]; microtubule cytoskeleton organization [GO:0000226]; negative regulation of focal adhesion assembly [GO:0051895]; negative regulation of stress fiber assembly [GO:0051497]; negative regulation of wound healing, spreading of epide…	cadherin binding [GO:0045296]
Q9BV68	261005	E3 ubiquitin-protein ligase RNF126 (EC 2.3.2.27) (RING finger protein 126)	cytoplasm protein quality control by the ubiquitin-proteasome system [GO:0071629]; negative regulation of epidermal growth factor receptor signaling pathway [GO:0042059]; positive regulation of double-strand break repair via homologous recombination [GO:1905168]; proteasome-mediated ubiquitin-dependent protein catabolic process [GO:0043161]; protein K27-linked ubiquitination [GO:0044314]; protein…	epidermal growth factor receptor binding [GO:0005154]; ubiquitin protein ligase activity [GO:0061630]; zinc ion binding [GO:0008270]
Q9NX20	260807	Large ribosomal subunit protein uL16m (39S ribosomal protein L16, mitochondrial) (L16mt) (MRP-L16)	mitochondrial translation [GO:0032543]	rRNA binding [GO:0019843]; structural constituent of ribosome [GO:0003735]
Q14669	260706	E3 ubiquitin-protein ligase TRIP12 (EC 2.3.2.26) (E3 ubiquitin-protein ligase for Arf) (ULF) (HECT-type E3 ubiquitin transferase TRIP12) (Thyroid receptor-interacting protein 12) (TR-interacting protein 12) (TRIP-12)	DNA damage response [GO:0006974]; DNA repair [GO:0006281]; DNA repair-dependent chromatin remodeling [GO:0140861]; heterochromatin boundary formation [GO:0033696]; proteasome-mediated ubiquitin-dependent protein catabolic process [GO:0043161]; protein polyubiquitination [GO:0000209]; regulation of embryonic development [GO:0045995]; ubiquitin-dependent protein catabolic process [GO:0006511]	nuclear thyroid hormone receptor binding [GO:0046966]; ubiquitin protein ligase activity [GO:0061630]
P82932	260693	Small ribosomal subunit protein bS6m (28S ribosomal protein S6, mitochondrial) (MRP-S6) (S6mt)	mitochondrial translation [GO:0032543]; translation [GO:0006412]	small ribosomal subunit rRNA binding [GO:0070181]; structural constituent of ribosome [GO:0003735]
Q15361	260678	Transcription termination factor 1 (TTF-1) (RNA polymerase I termination factor) (Transcription termination factor I) (TTF-I)	chromatin remodeling [GO:0006338]; DNA-templated transcription termination [GO:0006353]; negative regulation of DNA replication [GO:0008156]; termination of RNA polymerase I transcription [GO:0006363]; transcription initiation at RNA polymerase I promoter [GO:0006361]	chromatin binding [GO:0003682]; DNA binding [GO:0003677]
Q00987	260634	E3 ubiquitin-protein ligase Mdm2 (EC 2.3.2.27) (Double minute 2 protein) (Hdm2) (Oncoprotein Mdm2) (RING-type E3 ubiquitin transferase Mdm2) (p53-binding protein Mdm2)	amyloid fibril formation [GO:1990000]; apoptotic process [GO:0006915]; atrial septum development [GO:0003283]; atrioventricular valve morphogenesis [GO:0003181]; blood vessel development [GO:0001568]; blood vessel remodeling [GO:0001974]; cardiac septum morphogenesis [GO:0060411]; cellular response to actinomycin D [GO:0072717]; cellular response to alkaloid [GO:0071312]; cellular response to est…	5S rRNA binding [GO:0008097]; disordered domain specific binding [GO:0097718]; enzyme binding [GO:0019899]; identical protein binding [GO:0042802]; ligase activity [GO:0016874]; NEDD8 ligase activity [GO:0061663]; p53 binding [GO:0002039]; peroxisome proliferator activated receptor binding [GO:0042975]; protein domain specific binding [GO:0019904]; receptor serine/threonine kinase binding [GO:003…
P40426	260551	Pre-B-cell leukemia transcription factor 3 (Homeobox protein PBX3)	adult locomotory behavior [GO:0008344]; animal organ morphogenesis [GO:0009887]; anterior compartment pattern formation [GO:0007387]; brain development [GO:0007420]; dorsal spinal cord development [GO:0021516]; embryonic organ development [GO:0048568]; eye development [GO:0001654]; neuron development [GO:0048666]; posterior compartment specification [GO:0007388]; regulation of respiratory gaseous…	DNA-binding transcription activator activity, RNA polymerase II-specific [GO:0001228]; DNA-binding transcription factor activity, RNA polymerase II-specific [GO:0000981]; RNA polymerase II cis-regulatory region sequence-specific DNA binding [GO:0000978]
Q14164	260447	Inhibitor of nuclear factor kappa-B kinase subunit epsilon (I-kappa-B kinase epsilon) (IKK-E) (IKK-epsilon) (IkBKE) (EC 2.7.11.10) (Inducible I kappa-B kinase) (IKK-i)	activation of innate immune response [GO:0002218]; cellular response to virus [GO:0098586]; defense response to virus [GO:0051607]; gene expression [GO:0010467]; immune response [GO:0006955]; interleukin-17-mediated signaling pathway [GO:0097400]; intrinsic apoptotic signaling pathway in response to DNA damage [GO:0008630]; mRNA stabilization [GO:0048255]; positive regulation of canonical NF-kapp…	ATP binding [GO:0005524]; identical protein binding [GO:0042802]; IkappaB kinase activity [GO:0008384]; K48-linked polyubiquitin modification-dependent protein binding [GO:0036435]; protein phosphatase binding [GO:0019903]; protein serine/threonine kinase activity [GO:0004674]; ubiquitin protein ligase binding [GO:0031625]
Q9NUL5	260185	Shiftless antiviral inhibitor of ribosomal frameshifting protein (SFL) (SHFL) (Interferon-regulated antiviral protein) (IRAV) (Repressor of yield of DENV protein) (RyDEN)	defense response to virus [GO:0051607]; innate immune response [GO:0045087]; negative regulation of translational frameshifting [GO:2001125]; negative regulation of viral genome replication [GO:0045071]; regulation of translational termination [GO:0006449]; response to interferon-beta [GO:0035456]; response to type I interferon [GO:0034340]; response to type II interferon [GO:0034341]; response t…	identical protein binding [GO:0042802]; ribosome binding [GO:0043022]; RNA binding [GO:0003723]; sequence-specific mRNA binding [GO:1990825]
O43353	259933	Receptor-interacting serine/threonine-protein kinase 2 (EC 2.7.11.1) (CARD-containing interleukin-1 beta-converting enzyme-associated kinase) (CARD-containing IL-1 beta ICE-kinase) (RIP-like-interacting CLARP kinase) (Receptor-interacting protein 2) (RIP-2) (Tyrosine-protein kinase RIPK2) (EC 2.7.10.2)	adaptive immune response [GO:0002250]; apoptotic process [GO:0006915]; canonical NF-kappaB signal transduction [GO:0007249]; CD4-positive, alpha-beta T cell proliferation [GO:0035739]; cellular response to lipoteichoic acid [GO:0071223]; cellular response to muramyl dipeptide [GO:0071225]; cellular response to peptidoglycan [GO:0071224]; cytokine-mediated signaling pathway [GO:0019221]; defense r…	ATP binding [GO:0005524]; CARD domain binding [GO:0050700]; caspase binding [GO:0089720]; identical protein binding [GO:0042802]; JUN kinase kinase kinase activity [GO:0004706]; LIM domain binding [GO:0030274]; non-membrane spanning protein tyrosine kinase activity [GO:0004715]; protein homodimerization activity [GO:0042803]; protein serine kinase activity [GO:0106310]; protein serine/threonine k…
Q15637	259864	Splicing factor 1 (Mammalian branch point-binding protein) (BBP) (mBBP) (Transcription factor ZFM1) (Zinc finger gene in MEN1 locus) (Zinc finger protein 162)	mRNA 3'-splice site recognition [GO:0000389]; mRNA splicing, via spliceosome [GO:0000398]; negative regulation of smooth muscle cell proliferation [GO:0048662]; regulation of mRNA splicing, via spliceosome [GO:0048024]; spliceosomal complex assembly [GO:0000245]	identical protein binding [GO:0042802]; mRNA binding [GO:0003729]; RNA binding [GO:0003723]; transcription corepressor activity [GO:0003714]; zinc ion binding [GO:0008270]
Q9Y4B4	259837	Helicase ARIP4 (EC 3.6.4.12) (Androgen receptor-interacting protein 4) (RAD54-like protein 2)	chromatin organization [GO:0006325]	ATP binding [GO:0005524]; ATP hydrolysis activity [GO:0016887]; ATP-dependent chromatin remodeler activity [GO:0140658]; DNA binding [GO:0003677]; helicase activity [GO:0004386]; transcription coregulator activity [GO:0003712]
Q9Y2X8	259824	Ubiquitin-conjugating enzyme E2 D4 (EC 2.3.2.23) (E2 ubiquitin-conjugating enzyme D4) (HBUCE1) (Ubiquitin carrier protein D4) (Ubiquitin-protein ligase D4)	protein K11-linked ubiquitination [GO:0070979]; protein K27-linked ubiquitination [GO:0044314]; protein K29-linked ubiquitination [GO:0035519]; protein K48-linked ubiquitination [GO:0070936]; protein K6-linked ubiquitination [GO:0085020]; protein K63-linked ubiquitination [GO:0070534]; protein ubiquitination [GO:0016567]; ubiquitin-dependent protein catabolic process [GO:0006511]	ATP binding [GO:0005524]; ubiquitin conjugating enzyme activity [GO:0061631]; ubiquitin-protein transferase activity [GO:0004842]
P31323	259655	cAMP-dependent protein kinase type II-beta regulatory subunit	adenylate cyclase-activating G protein-coupled receptor signaling pathway [GO:0007189]; fatty acid metabolic process [GO:0006631]; intracellular signal transduction [GO:0035556]; learning [GO:0007612]; modulation of chemical synaptic transmission [GO:0050804]; negative regulation of cAMP/PKA signal transduction [GO:0141162]; response to antipsychotic drug [GO:0097332]	cAMP binding [GO:0030552]; cAMP-dependent protein kinase inhibitor activity [GO:0004862]; cAMP-dependent protein kinase regulator activity [GO:0008603]; protein domain specific binding [GO:0019904]; protein kinase A catalytic subunit binding [GO:0034236]; ubiquitin protein ligase binding [GO:0031625]
Q5VZL5	259639	Zinc finger MYM-type protein 4 (Zinc finger protein 262)	cytoskeleton organization [GO:0007010]; regulation of cell morphogenesis [GO:0022604]	DNA binding [GO:0003677]; zinc ion binding [GO:0008270]
Q9Y243	259483	RAC-gamma serine/threonine-protein kinase (EC 2.7.11.1) (Protein kinase Akt-3) (Protein kinase B gamma) (PKB gamma) (RAC-PK-gamma) (STK-2)	brain morphogenesis [GO:0048854]; homeostasis of number of cells within a tissue [GO:0048873]; intracellular signal transduction [GO:0035556]; mitochondrial genome maintenance [GO:0000002]; negative regulation of cellular senescence [GO:2000773]; negative regulation of PERK-mediated unfolded protein response [GO:1903898]; positive regulation of angiogenesis [GO:0045766]; positive regulation of ar…	ATP binding [GO:0005524]; protein kinase activity [GO:0004672]; protein serine kinase activity [GO:0106310]; protein serine/threonine kinase activity [GO:0004674]
P21673	259209	Diamine acetyltransferase 1 (EC 2.3.1.57) (Polyamine N-acetyltransferase 1) (Putrescine acetyltransferase) (Spermidine/spermine N(1)-acetyltransferase 1) (SSAT) (SSAT-1)	angiogenesis [GO:0001525]; polyamine biosynthetic process [GO:0006596]; putrescine catabolic process [GO:0009447]; regulation of cell population proliferation [GO:0042127]; spermidine acetylation [GO:0032918]	diamine N-acetyltransferase activity [GO:0004145]; identical protein binding [GO:0042802]; N-acetyltransferase activity [GO:0008080]; spermidine binding [GO:0019809]
Q16514	259180	Transcription initiation factor TFIID subunit 12 (Transcription initiation factor TFIID 20/15 kDa subunits) (TAFII-20/TAFII-15) (TAFII20/TAFII15)	DNA-templated transcription initiation [GO:0006352]; mRNA transcription by RNA polymerase II [GO:0042789]; positive regulation of DNA-templated transcription [GO:0045893]; positive regulation of transcription by RNA polymerase II [GO:0045944]; positive regulation of transcription initiation by RNA polymerase II [GO:0060261]; regulation of DNA repair [GO:0006282]; regulation of DNA-templated trans…	DNA binding [GO:0003677]; DNA-binding transcription factor binding [GO:0140297]; protein heterodimerization activity [GO:0046982]; TBP-class protein binding [GO:0017025]; transcription coactivator activity [GO:0003713]
Q9Y6H1	259138	Coiled-coil-helix-coiled-coil-helix domain-containing protein 2 (Aging-associated gene 10 protein) (HCV NS2 trans-regulated protein) (NS2TP)	cellular response to oxidative stress [GO:0034599]; mitochondrion organization [GO:0007005]; positive regulation of mitochondrial ATP synthesis coupled electron transport [GO:1905448]; positive regulation of transcription by RNA polymerase II [GO:0045944]; regulation of cellular response to hypoxia [GO:1900037]; regulation of generation of precursor metabolites and energy [GO:0043467]	DNA-binding transcription factor binding [GO:0140297]; sequence-specific DNA binding [GO:0043565]
P20618	259036	Proteasome subunit beta type-1 (Macropain subunit C5) (Multicatalytic endopeptidase complex subunit C5) (Proteasome component C5) (Proteasome gamma chain) (Proteasome subunit beta-6) (beta-6)	proteasome-mediated ubiquitin-dependent protein catabolic process [GO:0043161]; proteolysis involved in protein catabolic process [GO:0051603]
O43752	258957	Syntaxin-6	endocytic recycling [GO:0032456]; Golgi vesicle transport [GO:0048193]; intracellular protein transport [GO:0006886]; regulation of protein localization [GO:0032880]; retrograde transport, endosome to Golgi [GO:0042147]; synaptic vesicle to endosome fusion [GO:0016189]; vesicle docking [GO:0048278]; vesicle fusion [GO:0006906]	SNAP receptor activity [GO:0005484]; SNARE binding [GO:0000149]; syntaxin binding [GO:0019905]
Q9H0F7	258927	ADP-ribosylation factor-like protein 6 (Bardet-Biedl syndrome 3 protein)	brain development [GO:0007420]; cilium assembly [GO:0060271]; determination of left/right symmetry [GO:0007368]; fat cell differentiation [GO:0045444]; intracellular protein transport [GO:0006886]; melanosome transport [GO:0032402]; protein localization to cilium [GO:0061512]; protein localization to non-motile cilium [GO:0097499]; protein polymerization [GO:0051258]; protein targeting to membran…	GTP binding [GO:0005525]; GTPase activity [GO:0003924]; metal ion binding [GO:0046872]; phospholipid binding [GO:0005543]
O95359	258804	Transforming acidic coiled-coil-containing protein 2 (Anti-Zuai-1) (AZU-1)	cerebral cortex development [GO:0021987]; microtubule cytoskeleton organization [GO:0000226]; mitotic spindle organization [GO:0007052]; nuclear migration [GO:0007097]	nuclear receptor binding [GO:0016922]
Q8IUH5	258749	Palmitoyltransferase ZDHHC17 (EC 2.3.1.225) (Acyltransferase ZDHHC17) (EC 2.3.1.-) (DHHC domain-containing cysteine-rich protein 17) (DHHC17) (Huntingtin yeast partner H) (Huntingtin-interacting protein 14) (HIP-14) (Huntingtin-interacting protein 3) (HIP-3) (Huntingtin-interacting protein H) (Putative MAPK-activating protein PM11) (Putative NF-kappa-B-activating protein 205) (Zinc finger DHHC do…	axonogenesis [GO:0007409]; lipoprotein transport [GO:0042953]; positive regulation of canonical NF-kappaB signal transduction [GO:0043123]; protein palmitoylation [GO:0018345]; regulation of ERK1 and ERK2 cascade [GO:0070372]; regulation of modification of synapse structure, modulating synaptic transmission [GO:0098987]; regulation of neurotrophin TRK receptor signaling pathway [GO:0051386]; regu…	identical protein binding [GO:0042802]; palmitoyltransferase activity [GO:0016409]; protein-cysteine S-myristoyltransferase activity [GO:0019705]; protein-cysteine S-palmitoyltransferase activity [GO:0019706]; protein-cysteine S-stearoyltransferase activity [GO:0140439]; signaling receptor binding [GO:0005102]
Q9P1Y5	258621	Calmodulin-regulated spectrin-associated protein 3 (Protein Nezha)	cilium movement [GO:0003341]; DNA replication checkpoint signaling [GO:0000076]; embryo development ending in birth or egg hatching [GO:0009792]; epithelial cell-cell adhesion [GO:0090136]; establishment of epithelial cell apical/basal polarity [GO:0045198]; establishment or maintenance of microtubule cytoskeleton polarity [GO:0030951]; in utero embryonic development [GO:0001701]; microtubule anc…	actin filament binding [GO:0051015]; calmodulin binding [GO:0005516]; DNA binding [GO:0003677]; microtubule minus-end binding [GO:0051011]; spectrin binding [GO:0030507]
Q8NEZ2	258589	Vacuolar protein sorting-associated protein 37A (hVps37A) (ESCRT-I complex subunit VPS37A) (Hepatocellular carcinoma-related protein 1)	macroautophagy [GO:0016236]; membrane fission [GO:0090148]; multivesicular body assembly [GO:0036258]; protein targeting to membrane [GO:0006612]; protein targeting to vacuole [GO:0006623]; protein transport to vacuole involved in ubiquitin-dependent protein catabolic process via the multivesicular body sorting pathway [GO:0043328]; ubiquitin-dependent protein catabolic process via the multivesic…
Q9H0E2	258527	Toll-interacting protein	autophagy [GO:0006914]; epithelial cell differentiation [GO:0030855]; inflammatory response [GO:0006954]; innate immune response [GO:0045087]; interleukin-1-mediated signaling pathway [GO:0070498]; leukocyte activation [GO:0045321]; phosphorylation [GO:0016310]; positive regulation of protein sumoylation [GO:0033235]; protein localization to endosome [GO:0036010]; signal transduction [GO:0007165]…	interleukin-1, type I receptor binding [GO:0005150]; kinase binding [GO:0019900]; molecular adaptor activity [GO:0060090]; SUMO binding [GO:0032183]; Toll-like receptor binding [GO:0035325]; ubiquitin binding [GO:0043130]; ubiquitin conjugating enzyme binding [GO:0031624]; ubiquitin protein ligase binding [GO:0031625]
P51812	258422	Ribosomal protein S6 kinase alpha-3 (S6K-alpha-3) (EC 2.7.11.1) (90 kDa ribosomal protein S6 kinase 3) (p90-RSK 3) (p90RSK3) (Insulin-stimulated protein kinase 1) (ISPK-1) (MAP kinase-activated protein kinase 1b) (MAPK-activated protein kinase 1b) (MAPKAP kinase 1b) (MAPKAPK-1b) (Ribosomal S6 kinase 2) (RSK-2) (pp90RSK2)	central nervous system development [GO:0007417]; chemical synaptic transmission [GO:0007268]; negative regulation of apoptotic process [GO:0043066]; positive regulation of cell differentiation [GO:0045597]; positive regulation of cell growth [GO:0030307]; positive regulation of transcription by RNA polymerase II [GO:0045944]; regulation of translation in response to stress [GO:0043555]; response …	ATP binding [GO:0005524]; magnesium ion binding [GO:0000287]; protein kinase activity [GO:0004672]; protein kinase binding [GO:0019901]; protein serine kinase activity [GO:0106310]; protein serine/threonine kinase activity [GO:0004674]; ribosomal protein S6 kinase activity [GO:0004711]
P51532	258370	SWI/SNF-related matrix-associated actin-dependent regulator of chromatin subfamily A member 4 (SMARCA4) (EC 3.6.4.-) (BRG1-associated factor 190A) (BAF190A) (Mitotic growth and transcription activator) (Protein BRG-1) (Protein brahma homolog 1) (SNF2-beta) (Transcription activator BRG1)	chromatin remodeling [GO:0006338]; negative regulation of androgen receptor signaling pathway [GO:0060766]; negative regulation of cell differentiation [GO:0045596]; negative regulation of cell growth [GO:0030308]; negative regulation of DNA-templated transcription [GO:0045892]; negative regulation of transcription by RNA polymerase II [GO:0000122]; nervous system development [GO:0007399]; neural…	ATP binding [GO:0005524]; ATP-dependent activity, acting on DNA [GO:0008094]; ATP-dependent chromatin remodeler activity [GO:0140658]; chromatin binding [GO:0003682]; DNA binding [GO:0003677]; DNA polymerase binding [GO:0070182]; helicase activity [GO:0004386]; histone binding [GO:0042393]; hydrolase activity [GO:0016787]; nuclear androgen receptor binding [GO:0050681]; nucleosome array spacer ac…
Q86VM9	258321	Zinc finger CCCH domain-containing protein 18 (Nuclear protein NHN1)	RNA destabilization [GO:0050779]	mRNA cap binding complex binding [GO:0140262]; protein-macromolecule adaptor activity [GO:0030674]; RNA binding [GO:0003723]; zinc ion binding [GO:0008270]
P22392	258318	Nucleoside diphosphate kinase B (NDK B) (NDP kinase B) (EC 2.7.4.6) (C-myc purine-binding transcription factor PUF) (Histidine protein kinase NDKB) (EC 2.7.13.3) (nm23-H2)	cell adhesion [GO:0007155]; CTP biosynthetic process [GO:0006241]; GTP biosynthetic process [GO:0006183]; integrin-mediated signaling pathway [GO:0007229]; negative regulation of apoptotic process [GO:0043066]; nucleoside triphosphate biosynthetic process [GO:0009142]; positive regulation of DNA-templated transcription [GO:0045893]; positive regulation of epithelial cell proliferation [GO:0050679…	ATP binding [GO:0005524]; DNA binding [GO:0003677]; G-quadruplex DNA binding [GO:0051880]; GDP binding [GO:0019003]; identical protein binding [GO:0042802]; metal ion binding [GO:0046872]; nucleoside diphosphate kinase activity [GO:0004550]; protein histidine kinase activity [GO:0004673]; transcription coactivator activity [GO:0003713]
Q96S59	258023	Ran-binding protein 9 (RanBP9) (BPM-L) (BPM90) (Ran-binding protein M) (RanBPM) (RanBP7)	cytoskeleton organization [GO:0007010]; microtubule nucleation [GO:0007020]; negative regulation of ERK1 and ERK2 cascade [GO:0070373]; positive regulation of amyloid precursor protein catabolic process [GO:1902993]; protein-containing complex assembly [GO:0065003]	enzyme binding [GO:0019899]; small GTPase binding [GO:0031267]
P12235	258019	ADP/ATP translocase 1 (ADP,ATP carrier protein 1) (ADP,ATP carrier protein, heart/skeletal muscle isoform T1) (Adenine nucleotide translocator 1) (ANT 1) (Solute carrier family 25 member 4)	adaptive thermogenesis [GO:1990845]; ADP transport [GO:0015866]; apoptotic mitochondrial changes [GO:0008637]; generation of precursor metabolites and energy [GO:0006091]; mitochondrial ADP transmembrane transport [GO:0140021]; mitochondrial ATP transmembrane transport [GO:1990544]; mitochondrial genome maintenance [GO:0000002]; negative regulation of mitochondrial outer membrane permeabilization…	adenine transmembrane transporter activity [GO:0015207]; ATP:ADP antiporter activity [GO:0005471]; oxidative phosphorylation uncoupler activity [GO:0017077]; proton transmembrane transporter activity [GO:0015078]
Q86WG3	258001	Caytaxin (Ataxia cayman type protein) (BNIP-2-homology) (BNIP-H)	apoptotic process [GO:0006915]; mitochondrion distribution [GO:0048311]; negative regulation of glutamate metabolic process [GO:2000212]; neuron projection development [GO:0031175]; regulation of protein localization [GO:0032880]	kinesin binding [GO:0019894]
Q96LA8	257974	Protein arginine N-methyltransferase 6 (EC 2.1.1.319) (Heterogeneous nuclear ribonucleoprotein methyltransferase-like protein 6) (Histone-arginine N-methyltransferase PRMT6)	base-excision repair [GO:0006284]; cellular senescence [GO:0090398]; chromatin remodeling [GO:0006338]; methylation [GO:0032259]; negative regulation of DNA-templated transcription [GO:0045892]; negative regulation of transcription by RNA polymerase II [GO:0000122]; negative regulation of ubiquitin-dependent protein catabolic process [GO:2000059]; protein modification process [GO:0036211]; regula…	chromatin binding [GO:0003682]; histone arginine N-methyltransferase activity [GO:0008469]; histone binding [GO:0042393]; histone H2AR3 methyltransferase activity [GO:0070612]; histone H3 methyltransferase activity [GO:0140938]; histone H3R2 methyltransferase activity [GO:0070611]; histone H4R3 methyltransferase activity [GO:0044020]; histone methyltransferase activity [GO:0042054]; protein-argin…
Q13569	257961	G/T mismatch-specific thymine DNA glycosylase (EC 3.2.2.29) (Thymine-DNA glycosylase) (hTDG)	base-excision repair [GO:0006284]; base-excision repair, AP site formation [GO:0006285]; chromosomal 5-methylcytosine DNA demethylation, oxidation pathway [GO:0141167]; depyrimidination [GO:0045008]; epigenetic regulation of gene expression [GO:0040029]; negative regulation of transcription by RNA polymerase II [GO:0000122]; regulation of embryonic development [GO:0045995]	ATP binding [GO:0005524]; chloride ion binding [GO:0031404]; damaged DNA binding [GO:0003684]; DNA binding [GO:0003677]; DNA N-glycosylase activity [GO:0019104]; DNA-binding transcription factor binding [GO:0140297]; double-stranded DNA binding [GO:0003690]; G/T mismatch-specific thymine-DNA glycosylase activity [GO:0141016]; G/U mismatch-specific uracil-DNA glycosylase activity [GO:0043739]; mag…
P49674	257948	Casein kinase I isoform epsilon (CKI-epsilon) (CKIe) (EC 2.7.11.1)	canonical Wnt signaling pathway [GO:0060070]; cellular response to nerve growth factor stimulus [GO:1990090]; circadian behavior [GO:0048512]; circadian regulation of gene expression [GO:0032922]; DNA repair [GO:0006281]; endocytosis [GO:0006897]; negative regulation of protein binding [GO:0032091]; negative regulation of Wnt signaling pathway [GO:0030178]; positive regulation of amyloid-beta for…	ATP binding [GO:0005524]; protein kinase activity [GO:0004672]; protein serine kinase activity [GO:0106310]; protein serine/threonine kinase activity [GO:0004674]; RNA binding [GO:0003723]
O75643	257889	U5 small nuclear ribonucleoprotein 200 kDa helicase (EC 3.6.4.13) (Activating signal cointegrator 1 complex subunit 3-like 1) (BRR2 homolog) (U5 snRNP-specific 200 kDa protein) (U5-200KD)	cis assembly of pre-catalytic spliceosome [GO:0000354]; mRNA splicing, via spliceosome [GO:0000398]; osteoblast differentiation [GO:0001649]; spliceosome conformational change to release U4 (or U4atac) and U1 (or U11) [GO:0000388]	ATP binding [GO:0005524]; ATP hydrolysis activity [GO:0016887]; helicase activity [GO:0004386]; identical protein binding [GO:0042802]; RNA binding [GO:0003723]; RNA helicase activity [GO:0003724]
Q9NV35	257831	Nucleotide triphosphate diphosphatase NUDT15 (EC 3.6.1.9) (MutT homolog 2) (MTH2) (Nucleoside diphosphate-linked moiety X motif 15) (Nudix motif 15) (Nucleoside diphosphate-linked to another moiety X hydrolase 15) (Nudix hydrolase 15)	dGTP catabolic process [GO:0006203]; DNA protection [GO:0042262]; mitotic cell cycle [GO:0000278]; nucleobase-containing small molecule metabolic process [GO:0055086]; nucleoside phosphate catabolic process [GO:1901292]; purine nucleotide catabolic process [GO:0006195]; regulation of proteasomal protein catabolic process [GO:0061136]; response to reactive oxygen species [GO:0000302]; xenobiotic c…	8-oxo-7,8-dihydrodeoxyguanosine triphosphate pyrophosphatase activity [GO:0035539]; 8-oxo-7,8-dihydroguanosine triphosphate pyrophosphatase activity [GO:0008413]; 8-oxo-dGDP phosphatase activity [GO:0044715]; metal ion binding [GO:0046872]; nucleoside triphosphate diphosphatase activity [GO:0047429]
O00767	257819	Stearoyl-CoA desaturase (hSCD1) (EC 1.14.19.1) (Acyl-CoA desaturase) (Delta(9)-desaturase) (Delta-9 desaturase) (Fatty acid desaturase)	monounsaturated fatty acid biosynthetic process [GO:1903966]; positive regulation of cold-induced thermogenesis [GO:0120162]; response to fatty acid [GO:0070542]; unsaturated fatty acid biosynthetic process [GO:0006636]	iron ion binding [GO:0005506]; oxidoreductase activity [GO:0016491]; palmitoyl-CoA 9-desaturase activity [GO:0032896]; stearoyl-CoA 9-desaturase activity [GO:0004768]
Q12981	257732	Vesicle transport protein SEC20 (BCL2/adenovirus E1B 19 kDa protein-interacting protein 1) (Transformation-related gene 8 protein) (TRG-8)	apoptotic process [GO:0006915]; apoptotic process in response to mitochondrial fragmentation [GO:0140208]; endoplasmic reticulum membrane fusion [GO:0016320]; endoplasmic reticulum organization [GO:0007029]; execution phase of apoptosis [GO:0097194]; negative regulation of apoptotic process [GO:0043066]; response to activity [GO:0014823]; response to oxygen-glucose deprivation [GO:0090649]; respo…	calcium-induced calcium release activity [GO:0048763]; SNAP receptor activity [GO:0005484]
Q86W33	257496	Transmembrane protein adipocyte-associated 1 (Integral membrane protein GPR175) (Transmembrane protein 227)	embryonic cleavage [GO:0040016]; G protein-coupled receptor signaling pathway [GO:0007186]; lipid metabolic process [GO:0006629]; negative regulation of mitotic cell cycle phase transition [GO:1901991]	G protein-coupled receptor activity [GO:0004930]
Q6ZMN8	257441	Cyclin-I2	G1/S transition of mitotic cell cycle [GO:0000082]	cyclin-dependent protein serine/threonine kinase regulator activity [GO:0016538]
O14498	257438	Immunoglobulin superfamily containing leucine-rich repeat protein	cell adhesion [GO:0007155]
Q14008	257343	Cytoskeleton-associated protein 5 (Colonic and hepatic tumor overexpressed gene protein) (Ch-TOG)	cell division [GO:0051301]; centrosome cycle [GO:0007098]; centrosome duplication [GO:0051298]; establishment or maintenance of microtubule cytoskeleton polarity [GO:0030951]; microtubule depolymerization [GO:0007019]; microtubule polymerization [GO:0046785]; mitotic spindle organization [GO:0007052]; positive regulation of microtubule nucleation [GO:0090063]; RNA transport [GO:0050658]; spindle …	cadherin binding [GO:0045296]; microtubule binding [GO:0008017]; microtubule plus end polymerase [GO:0061863]; microtubule plus-end binding [GO:0051010]; ribonucleoprotein complex binding [GO:0043021]
Q8IY95	257339	Transmembrane protein 192		protein homodimerization activity [GO:0042803]
Q96DA2	257334	Ras-related protein Rab-39B (EC 3.6.5.2)	autophagy [GO:0006914]; protein transport [GO:0015031]; Rab protein signal transduction [GO:0032482]; regulation of autophagy [GO:0010506]; synapse organization [GO:0050808]; vesicle-mediated transport [GO:0016192]	GTP binding [GO:0005525]; GTPase activity [GO:0003924]; myosin V binding [GO:0031489]
P61106	257312	Ras-related protein Rab-14 (EC 3.6.5.2)	defense response to bacterium [GO:0042742]; early endosome to Golgi transport [GO:0034498]; endocytic recycling [GO:0032456]; endosomal vesicle fusion [GO:0034058]; fibroblast growth factor receptor signaling pathway [GO:0008543]; Golgi to endosome transport [GO:0006895]; intracellular protein transport [GO:0006886]; intracellular transport [GO:0046907]; phagolysosome assembly [GO:0001845]; phago…	G protein activity [GO:0003925]; GDP binding [GO:0019003]; GTP binding [GO:0005525]; GTPase activity [GO:0003924]; myosin V binding [GO:0031489]
P09429	257239	High mobility group protein B1 (High mobility group protein 1) (HMG-1)	activation of innate immune response [GO:0002218]; apoptotic cell clearance [GO:0043277]; autophagy [GO:0006914]; base-excision repair [GO:0006284]; cellular response to interleukin-7 [GO:0098761]; cellular response to lipopolysaccharide [GO:0071222]; dendritic cell chemotaxis [GO:0002407]; DNA geometric change [GO:0032392]; DNA recombination [GO:0006310]; DNA topological change [GO:0006265]; dou…	bubble DNA binding [GO:0000405]; C-X-C chemokine binding [GO:0019958]; calcium-dependent protein kinase regulator activity [GO:0010858]; chemoattractant activity [GO:0042056]; cytokine activity [GO:0005125]; damaged DNA binding [GO:0003684]; DNA binding, bending [GO:0008301]; DNA polymerase binding [GO:0070182]; DNA-binding transcription factor binding [GO:0140297]; double-stranded DNA binding [G…
Q9Y230	257226	RuvB-like 2 (EC 3.6.4.12) (48 kDa TATA box-binding protein-interacting protein) (48 kDa TBP-interacting protein) (51 kDa erythrocyte cytosolic protein) (ECP-51) (INO80 complex subunit J) (Repressing pontin 52) (Reptin 52) (TIP49b) (TIP60-associated protein 54-beta) (TAP54-beta)	box C/D snoRNP assembly [GO:0000492]; cellular response to estradiol stimulus [GO:0071392]; cellular response to UV [GO:0034644]; chromatin remodeling [GO:0006338]; DNA recombination [GO:0006310]; DNA repair [GO:0006281]; establishment of protein localization to chromatin [GO:0071169]; negative regulation of canonical Wnt signaling pathway [GO:0090090]; positive regulation of DNA repair [GO:00457…	ADP binding [GO:0043531]; ATP binding [GO:0005524]; ATP hydrolysis activity [GO:0016887]; ATPase binding [GO:0051117]; beta-catenin binding [GO:0008013]; chromatin DNA binding [GO:0031490]; DNA helicase activity [GO:0003678]; identical protein binding [GO:0042802]; promoter-enhancer loop anchoring activity [GO:0140585]; protein homodimerization activity [GO:0042803]; RNA polymerase II cis-regulat…
Q9Y616	257178	Interleukin-1 receptor-associated kinase 3 (IRAK-3) (IL-1 receptor-associated kinase M) (IRAK-M) (Inactive IL-1 receptor-associated kinase 3)	cytokine-mediated signaling pathway [GO:0019221]; interleukin-1-mediated signaling pathway [GO:0070498]; intracellular signal transduction [GO:0035556]; lipopolysaccharide-mediated signaling pathway [GO:0031663]; MyD88-dependent toll-like receptor signaling pathway [GO:0002755]; negative regulation of canonical NF-kappaB signal transduction [GO:0043124]; negative regulation of cytokine-mediated s…	ATP binding [GO:0005524]; magnesium ion binding [GO:0000287]; protein heterodimerization activity [GO:0046982]; protein homodimerization activity [GO:0042803]; protein kinase binding [GO:0019901]; protein serine/threonine kinase activity [GO:0004674]
Q5RIA9	257084	Zinc-regulated GTPase metalloprotein activator 1E (EC 3.6.5.-) (Cobalamin synthase W domain-containing protein 5) (COBW domain-containing protein 5)	protein maturation [GO:0051604]	GTP binding [GO:0005525]; GTPase activity [GO:0003924]; metal ion binding [GO:0046872]; zinc chaperone activity [GO:0140827]
O00463	256987	TNF receptor-associated factor 5 (RING finger protein 84)	apoptotic process [GO:0006915]; CD40 signaling pathway [GO:0023035]; cell surface receptor signaling pathway [GO:0007166]; interleukin-17-mediated signaling pathway [GO:0097400]; mRNA stabilization [GO:0048255]; positive regulation of canonical NF-kappaB signal transduction [GO:0043123]; positive regulation of cell population proliferation [GO:0008284]; positive regulation of NF-kappaB transcript…	identical protein binding [GO:0042802]; signaling adaptor activity [GO:0035591]; thioesterase binding [GO:0031996]; tumor necrosis factor receptor binding [GO:0005164]; ubiquitin protein ligase activity [GO:0061630]; ubiquitin protein ligase binding [GO:0031625]; zinc ion binding [GO:0008270]
P37198	256983	Nuclear pore glycoprotein p62 (62 kDa nucleoporin) (Nucleoporin Nup62)	cell surface receptor signaling pathway [GO:0007166]; cellular senescence [GO:0090398]; centriole assembly [GO:0098534]; centrosome cycle [GO:0007098]; mitotic centrosome separation [GO:0007100]; mitotic metaphase chromosome alignment [GO:0007080]; mRNA transport [GO:0051028]; negative regulation of apoptotic process [GO:0043066]; negative regulation of cell population proliferation [GO:0008285];…	chromatin binding [GO:0003682]; Hsp70 protein binding [GO:0030544]; Hsp90 protein binding [GO:0051879]; phospholipid binding [GO:0005543]; PTB domain binding [GO:0051425]; SH2 domain binding [GO:0042169]; signaling receptor complex adaptor activity [GO:0030159]; structural constituent of nuclear pore [GO:0017056]; ubiquitin binding [GO:0043130]
P10644	256933	cAMP-dependent protein kinase type I-alpha regulatory subunit (Tissue-specific extinguisher 1) (TSE1)	adenylate cyclase-activating G protein-coupled receptor signaling pathway [GO:0007189]; cardiac muscle cell proliferation [GO:0060038]; cellular response to glucagon stimulus [GO:0071377]; intracellular signal transduction [GO:0035556]; mesoderm formation [GO:0001707]; negative regulation of activated T cell proliferation [GO:0046007]; negative regulation of cAMP/PKA signal transduction [GO:01411…	cAMP binding [GO:0030552]; cAMP-dependent protein kinase inhibitor activity [GO:0004862]; cAMP-dependent protein kinase regulator activity [GO:0008603]; protein domain specific binding [GO:0019904]; protein kinase A catalytic subunit binding [GO:0034236]; ubiquitin protein ligase binding [GO:0031625]
O75530	256875	Polycomb protein EED (hEED) (Embryonic ectoderm development protein) (WD protein associating with integrin cytoplasmic tails 1) (WAIT-1)	cellular response to leukemia inhibitory factor [GO:1990830]; facultative heterochromatin formation [GO:0140718]; genomic imprinting [GO:0071514]; heterochromatin formation [GO:0031507]; negative regulation of DNA-templated transcription [GO:0045892]; negative regulation of transcription by RNA polymerase II [GO:0000122]; oligodendrocyte differentiation [GO:0048709]; regulation of adaxial/abaxial…	chromatin binding [GO:0003682]; enzyme activator activity [GO:0008047]; identical protein binding [GO:0042802]; methylated histone binding [GO:0035064]; transcription corepressor binding [GO:0001222]
Q00403	256838	Transcription initiation factor IIB (EC 2.3.1.48) (General transcription factor TFIIB) (S300-II)	DNA-templated transcription initiation [GO:0006352]; meiotic sister chromatid cohesion [GO:0051177]; positive regulation of core promoter binding [GO:1904798]; protein acetylation [GO:0006473]; RNA polymerase II core complex assembly [GO:1990114]; RNA polymerase II preinitiation complex assembly [GO:0051123]; spindle assembly [GO:0051225]; transcription by RNA polymerase II [GO:0006366]; transcri…	acetyltransferase activity [GO:0016407]; DNA-binding transcription factor binding [GO:0140297]; histone acetyltransferase activity [GO:0004402]; nuclear thyroid hormone receptor binding [GO:0046966]; promoter-specific chromatin binding [GO:1990841]; RNA polymerase II complex binding [GO:0000993]; RNA polymerase II core promoter sequence-specific DNA binding [GO:0000979]; RNA polymerase II general…
Q9UPN9	256810	E3 ubiquitin-protein ligase TRIM33 (EC 2.3.2.27) (Ectodermin homolog) (RET-fused gene 7 protein) (Protein Rfg7) (RING-type E3 ubiquitin transferase TRIM33) (Transcription intermediary factor 1-gamma) (TIF1-gamma) (Tripartite motif-containing protein 33)	negative regulation of BMP signaling pathway [GO:0030514]; negative regulation of DNA-templated transcription [GO:0045892]; negative regulation of transcription by RNA polymerase II [GO:0000122]; protein ubiquitination [GO:0016567]; regulation of transforming growth factor beta receptor signaling pathway [GO:0017015]	co-SMAD binding [GO:0070410]; DNA binding [GO:0003677]; R-SMAD binding [GO:0070412]; ubiquitin-protein transferase activity [GO:0004842]; zinc ion binding [GO:0008270]
Q9P0K8	256808	Forkhead box protein J2 (Fork head homologous X)	cell differentiation [GO:0030154]; male meiosis I [GO:0007141]; negative regulation of angiogenesis [GO:0016525]; negative regulation of blood vessel endothelial cell differentiation [GO:0110059]; positive regulation of DNA-templated transcription [GO:0045893]; positive regulation of transcription by RNA polymerase II [GO:0045944]; positive regulation of vascular associated smooth muscle cell pro…	DNA-binding transcription activator activity, RNA polymerase II-specific [GO:0001228]; DNA-binding transcription factor activity, RNA polymerase II-specific [GO:0000981]; identical protein binding [GO:0042802]; RNA polymerase II cis-regulatory region sequence-specific DNA binding [GO:0000978]; sequence-specific DNA binding [GO:0043565]; sequence-specific double-stranded DNA binding [GO:1990837]
P49759	256735	Dual specificity protein kinase CLK1 (EC 2.7.12.1) (CDC-like kinase 1)	regulation of RNA splicing [GO:0043484]	ATP binding [GO:0005524]; non-membrane spanning protein tyrosine kinase activity [GO:0004715]; protein serine kinase activity [GO:0106310]; protein serine/threonine kinase activity [GO:0004674]; protein serine/threonine/tyrosine kinase activity [GO:0004712]; protein tyrosine kinase activity [GO:0004713]
P55789	256697	FAD-linked sulfhydryl oxidase ALR (EC 1.8.3.2) (Augmenter of liver regeneration) (hERV1) (Hepatopoietin)	liver development [GO:0001889]; mitochondrial disulfide relay system [GO:0160203]	flavin adenine dinucleotide binding [GO:0050660]; flavin-dependent sulfhydryl oxidase activity [GO:0016971]; growth factor activity [GO:0008083]; protein-disulfide reductase activity [GO:0015035]
Q6NVY1	256680	3-hydroxyisobutyryl-CoA hydrolase, mitochondrial (EC 3.1.2.4) (3-hydroxyisobutyryl-coenzyme A hydrolase) (HIB-CoA hydrolase) (HIBYL-CoA-H)	branched-chain amino acid catabolic process [GO:0009083]; valine catabolic process [GO:0006574]	3-hydroxyisobutyryl-CoA hydrolase activity [GO:0003860]
Q8IVD9	256604	NudC domain-containing protein 3	cilium assembly [GO:0060271]; protein folding [GO:0006457]; protein localization to pericentriolar material [GO:1905793]	unfolded protein binding [GO:0051082]
O75439	256588	Mitochondrial-processing peptidase subunit beta (EC 3.4.24.64) (Beta-MPP) (P-52)	mitochondrial calcium ion transmembrane transport [GO:0006851]; protein processing involved in protein targeting to mitochondrion [GO:0006627]	metal ion binding [GO:0046872]; metalloendopeptidase activity [GO:0004222]
P45973	256587	Chromobox protein homolog 5 (Antigen p25) (Heterochromatin protein 1 homolog alpha) (HP1 alpha)	DNA damage response [GO:0006974]; heterochromatin formation [GO:0031507]; negative regulation of DNA-templated transcription [GO:0045892]; negative regulation of transcription by RNA polymerase II [GO:0000122]	chromatin binding [GO:0003682]; DNA-binding transcription factor binding [GO:0140297]; histone deacetylase binding [GO:0042826]; histone H3K9me2/3 reader activity [GO:0062072]; identical protein binding [GO:0042802]; methylated histone binding [GO:0035064]; protein-containing complex binding [GO:0044877]; protein-macromolecule adaptor activity [GO:0030674]; ribonucleoprotein complex binding [GO:0…
P42771	256578	Cyclin-dependent kinase inhibitor 2A (Cyclin-dependent kinase 4 inhibitor A) (CDK4I) (Multiple tumor suppressor 1) (MTS-1) (p16-INK4a) (p16-INK4) (p16INK4A)	apoptotic process involved in mammary gland involution [GO:0060057]; cellular response to hydrogen peroxide [GO:0070301]; cellular senescence [GO:0090398]; glucose homeostasis [GO:0042593]; keratinocyte differentiation [GO:0030216]; keratinocyte proliferation [GO:0043616]; mammary gland epithelial cell proliferation [GO:0033598]; negative regulation of cell growth [GO:0030308]; negative regulatio…	cyclin-dependent protein serine/threonine kinase inhibitor activity [GO:0004861]; NF-kappaB binding [GO:0051059]; protein kinase binding [GO:0019901]; RNA binding [GO:0003723]
Q96RQ3	256437	Methylcrotonoyl-CoA carboxylase subunit alpha, mitochondrial (MCCase subunit alpha) (EC 6.4.1.4) (3-methylcrotonyl-CoA carboxylase 1) (3-methylcrotonyl-CoA carboxylase biotin-containing subunit) (3-methylcrotonyl-CoA:carbon dioxide ligase subunit alpha)	biotin metabolic process [GO:0006768]; branched-chain amino acid catabolic process [GO:0009083]; L-leucine catabolic process [GO:0006552]	ATP binding [GO:0005524]; biotin binding [GO:0009374]; biotin carboxylase activity [GO:0004075]; metal ion binding [GO:0046872]; methylcrotonoyl-CoA carboxylase activity [GO:0004485]
Q9P031	256429	Thyroid transcription factor 1-associated protein 26 (TTF-1-associated protein 26) (Coiled-coil domain-containing protein 59) (TTF-1-associated protein BR2)		RNA binding [GO:0003723]
Q86YD5	256338	Low-density lipoprotein receptor class A domain-containing protein 3 (LDLR class A domain-containing protein 3)	receptor-mediated endocytosis [GO:0006898]; regulation of protein processing [GO:0070613]	amyloid-beta binding [GO:0001540]
P40692	256311	DNA mismatch repair protein Mlh1 (MutL protein homolog 1)	double-strand break repair via nonhomologous end joining [GO:0006303]; female meiosis chromosome segregation [GO:0016321]; homologous chromosome pairing at meiosis [GO:0007129]; intrinsic apoptotic signaling pathway in response to DNA damage [GO:0008630]; isotype switching [GO:0045190]; male meiosis chromosome segregation [GO:0007060]; meiotic metaphase I homologous chromosome alignment [GO:00430…	ATP binding [GO:0005524]; ATP hydrolysis activity [GO:0016887]; ATP-dependent DNA damage sensor activity [GO:0140664]; chromatin binding [GO:0003682]; enzyme activator activity [GO:0008047]; enzyme binding [GO:0019899]; guanine/thymine mispair binding [GO:0032137]
P15954	256228	Cytochrome c oxidase subunit 7C, mitochondrial (Cytochrome c oxidase polypeptide VIIc)	cellular respiration [GO:0045333]; generation of precursor metabolites and energy [GO:0006091]; mitochondrial electron transport, cytochrome c to oxygen [GO:0006123]
Q9C005	256184	Protein dpy-30 homolog (Dpy-30-like protein) (Dpy-30L)	endosomal transport [GO:0016197]; transcription initiation-coupled chromatin remodeling [GO:0045815]	identical protein binding [GO:0042802]; protein homodimerization activity [GO:0042803]
P62899	256145	Large ribosomal subunit protein eL31 (60S ribosomal protein L31)	cytoplasmic translation [GO:0002181]; translation [GO:0006412]	RNA binding [GO:0003723]; structural constituent of ribosome [GO:0003735]
Q9H6K1	256131	Protein ILRUN (Inflammation and lipid regulator with UBA-like and NBR1-like domains protein)	innate immune response [GO:0045087]; macroautophagy [GO:0016236]; negative regulation of defense response to virus [GO:0050687]; negative regulation of DNA binding [GO:0043392]; negative regulation of protein localization to nucleus [GO:1900181]; negative regulation of tumor necrosis factor production [GO:0032720]; negative regulation of type I interferon production [GO:0032480]	ubiquitin binding [GO:0043130]
Q9Y3A2	256108	Probable U3 small nucleolar RNA-associated protein 11 (U3 snoRNA-associated protein 11) (UTP11-like protein)	nervous system development [GO:0007399]; positive regulation of apoptotic process [GO:0043065]; ribosomal small subunit biogenesis [GO:0042274]; rRNA processing [GO:0006364]	RNA binding [GO:0003723]
Q6UWY5	256034	Olfactomedin-like protein 1	signal transduction [GO:0007165]
A5YKK6	255910	CCR4-NOT transcription complex subunit 1 (CCR4-associated factor 1) (Negative regulator of transcription subunit 1 homolog) (NOT1H) (hNOT1)	miRNA-mediated post-transcriptional gene silencing [GO:0035195]; negative regulation of intracellular estrogen receptor signaling pathway [GO:0033147]; negative regulation of retinoic acid receptor signaling pathway [GO:0048387]; negative regulation of transcription by RNA polymerase II [GO:0000122]; negative regulation of translation [GO:0017148]; nuclear-transcribed mRNA catabolic process, dead…	armadillo repeat domain binding [GO:0070016]; molecular adaptor activity [GO:0060090]; nuclear estrogen receptor binding [GO:0030331]; nuclear retinoic acid receptor binding [GO:0042974]; protein domain specific binding [GO:0019904]; RNA binding [GO:0003723]
Q96EP5	255881	DAZ-associated protein 1 (Deleted in azoospermia-associated protein 1)	cell differentiation [GO:0030154]; fibroblast proliferation [GO:0048144]; maternal placenta development [GO:0001893]; positive regulation of mRNA splicing, via spliceosome [GO:0048026]; spermatogenesis [GO:0007283]	mRNA 3'-UTR binding [GO:0003730]; poly(G) binding [GO:0034046]; poly(U) RNA binding [GO:0008266]; RNA binding [GO:0003723]; RNA stem-loop binding [GO:0035613]
Q9BVL2	255870	Nucleoporin p58/p45 (58 kDa nucleoporin) (Nucleoporin-like protein 1)	mRNA transport [GO:0051028]; nucleocytoplasmic transport [GO:0006913]; protein transport [GO:0015031]; regulation of protein import into nucleus [GO:0042306]	identical protein binding [GO:0042802]; nuclear localization sequence binding [GO:0008139]; protein-containing complex binding [GO:0044877]; structural constituent of nuclear pore [GO:0017056]
Q9Y6Q9	255717	Nuclear receptor coactivator 3 (NCoA-3) (EC 2.3.1.48) (ACTR) (Amplified in breast cancer 1 protein) (AIB-1) (CBP-interacting protein) (pCIP) (Class E basic helix-loop-helix protein 42) (bHLHe42) (Receptor-associated coactivator 3) (RAC-3) (Steroid receptor coactivator protein 3) (SRC-3) (Thyroid hormone receptor activator molecule 1) (TRAM-1)	cell dedifferentiation [GO:0043697]; cellular response to estradiol stimulus [GO:0071392]; cellular response to hormone stimulus [GO:0032870]; positive regulation of keratinocyte differentiation [GO:0045618]; positive regulation of stem cell population maintenance [GO:1902459]; positive regulation of transcription by RNA polymerase II [GO:0045944]; receptor transactivation [GO:0035624]; regulatio…	disordered domain specific binding [GO:0097718]; histone acetyltransferase activity [GO:0004402]; nuclear receptor binding [GO:0016922]; nuclear thyroid hormone receptor binding [GO:0046966]; protein dimerization activity [GO:0046983]; RNA polymerase II complex binding [GO:0000993]; transcription coactivator activity [GO:0003713]
Q6ZMZ0	255572	E3 ubiquitin-protein ligase RNF19B (EC 2.3.2.31) (IBR domain-containing protein 3) (Natural killer lytic-associated molecule) (RING finger protein 19B)	adaptive immune response [GO:0002250]; natural killer cell mediated cytotoxicity [GO:0042267]; protein autoubiquitination [GO:0051865]; ubiquitin-dependent protein catabolic process [GO:0006511]	ubiquitin binding [GO:0043130]; ubiquitin conjugating enzyme binding [GO:0031624]; ubiquitin protein ligase activity [GO:0061630]; zinc ion binding [GO:0008270]
P10599	255501	Thioredoxin (Trx) (ATL-derived factor) (ADF) (Surface-associated sulphydryl protein) (SASP) (allergen Hom s Trx)	cell redox homeostasis [GO:0045454]; cellular detoxification of hydrogen peroxide [GO:0061692]; negative regulation of protein export from nucleus [GO:0046826]; negative regulation of transcription by RNA polymerase II [GO:0000122]; positive regulation of DNA binding [GO:0043388]; positive regulation of peptidyl-cysteine S-nitrosylation [GO:2000170]; positive regulation of phosphatidylinositol 3-…	protein homodimerization activity [GO:0042803]; protein-disulfide reductase [NAD(P)H] activity [GO:0047134]; protein-disulfide reductase activity [GO:0015035]; RNA binding [GO:0003723]; thioredoxin-disulfide reductase (NADPH) activity [GO:0004791]
Q9NWS1	255464	PCNA-interacting partner (PARI) (PARP-1 binding protein) (PARP1-binding protein) (PARPBP)	DNA repair [GO:0006281]; negative regulation of double-strand break repair via homologous recombination [GO:2000042]	DNA binding [GO:0003677]
Q9UBR2	255461	Cathepsin Z (EC 3.4.18.1) (Cathepsin P) (Cathepsin X)	angiotensin maturation [GO:0002003]; epithelial tube branching involved in lung morphogenesis [GO:0060441]; negative regulation of plasminogen activation [GO:0010757]; proteolysis [GO:0006508]; proteolysis involved in protein catabolic process [GO:0051603]	carboxypeptidase activity [GO:0004180]; cysteine-type carboxypeptidase activity [GO:0016807]; cysteine-type endopeptidase activity [GO:0004197]; cysteine-type peptidase activity [GO:0008234]
Q5S007	255432	Leucine-rich repeat serine/threonine-protein kinase 2 (EC 2.7.11.1) (EC 3.6.5.-) (Dardarin)	autophagy [GO:0006914]; calcium-mediated signaling [GO:0019722]; canonical Wnt signaling pathway [GO:0060070]; cellular response to dopamine [GO:1903351]; cellular response to manganese ion [GO:0071287]; cellular response to oxidative stress [GO:0034599]; cellular response to reactive oxygen species [GO:0034614]; cellular response to starvation [GO:0009267]; determination of adult lifespan [GO:00…	actin binding [GO:0003779]; ATP binding [GO:0005524]; beta-catenin destruction complex binding [GO:1904713]; clathrin binding [GO:0030276]; co-receptor binding [GO:0039706]; GTP binding [GO:0005525]; GTP-dependent protein kinase activity [GO:0034211]; GTPase activator activity [GO:0005096]; GTPase activity [GO:0003924]; identical protein binding [GO:0042802]; JUN kinase kinase kinase activity [GO…
Q4V339	255323	Zinc-regulated GTPase metalloprotein activator 1F (EC 3.6.5.-) (Cobalamin synthase W domain-containing protein 6) (COBW domain-containing protein 6)		GTP binding [GO:0005525]; hydrolase activity [GO:0016787]; metal ion binding [GO:0046872]
Q96CF2	255228	Charged multivesicular body protein 4c (Chromatin-modifying protein 4c) (CHMP4c) (SNF7 homolog associated with Alix 3) (SNF7-3) (hSnf7-3) (Vacuolar protein sorting-associated protein 32-3) (Vps32-3) (hVps32-3)	autophagosome maturation [GO:0097352]; autophagy [GO:0006914]; late endosome to lysosome transport [GO:1902774]; late endosome to vacuole transport via multivesicular body sorting pathway [GO:0032511]; macroautophagy [GO:0016236]; membrane fission [GO:0090148]; midbody abscission [GO:0061952]; mitotic cytokinesis checkpoint signaling [GO:0044878]; mitotic metaphase chromosome alignment [GO:000708…	protein homodimerization activity [GO:0042803]
O14508	255206	Suppressor of cytokine signaling 2 (SOCS-2) (Cytokine-inducible SH2 protein 2) (CIS-2) (STAT-induced STAT inhibitor 2) (SSI-2)	cell surface receptor signaling pathway via JAK-STAT [GO:0007259]; cellular response to hormone stimulus [GO:0032870]; cytokine-mediated signaling pathway [GO:0019221]; growth hormone receptor signaling pathway [GO:0060396]; intracellular signal transduction [GO:0035556]; lactation [GO:0007595]; mammary gland alveolus development [GO:0060749]; negative regulation of apoptotic process [GO:0043066]…	cytokine receptor binding [GO:0005126]; growth hormone receptor binding [GO:0005131]; insulin-like growth factor receptor binding [GO:0005159]; JAK pathway signal transduction adaptor activity [GO:0008269]; phosphorylation-dependent protein binding [GO:0140031]; ubiquitin-like ligase-substrate adaptor activity [GO:1990756]
P15502	255181	Elastin (Tropoelastin)	animal organ morphogenesis [GO:0009887]; aortic valve morphogenesis [GO:0003180]; blood circulation [GO:0008015]; extracellular matrix assembly [GO:0085029]; outflow tract morphogenesis [GO:0003151]; regulation of actin filament polymerization [GO:0030833]; regulation of smooth muscle cell proliferation [GO:0048660]; respiratory gaseous exchange by respiratory system [GO:0007585]; skeletal muscle…	extracellular matrix binding [GO:0050840]; extracellular matrix constituent conferring elasticity [GO:0030023]; extracellular matrix structural constituent [GO:0005201]
Q8IYS1	255073	Xaa-Arg dipeptidase (EC 3.4.13.4) (Beta-Ala-Lys dipeptidase)	proteolysis [GO:0006508]; regulation of protein metabolic process [GO:0051246]	carboxypeptidase activity [GO:0004180]; dipeptidase activity [GO:0016805]; identical protein binding [GO:0042802]
Q9NWT6	255054	Hypoxia-inducible factor 1-alpha inhibitor (EC 1.14.11.30) (EC 1.14.11.n4) (Factor inhibiting HIF-1) (FIH-1) (Hypoxia-inducible factor asparagine hydroxylase)	negative regulation of Notch signaling pathway [GO:0045746]; negative regulation of transcription by RNA polymerase II [GO:0000122]; positive regulation of myoblast differentiation [GO:0045663]; positive regulation of vasculogenesis [GO:2001214]; regulation of vascular endothelial growth factor receptor signaling pathway [GO:0030947]	[protein]-asparagine 3-dioxygenase activity [GO:0036140]; ankyrin repeat binding [GO:0071532]; carboxylic acid binding [GO:0031406]; ferrous iron binding [GO:0008198]; NF-kappaB binding [GO:0051059]; Notch binding [GO:0005112]; oxygen sensor activity [GO:0019826]; peptidyl-aspartic acid 3-dioxygenase activity [GO:0062101]; peptidyl-histidine dioxygenase activity [GO:0036139]; protein homodimeriza…
Q9NRR5	254955	Ubiquilin-4 (Ataxin-1 interacting ubiquitin-like protein) (A1Up) (Ataxin-1 ubiquitin-like-interacting protein A1U) (Connexin43-interacting protein of 75 kDa) (CIP75)	autophagy [GO:0006914]; DNA damage response [GO:0006974]; DNA repair [GO:0006281]; negative regulation of autophagosome maturation [GO:1901097]; negative regulation of double-strand break repair via homologous recombination [GO:2000042]; regulation of proteasomal ubiquitin-dependent protein catabolic process [GO:0032434]; ubiquitin-dependent protein catabolic process [GO:0006511]	identical protein binding [GO:0042802]; K48-linked polyubiquitin modification-dependent protein binding [GO:0036435]; polyubiquitin modification-dependent protein binding [GO:0031593]
P29692	254856	Elongation factor 1-delta (EF-1-delta) (Antigen NY-CO-4)	cellular response to heat [GO:0034605]; cellular response to ionizing radiation [GO:0071479]; cytoplasmic translational elongation [GO:0002182]; positive regulation of transcription by RNA polymerase II [GO:0045944]; translational elongation [GO:0006414]	cadherin binding [GO:0045296]; DNA binding [GO:0003677]; DNA-binding transcription factor binding [GO:0140297]; guanyl-nucleotide exchange factor activity [GO:0005085]; heat shock protein binding [GO:0031072]; RNA polymerase II cis-regulatory region sequence-specific DNA binding [GO:0000978]; translation elongation factor activity [GO:0003746]; translation factor activity, RNA binding [GO:0008135]
P06746	254828	DNA polymerase beta (EC 2.7.7.7) (5'-deoxyribose-phosphate lyase) (5'-dRP lyase) (EC 4.2.99.-) (AP lyase) (EC 4.2.99.18)	base-excision repair [GO:0006284]; base-excision repair, gap-filling [GO:0006287]; DNA damage response [GO:0006974]; DNA repair [GO:0006281]; DNA-templated DNA replication [GO:0006261]; double-strand break repair via nonhomologous end joining [GO:0006303]; homeostasis of number of cells [GO:0048872]; immunoglobulin heavy chain V-D-J recombination [GO:0071707]; in utero embryonic development [GO:0…	5'-deoxyribose-5-phosphate lyase activity [GO:0051575]; class I DNA-(apurinic or apyrimidinic site) endonuclease activity [GO:0140078]; damaged DNA binding [GO:0003684]; DNA-(apurinic or apyrimidinic site) endonuclease activity [GO:0003906]; DNA-directed DNA polymerase activity [GO:0003887]; enzyme binding [GO:0019899]; lyase activity [GO:0016829]; metal ion binding [GO:0046872]; microtubule bind…
P55061	254778	Bax inhibitor 1 (BI-1) (Testis-enhanced gene transcript protein) (Transmembrane BAX inhibitor motif-containing protein 6)	autophagy [GO:0006914]; cellular response to unfolded protein [GO:0034620]; endoplasmic reticulum calcium ion homeostasis [GO:0032469]; negative regulation of apoptotic process [GO:0043066]; negative regulation of apoptotic signaling pathway [GO:2001234]; negative regulation of calcium ion transport into cytosol [GO:0010523]; negative regulation of endoplasmic reticulum stress-induced intrinsic a…	calcium channel activity [GO:0005262]; endoribonuclease inhibitor activity [GO:0060698]; enzyme binding [GO:0019899]; ubiquitin protein ligase binding [GO:0031625]
P22415	254606	Upstream stimulatory factor 1 (Class B basic helix-loop-helix protein 11) (bHLHb11) (Major late transcription factor 1)	carbon catabolite regulation of transcription [GO:0045990]; cellular response to glucose stimulus [GO:0071333]; cellular response to insulin stimulus [GO:0032869]; glucose homeostasis [GO:0042593]; glucose mediated signaling pathway [GO:0010255]; glucose metabolic process [GO:0006006]; late viral transcription [GO:0019086]; lipid homeostasis [GO:0055088]; negative regulation of fibrinolysis [GO:0…	bHLH transcription factor binding [GO:0043425]; DNA-binding transcription activator activity, RNA polymerase II-specific [GO:0001228]; DNA-binding transcription factor activity, RNA polymerase II-specific [GO:0000981]; enzyme binding [GO:0019899]; histone deacetylase binding [GO:0042826]; identical protein binding [GO:0042802]; protein heterodimerization activity [GO:0046982]; protein homodimeriz…
P16885	254589	1-phosphatidylinositol 4,5-bisphosphate phosphodiesterase gamma-2 (EC 3.1.4.11) (Phosphoinositide phospholipase C-gamma-2) (Phospholipase C-IV) (PLC-IV) (Phospholipase C-gamma-2) (PLC-gamma-2)	antifungal innate immune response [GO:0061760]; B cell activation [GO:0042113]; B cell differentiation [GO:0030183]; B cell receptor signaling pathway [GO:0050853]; calcium-mediated signaling [GO:0019722]; cell activation [GO:0001775]; cellular response to calcium ion [GO:0071277]; cellular response to lectin [GO:1990858]; cellular response to lipid [GO:0071396]; Fc-epsilon receptor signaling pat…	phosphatidylinositol-4,5-bisphosphate phospholipase C activity [GO:0004435]; phospholipase C activity [GO:0004629]; phosphorylation-dependent protein binding [GO:0140031]; phosphotyrosine residue binding [GO:0001784]; protein kinase binding [GO:0019901]; protein tyrosine kinase binding [GO:1990782]; scaffold protein binding [GO:0097110]
P16455	254583	Methylated-DNA--protein-cysteine methyltransferase (EC 2.1.1.63) (6-O-methylguanine-DNA methyltransferase) (MGMT) (O-6-methylguanine-DNA-alkyltransferase)	DNA alkylation repair [GO:0006307]; DNA repair [GO:0006281]; methylation [GO:0032259]; negative regulation of apoptotic process [GO:0043066]; positive regulation of double-strand break repair [GO:2000781]	DNA binding [GO:0003677]; DNA-methyltransferase activity [GO:0009008]; metal ion binding [GO:0046872]; methylated-DNA-[protein]-cysteine S-methyltransferase activity [GO:0003908]; methyltransferase activity [GO:0008168]
P61020	254568	Ras-related protein Rab-5B (EC 3.6.5.2)	antigen processing and presentation [GO:0019882]; endocytosis [GO:0006897]; endosome organization [GO:0007032]; intracellular protein transport [GO:0006886]; plasma membrane to endosome transport [GO:0048227]; regulation of endocytosis [GO:0030100]	G protein activity [GO:0003925]; GDP binding [GO:0019003]; GTP binding [GO:0005525]; GTP-dependent protein binding [GO:0030742]; GTPase activity [GO:0003924]
Q8NFT6	254345	Protein DBF4 homolog B (Activator of S phase kinase-like protein 1) (ASK-like protein 1) (Chiffon homolog B) (Dbf4-related factor 1)	positive regulation of cell population proliferation [GO:0008284]; positive regulation of G2/M transition of mitotic cell cycle [GO:0010971]; positive regulation of nuclear cell cycle DNA replication [GO:0010571]; regulation of cell cycle phase transition [GO:1901987]	nucleic acid binding [GO:0003676]; protein kinase activator activity [GO:0030295]; protein kinase binding [GO:0019901]; protein serine/threonine kinase activator activity [GO:0043539]; zinc ion binding [GO:0008270]
Q8TBF2	254003	Prostamide/prostaglandin F synthase (Prostamide/PG F synthase) (Prostamide/PGF synthase) (EC 1.11.1.20) (Peroxiredoxin-like 2B) (Protein FAM213B)	prostaglandin biosynthetic process [GO:0001516]	oxidoreductase activity, acting on the CH-OH group of donors, NAD or NADP as acceptor [GO:0016616]; prostaglandin F synthase activity [GO:0047017]
Q9P0P8	253951	Mitochondrial transcription rescue factor 1	regulation of mitochondrial transcription [GO:1903108]; rescue of stalled ribosome [GO:0072344]	ribosomal large subunit binding [GO:0043023]; RNA binding [GO:0003723]; tRNA binding [GO:0000049]
P49662	253900	Caspase-4 (CASP-4) (EC 3.4.22.57) (ICE and Ced-3 homolog 2) (ICH-2) (ICE(rel)-II) (Mih1) (Protease TX) [Cleaved into: Caspase-4 subunit p10; Caspase-4 subunit p20]	apoptotic process [GO:0006915]; cellular response to amyloid-beta [GO:1904646]; defense response to bacterium [GO:0042742]; defense response to Gram-positive bacterium [GO:0050830]; innate immune response [GO:0045087]; intrinsic apoptotic signaling pathway [GO:0097193]; intrinsic apoptotic signaling pathway in response to endoplasmic reticulum stress [GO:0070059]; non-canonical inflammasome compl…	CARD domain binding [GO:0050700]; cysteine-type endopeptidase activity [GO:0004197]; lipid binding [GO:0008289]; lipopolysaccharide binding [GO:0001530]
P60900	253861	Proteasome subunit alpha type-6 (27 kDa prosomal protein) (PROS-27) (p27K) (Macropain iota chain) (Multicatalytic endopeptidase complex iota chain) (Proteasome iota chain) (Proteasome subunit alpha-1) (alpha-1)	positive regulation of canonical NF-kappaB signal transduction [GO:0043123]; proteasome-mediated ubiquitin-dependent protein catabolic process [GO:0043161]; proteolysis involved in protein catabolic process [GO:0051603]; regulation of inflammatory response [GO:0050727]	endopeptidase activity [GO:0004175]; NF-kappaB binding [GO:0051059]; purine ribonucleoside triphosphate binding [GO:0035639]; RNA binding [GO:0003723]
Q15303	253815	Receptor tyrosine-protein kinase erbB-4 (EC 2.7.10.1) (Proto-oncogene-like protein c-ErbB-4) (Tyrosine kinase-type cell surface receptor HER4) (p180erbB4) [Cleaved into: ERBB4 intracellular domain (4ICD) (E4ICD) (s80HER4)]	cardiac muscle tissue regeneration [GO:0061026]; cell fate commitment [GO:0045165]; cell migration [GO:0016477]; cell surface receptor protein tyrosine kinase signaling pathway [GO:0007169]; cell surface receptor signaling pathway via JAK-STAT [GO:0007259]; cellular response to epidermal growth factor stimulus [GO:0071364]; central nervous system morphogenesis [GO:0021551]; embryonic pattern spec…	ATP binding [GO:0005524]; epidermal growth factor receptor activity [GO:0005006]; epidermal growth factor receptor binding [GO:0005154]; GABA receptor binding [GO:0050811]; neuregulin receptor activity [GO:0038131]; protein homodimerization activity [GO:0042803]; protein tyrosine kinase activity [GO:0004713]; transcription cis-regulatory region binding [GO:0000976]; transmembrane receptor protein…
Q9H9Y2	253703	Ribosome production factor 1 (Brix domain-containing protein 5) (Ribosome biogenesis protein RPF1)	maturation of 5.8S rRNA [GO:0000460]; maturation of LSU-rRNA [GO:0000470]	RNA binding [GO:0003723]; rRNA primary transcript binding [GO:0042134]
O95816	253525	BAG family molecular chaperone regulator 2 (BAG-2) (Bcl-2-associated athanogene 2)	negative regulation of protein ubiquitination [GO:0031397]; positive regulation of proteasomal protein catabolic process [GO:1901800]; positive regulation of protein processing [GO:0010954]; protein folding [GO:0006457]; protein metabolic process [GO:0019538]; protein stabilization [GO:0050821]	adenyl-nucleotide exchange factor activity [GO:0000774]; heat shock protein binding [GO:0031072]; identical protein binding [GO:0042802]; protein-folding chaperone binding [GO:0051087]; tau protein binding [GO:0048156]; transmembrane transporter binding [GO:0044325]; ubiquitin protein ligase binding [GO:0031625]
P16220	253367	Cyclic AMP-responsive element-binding protein 1 (CREB-1) (cAMP-responsive element-binding protein 1)	axonogenesis [GO:0007409]; cAMP/PKA signal transduction [GO:0141156]; cellular response to fatty acid [GO:0071398]; cellular response to forskolin [GO:1904322]; cellular response to hepatocyte growth factor stimulus [GO:0035729]; cellular response to insulin-like growth factor stimulus [GO:1990314]; cellular response to leukemia inhibitory factor [GO:1990830]; cellular response to nerve growth fa…	arrestin family protein binding [GO:1990763]; cAMP response element binding [GO:0035497]; DNA-binding transcription activator activity, RNA polymerase II-specific [GO:0001228]; DNA-binding transcription factor activity [GO:0003700]; DNA-binding transcription factor activity, RNA polymerase II-specific [GO:0000981]; enzyme binding [GO:0019899]; histone acetyltransferase binding [GO:0035035]; Hsp70…
O00629	252931	Importin subunit alpha-3 (Importin alpha Q1) (Qip1) (Karyopherin subunit alpha-4)	dopamine secretion [GO:0014046]; gene expression [GO:0010467]; NLS-bearing protein import into nucleus [GO:0006607]; protein import into nucleus [GO:0006606]; response to hydrogen peroxide [GO:0042542]	nuclear import signal receptor activity [GO:0061608]; nuclear localization sequence binding [GO:0008139]
Q9BY12	252686	S phase cyclin A-associated protein in the endoplasmic reticulum (S phase cyclin A-associated protein in the ER) (Zinc finger protein 291)	antral ovarian follicle growth [GO:0001547]; retina development in camera-type eye [GO:0060041]; seminiferous tubule development [GO:0072520]; spermatogenesis [GO:0007283]	nucleic acid binding [GO:0003676]; zinc ion binding [GO:0008270]
Q9HBH9	252450	MAP kinase-interacting serine/threonine-protein kinase 2 (EC 2.7.11.1) (MAP kinase signal-integrating kinase 2) (MAPK signal-integrating kinase 2) (Mnk2)	cell surface receptor signaling pathway [GO:0007166]; cellular response to arsenic-containing substance [GO:0071243]; extrinsic apoptotic signaling pathway in absence of ligand [GO:0097192]; hemopoiesis [GO:0030097]; intracellular signal transduction [GO:0035556]; protein phosphorylation [GO:0006468]; regulation of translation [GO:0006417]	ATP binding [GO:0005524]; calcium-dependent protein serine/threonine kinase activity [GO:0009931]; calcium/calmodulin-dependent protein kinase activity [GO:0004683]; calmodulin binding [GO:0005516]; metal ion binding [GO:0046872]; protein serine kinase activity [GO:0106310]; protein serine/threonine kinase activity [GO:0004674]
O75582	252329	Ribosomal protein S6 kinase alpha-5 (S6K-alpha-5) (EC 2.7.11.1) (90 kDa ribosomal protein S6 kinase 5) (Nuclear mitogen- and stress-activated protein kinase 1) (RSK-like protein kinase) (RSKL)	axon guidance [GO:0007411]; inflammatory response [GO:0006954]; interleukin-1-mediated signaling pathway [GO:0070498]; intracellular signal transduction [GO:0035556]; negative regulation of cytokine production [GO:0001818]; negative regulation of DNA-templated transcription [GO:0045892]; positive regulation of CREB transcription factor activity [GO:0032793]; positive regulation of NF-kappaB trans…	ATP binding [GO:0005524]; histone H2AS1 kinase activity [GO:0044024]; histone H3S10 kinase activity [GO:0035175]; histone H3S28 kinase activity [GO:0044022]; magnesium ion binding [GO:0000287]; protein serine kinase activity [GO:0106310]; protein serine/threonine kinase activity [GO:0004674]; protein tyrosine kinase activity [GO:0004713]
Q86V24	252293	Adiponectin receptor protein 2 (Progestin and adipoQ receptor family member 2) (Progestin and adipoQ receptor family member II)	adiponectin-activated signaling pathway [GO:0033211]; fatty acid oxidation [GO:0019395]; glucose homeostasis [GO:0042593]; hormone-mediated signaling pathway [GO:0009755]; positive regulation of cold-induced thermogenesis [GO:0120162]; vascular wound healing [GO:0061042]	adipokinetic hormone receptor activity [GO:0097003]; adiponectin binding [GO:0055100]; identical protein binding [GO:0042802]; metal ion binding [GO:0046872]; signaling receptor activity [GO:0038023]
Q9UJX5	252188	Anaphase-promoting complex subunit 4 (APC4) (Cyclosome subunit 4)	anaphase-promoting complex-dependent catabolic process [GO:0031145]; cell division [GO:0051301]; protein branched polyubiquitination [GO:0141198]; protein K11-linked ubiquitination [GO:0070979]; protein K48-linked ubiquitination [GO:0070936]; regulation of meiotic cell cycle [GO:0051445]; regulation of mitotic cell cycle [GO:0007346]; regulation of mitotic metaphase/anaphase transition [GO:003007…	protein phosphatase binding [GO:0019903]; ubiquitin-protein transferase activity [GO:0004842]
P42568	252105	Protein AF-9 (ALL1-fused gene from chromosome 9 protein) (Myeloid/lymphoid or mixed-lineage leukemia translocated to chromosome 3 protein) (YEATS domain-containing protein 3)	anterior/posterior pattern specification [GO:0009952]; gene expression [GO:0010467]; hematopoietic stem cell differentiation [GO:0060218]; negative regulation of canonical Wnt signaling pathway [GO:0090090]; positive regulation of DNA-templated transcription [GO:0045893]; positive regulation of Wnt signaling pathway, planar cell polarity pathway [GO:2000096]; regulation of chromatin organization …	chromatin binding [GO:0003682]; DNA binding [GO:0003677]; histone binding [GO:0042393]; histone H3K18ac reader activity [GO:0140044]; histone H3K27ac reader activity [GO:0140119]; histone H3K9ac reader activity [GO:0140072]; lysine-acetylated histone binding [GO:0070577]; modification-dependent protein binding [GO:0140030]; molecular adaptor activity [GO:0060090]
P05388	252043	Large ribosomal subunit protein uL10 (60S acidic ribosomal protein P0) (60S ribosomal protein L10E)	cytoplasmic translation [GO:0002181]; ribosome biogenesis [GO:0042254]; translation [GO:0006412]	large ribosomal subunit rRNA binding [GO:0070180]; RNA binding [GO:0003723]; structural constituent of ribosome [GO:0003735]
P60484	251635	Phosphatidylinositol 3,4,5-trisphosphate 3-phosphatase and dual-specificity protein phosphatase PTEN (EC 3.1.3.16) (EC 3.1.3.48) (EC 3.1.3.67) (Inositol polyphosphate 3-phosphatase) (EC 3.1.3.-) (Mutated in multiple advanced cancers 1) (Phosphatase and tensin homolog)	adult behavior [GO:0030534]; apoptotic process [GO:0006915]; cell migration [GO:0016477]; cell motility [GO:0048870]; cellular response to electrical stimulus [GO:0071257]; central nervous system development [GO:0007417]; central nervous system myelin maintenance [GO:0032286]; central nervous system neuron axonogenesis [GO:0021955]; dendritic spine morphogenesis [GO:0060997]; dentate gyrus develo…	anaphase-promoting complex binding [GO:0010997]; beta-catenin binding [GO:0008013]; enzyme binding [GO:0019899]; identical protein binding [GO:0042802]; inositol-1,3,4,5,6-pentakisphosphate 3-phosphatase activity [GO:0030351]; inositol-1,3,4,5-tetrakisphosphate 3-phosphatase activity [GO:0051717]; lipid binding [GO:0008289]; molecular function inhibitor activity [GO:0140678]; PDZ domain binding […
P30041	251585	Peroxiredoxin-6 (EC 1.11.1.27) (1-Cys peroxiredoxin) (1-Cys PRX) (24 kDa protein) (Acidic calcium-independent phospholipase A2) (aiPLA2) (EC 3.1.1.4) (Antioxidant protein 2) (Glutathione-dependent peroxiredoxin) (Liver 2D page spot 40) (Lysophosphatidylcholine acyltransferase 5) (LPC acyltransferase 5) (LPCAT-5) (Lyso-PC acyltransferase 5) (EC 2.3.1.23) (Non-selenium glutathione peroxidase) (NSGP…	cell redox homeostasis [GO:0045454]; cellular oxidant detoxification [GO:0098869]; glycerophospholipid catabolic process [GO:0046475]; hydrogen peroxide catabolic process [GO:0042744]; positive regulation of mRNA splicing, via spliceosome [GO:0048026]; response to oxidative stress [GO:0006979]	1-acylglycerophosphocholine O-acyltransferase activity [GO:0047184]; cadherin binding [GO:0045296]; calcium-independent phospholipase A2 activity [GO:0047499]; glutathione peroxidase activity [GO:0004602]; identical protein binding [GO:0042802]; peroxidase activity [GO:0004601]; peroxiredoxin activity [GO:0051920]; phospholipase A2 activity [GO:0004623]; ubiquitin protein ligase binding [GO:00316…
Q14671	251459	Pumilio homolog 1 (HsPUM) (Pumilio-1)	3'-UTR-mediated mRNA destabilization [GO:0061158]; adult locomotory behavior [GO:0008344]; miRNA processing [GO:0035196]; mRNA destabilization [GO:0061157]; positive regulation of miRNA-mediated gene silencing [GO:2000637]; positive regulation of RIG-I signaling pathway [GO:1900246]; post-transcriptional gene silencing [GO:0016441]; post-transcriptional regulation of gene expression [GO:0010608];…	miRNA binding [GO:0035198]; mRNA 3'-UTR binding [GO:0003730]; RNA binding [GO:0003723]
P09884	251424	DNA polymerase alpha catalytic subunit (EC 2.7.7.7) (DNA polymerase alpha catalytic subunit p180)	DNA repair [GO:0006281]; DNA replication [GO:0006260]; DNA replication initiation [GO:0006270]; DNA replication, synthesis of primer [GO:0006269]; DNA strand elongation involved in DNA replication [GO:0006271]; DNA synthesis involved in DNA repair [GO:0000731]; double-strand break repair via nonhomologous end joining [GO:0006303]; lagging strand elongation [GO:0006273]; leading strand elongation …	chromatin binding [GO:0003682]; DNA binding [GO:0003677]; DNA replication origin binding [GO:0003688]; DNA-directed DNA polymerase activity [GO:0003887]; nucleotide binding [GO:0000166]; protein kinase binding [GO:0019901]; single-stranded DNA binding [GO:0003697]; zinc ion binding [GO:0008270]
P13010	251357	X-ray repair cross-complementing protein 5 (EC 3.6.4.-) (86 kDa subunit of Ku antigen) (ATP-dependent DNA helicase 2 subunit 2) (ATP-dependent DNA helicase II 80 kDa subunit) (CTC box-binding factor 85 kDa subunit) (CTC85) (CTCBF) (DNA repair protein XRCC5) (Ku80) (Ku86) (Lupus Ku autoantigen protein p86) (Nuclear factor IV) (Thyroid-lupus autoantigen) (TLAA) (X-ray repair complementing defective…	activation of innate immune response [GO:0002218]; cellular response to gamma radiation [GO:0071480]; cellular response to leukemia inhibitory factor [GO:1990830]; DNA damage response [GO:0006974]; DNA recombination [GO:0006310]; double-strand break repair [GO:0006302]; double-strand break repair via nonhomologous end joining [GO:0006303]; hematopoietic stem cell differentiation [GO:0060218]; hem…	ATP binding [GO:0005524]; ATP hydrolysis activity [GO:0016887]; ATP-dependent activity, acting on DNA [GO:0008094]; damaged DNA binding [GO:0003684]; DNA binding [GO:0003677]; DNA end binding [GO:0045027]; DNA helicase activity [GO:0003678]; double-stranded DNA binding [GO:0003690]; enzyme activator activity [GO:0008047]; protein-containing complex binding [GO:0044877]; RNA binding [GO:0003723]; …
P05198	251099	Eukaryotic translation initiation factor 2 subunit 1 (Eukaryotic translation initiation factor 2 subunit alpha) (eIF-2-alpha) (eIF-2A) (eIF-2alpha) (eIF2-alpha)	cellular response to amino acid starvation [GO:0034198]; cellular response to heat [GO:0034605]; cellular response to oxidative stress [GO:0034599]; cellular response to UV [GO:0034644]; HRI-mediated signaling [GO:0140468]; mitophagy [GO:0000423]; negative regulation of translational initiation in response to stress [GO:0032057]; PERK-mediated unfolded protein response [GO:0036499]; positive regu…	ribosome binding [GO:0043022]; RNA binding [GO:0003723]; translation initiation factor activity [GO:0003743]
Q15386	251097	Ubiquitin-protein ligase E3C (EC 2.3.2.26) (HECT-type ubiquitin transferase E3C) (Homologous to E6AP carboxyl terminus homologous protein 2) (HectH2) (RTA-associated ubiquitin ligase) (RAUL)	protein K29-linked ubiquitination [GO:0035519]; protein K48-linked ubiquitination [GO:0070936]; protein polyubiquitination [GO:0000209]; ubiquitin-dependent protein catabolic process [GO:0006511]	ubiquitin protein ligase activity [GO:0061630]
P10070	250954	Zinc finger protein GLI2 (GLI family zinc finger protein 2) (Tax helper protein)	axon guidance [GO:0007411]; branching morphogenesis of an epithelial tube [GO:0048754]; cellular response to virus [GO:0098586]; cerebellar cortex morphogenesis [GO:0021696]; developmental growth [GO:0048589]; embryonic digestive tract development [GO:0048566]; epidermal cell differentiation [GO:0009913]; floor plate formation [GO:0021508]; hair follicle morphogenesis [GO:0031069]; heart developm…	DNA-binding transcription factor activity [GO:0003700]; DNA-binding transcription factor activity, RNA polymerase II-specific [GO:0000981]; promoter-specific chromatin binding [GO:1990841]; RNA polymerase II cis-regulatory region sequence-specific DNA binding [GO:0000978]; sequence-specific DNA binding [GO:0043565]; sequence-specific double-stranded DNA binding [GO:1990837]; zinc ion binding [GO:…
Q15648	250743	Mediator of RNA polymerase II transcription subunit 1 (Activator-recruited cofactor 205 kDa component) (ARC205) (Mediator complex subunit 1) (Peroxisome proliferator-activated receptor-binding protein) (PBP) (PPAR-binding protein) (Thyroid hormone receptor-associated protein complex 220 kDa component) (Trap220) (Thyroid receptor-interacting protein 2) (TR-interacting protein 2) (TRIP-2) (Vitamin …	androgen biosynthetic process [GO:0006702]; angiogenesis [GO:0001525]; animal organ regeneration [GO:0031100]; brain development [GO:0007420]; cell morphogenesis [GO:0000902]; cellular response to epidermal growth factor stimulus [GO:0071364]; cellular response to hepatocyte growth factor stimulus [GO:0035729]; cellular response to steroid hormone stimulus [GO:0071383]; cellular response to thyro…	chromatin binding [GO:0003682]; chromatin DNA binding [GO:0031490]; DNA-binding transcription factor binding [GO:0140297]; general transcription initiation factor binding [GO:0140296]; histone acetyltransferase binding [GO:0035035]; LBD domain binding [GO:0050693]; nuclear estrogen receptor binding [GO:0030331]; nuclear receptor binding [GO:0016922]; nuclear retinoic acid receptor binding [GO:004…
A3KN83	250674	Protein strawberry notch homolog 1 (Monocyte protein 3) (MOP-3)	negative regulation of canonical NF-kappaB signal transduction [GO:0043124]; negative regulation of MAPK cascade [GO:0043409]; negative regulation of neuroinflammatory response [GO:0150079]; positive regulation of canonical Wnt signaling pathway [GO:0090263]; positive regulation of neural precursor cell proliferation [GO:2000179]; regulation of DNA-templated transcription [GO:0006355]	chromatin DNA binding [GO:0031490]; histone binding [GO:0042393]
O14776	250209	Transcription elongation regulator 1 (TATA box-binding protein-associated factor 2S) (Transcription factor CA150)	mRNA processing [GO:0006397]; negative regulation of transcription by RNA polymerase II [GO:0000122]; negative regulation of transcription elongation by RNA polymerase II [GO:0034244]; positive regulation of transcription by RNA polymerase II [GO:0045944]; positive regulation of transcription elongation by RNA polymerase II [GO:0032968]; RNA splicing [GO:0008380]	identical protein binding [GO:0042802]; RNA binding [GO:0003723]; RNA polymerase binding [GO:0070063]; RNA polymerase II-specific DNA-binding transcription factor binding [GO:0061629]; transcription coactivator activity [GO:0003713]; transcription coregulator activity [GO:0003712]; transcription corepressor activity [GO:0003714]; transcription elongation factor activity [GO:0003711]; ubiquitin-li…
Q71RG4	250100	Transmembrane and ubiquitin-like domain-containing protein 2	ERAD pathway [GO:0036503]
P49840	250034	Glycogen synthase kinase-3 alpha (GSK-3 alpha) (EC 2.7.11.26) (Serine/threonine-protein kinase GSK3A) (EC 2.7.11.1)	autosome genomic imprinting [GO:0141068]; cardiac left ventricle morphogenesis [GO:0003214]; cell differentiation [GO:0030154]; cell migration [GO:0016477]; cellular response to glucocorticoid stimulus [GO:0071385]; cellular response to insulin stimulus [GO:0032869]; cellular response to interleukin-3 [GO:0036016]; cellular response to lithium ion [GO:0071285]; excitatory postsynaptic potential […	ATP binding [GO:0005524]; protein kinase A catalytic subunit binding [GO:0034236]; protein serine kinase activity [GO:0106310]; protein serine/threonine kinase activity [GO:0004674]; signaling receptor binding [GO:0005102]; tau protein binding [GO:0048156]; tau-protein kinase activity [GO:0050321]
P22087	250004	rRNA 2'-O-methyltransferase fibrillarin (EC 2.1.1.-) (34 kDa nucleolar scleroderma antigen) (Histone-glutamine methyltransferase) (U6 snRNA 2'-O-methyltransferase fibrillarin)	box C/D sno(s)RNA 3'-end processing [GO:0000494]; osteoblast differentiation [GO:0001649]; ribosomal small subunit biogenesis [GO:0042274]; rRNA methylation [GO:0031167]; rRNA processing [GO:0006364]; snoRNA localization [GO:0048254]	ATPase binding [GO:0051117]; histone H2AQ104 methyltransferase activity [GO:1990259]; RNA binding [GO:0003723]; rRNA methyltransferase activity [GO:0008649]; TFIID-class transcription factor complex binding [GO:0001094]; U6 snRNA 2'-O-ribose methyltransferase activity [GO:0180021]
Q9GZT9	249690	Egl nine homolog 1 (EC 1.14.11.29) (Hypoxia-inducible factor prolyl hydroxylase 2) (HIF-PH2) (HIF-prolyl hydroxylase 2) (HPH-2) (Prolyl hydroxylase domain-containing protein 2) (PHD2) (SM-20)	cardiac muscle tissue morphogenesis [GO:0055008]; cellular response to hypoxia [GO:0071456]; heart trabecula formation [GO:0060347]; intracellular iron ion homeostasis [GO:0006879]; intracellular oxygen homeostasis [GO:0032364]; labyrinthine layer development [GO:0060711]; negative regulation of hypoxia-inducible factor-1alpha signaling pathway [GO:1902072]; positive regulation of transcription b…	2-oxoglutarate-dependent dioxygenase activity [GO:0016706]; enzyme binding [GO:0019899]; enzyme inhibitor activity [GO:0004857]; ferrous iron binding [GO:0008198]; hypoxia-inducible factor-proline dioxygenase activity [GO:0160082]; L-ascorbic acid binding [GO:0031418]; peptidyl-proline 4-dioxygenase activity [GO:0031545]; peptidyl-proline dioxygenase activity [GO:0031543]; zinc ion binding [GO:00…
Q6ZVD8	249239	PH domain leucine-rich repeat-containing protein phosphatase 2 (EC 3.1.3.16) (PH domain leucine-rich repeat-containing protein phosphatase-like) (PHLPP-like)	hippocampus development [GO:0021766]; intracellular signal transduction [GO:0035556]	metal ion binding [GO:0046872]; protein serine/threonine phosphatase activity [GO:0004722]
P55209	249012	Nucleosome assembly protein 1-like 1 (NAP-1-related protein) (hNRP)	DNA replication [GO:0006260]; nervous system development [GO:0007399]; nucleosome assembly [GO:0006334]; positive regulation of cell population proliferation [GO:0008284]; positive regulation of neural precursor cell proliferation [GO:2000179]; positive regulation of neurogenesis [GO:0050769]	chromatin binding [GO:0003682]; histone binding [GO:0042393]; histone chaperone activity [GO:0140713]; RNA binding [GO:0003723]
O14646	248949	Chromodomain-helicase-DNA-binding protein 1 (CHD-1) (EC 3.6.4.-) (ATP-dependent helicase CHD1)	chromatin remodeling [GO:0006338]; nucleosome organization [GO:0034728]; positive regulation by host of viral transcription [GO:0043923]	ATP binding [GO:0005524]; ATP hydrolysis activity [GO:0016887]; ATP-dependent chromatin remodeler activity [GO:0140658]; chromatin binding [GO:0003682]; DNA binding [GO:0003677]; helicase activity [GO:0004386]; histone binding [GO:0042393]; histone H3K4me3 reader activity [GO:0140002]
O43395	248903	U4/U6 small nuclear ribonucleoprotein Prp3 (Pre-mRNA-splicing factor 3) (hPrp3) (U4/U6 snRNP 90 kDa protein)	mRNA processing [GO:0006397]; mRNA splicing, via spliceosome [GO:0000398]; RNA splicing [GO:0008380]; RNA splicing, via transesterification reactions [GO:0000375]; spliceosomal tri-snRNP complex assembly [GO:0000244]	identical protein binding [GO:0042802]; RNA binding [GO:0003723]
Q15599	248882	Na(+)/H(+) exchange regulatory cofactor NHE-RF2 (NHERF-2) (NHE3 kinase A regulatory protein E3KARP) (SRY-interacting protein 1) (SIP-1) (Sodium-hydrogen exchanger regulatory factor 2) (Solute carrier family 9 isoform A3 regulatory factor 2) (Tyrosine kinase activator protein 1) (TKA-1)	protein localization to plasma membrane [GO:0072659]; protein-containing complex assembly [GO:0065003]	beta-catenin binding [GO:0008013]; cadherin binding [GO:0045296]; identical protein binding [GO:0042802]; phosphatase binding [GO:0019902]; protein-membrane adaptor activity [GO:0043495]; signaling receptor binding [GO:0005102]; type 2 metabotropic glutamate receptor binding [GO:0031799]; type 3 metabotropic glutamate receptor binding [GO:0031800]
Q08257	248772	Quinone oxidoreductase (EC 1.6.5.5) (NADPH:quinone reductase) (Zeta-crystallin)	protein homotetramerization [GO:0051289]; visual perception [GO:0007601]; xenobiotic catabolic process [GO:0042178]	identical protein binding [GO:0042802]; mRNA 3'-UTR binding [GO:0003730]; NADPH binding [GO:0070402]; NADPH:quinone reductase activity [GO:0003960]; zinc ion binding [GO:0008270]
P06400	248440	Retinoblastoma-associated protein (p105-Rb) (p110-RB1) (pRb) (Rb) (pp110)	aortic valve morphogenesis [GO:0003180]; cell differentiation [GO:0030154]; cell division [GO:0051301]; cell morphogenesis involved in neuron differentiation [GO:0048667]; cellular response to insulin stimulus [GO:0032869]; cellular response to xenobiotic stimulus [GO:0071466]; chondrocyte differentiation [GO:0002062]; chromatin remodeling [GO:0006338]; chromosome organization [GO:0051276]; diges…	disordered domain specific binding [GO:0097718]; DNA-binding transcription factor binding [GO:0140297]; identical protein binding [GO:0042802]; importin-alpha family protein binding [GO:0061676]; kinase binding [GO:0019900]; molecular adaptor activity [GO:0060090]; phosphoprotein binding [GO:0051219]; RNA polymerase II transcription regulatory region sequence-specific DNA binding [GO:0000977]; RN…
Q53R41	248241	FAST kinase domain-containing protein 1, mitochondrial	mitochondrial RNA metabolic process [GO:0000959]; mitochondrial RNA processing [GO:0000963]; regulation of mitochondrial mRNA stability [GO:0044528]	RNA binding [GO:0003723]
O75663	248130	TIP41-like protein (Putative MAPK-activating protein PM10) (Type 2A-interacting protein) (TIP)	DNA damage checkpoint signaling [GO:0000077]; TOR signaling [GO:0031929]	protein phosphatase activator activity [GO:0072542]; protein phosphatase inhibitor activity [GO:0004864]
Q15393	247982	Splicing factor 3B subunit 3 (Pre-mRNA-splicing factor SF3b 130 kDa subunit) (SF3b130) (STAF130) (Spliceosome-associated protein 130) (SAP 130)	mRNA splicing, via spliceosome [GO:0000398]; negative regulation of protein catabolic process [GO:0042177]; positive regulation of DNA-templated transcription [GO:0045893]; regulation of DNA repair [GO:0006282]; regulation of RNA splicing [GO:0043484]; RNA splicing [GO:0008380]; RNA splicing, via transesterification reactions [GO:0000375]; U2-type prespliceosome assembly [GO:1903241]	protein-containing complex binding [GO:0044877]; U2 snRNA binding [GO:0030620]
Q10571	247855	Transcriptional activator MN1 (Probable tumor suppressor protein MN1)	intramembranous ossification [GO:0001957]; negative regulation of osteoblast proliferation [GO:0033689]; positive regulation of vitamin D receptor signaling pathway [GO:0070564]; regulation of cell cycle G1/S phase transition [GO:1902806]; regulation of DNA-templated transcription [GO:0006355]
P61158	247820	Actin-related protein 3 (Actin-like protein 3)	actin polymerization-dependent cell motility [GO:0070358]; Arp2/3 complex-mediated actin nucleation [GO:0034314]; asymmetric cell division [GO:0008356]; cellular response to type II interferon [GO:0071346]; cilium assembly [GO:0060271]; establishment or maintenance of cell polarity [GO:0007163]; meiotic chromosome movement towards spindle pole [GO:0016344]; meiotic cytokinesis [GO:0033206]; posit…	actin binding [GO:0003779]; ATP binding [GO:0005524]; structural constituent of cytoskeleton [GO:0005200]
P53667	247768	LIM domain kinase 1 (LIMK-1) (EC 2.7.11.1)	actin cytoskeleton organization [GO:0030036]; axon extension [GO:0048675]; Fc-gamma receptor signaling pathway involved in phagocytosis [GO:0038096]; nervous system development [GO:0007399]; positive regulation of actin filament bundle assembly [GO:0032233]; positive regulation of axon extension [GO:0045773]; positive regulation of stress fiber assembly [GO:0051496]; protein phosphorylation [GO:0…	ATP binding [GO:0005524]; heat shock protein binding [GO:0031072]; metal ion binding [GO:0046872]; protein kinase activity [GO:0004672]; protein serine kinase activity [GO:0106310]; protein serine/threonine kinase activity [GO:0004674]; ubiquitin ligase inhibitor activity [GO:1990948]; ubiquitin protein ligase binding [GO:0031625]
P15884	247751	Transcription factor 4 (TCF-4) (Class B basic helix-loop-helix protein 19) (bHLHb19) (Immunoglobulin transcription factor 2) (ITF-2) (SL3-3 enhancer factor 2) (SEF-2)	cell differentiation [GO:0030154]; nervous system development [GO:0007399]; positive regulation of DNA-templated transcription [GO:0045893]; positive regulation of neuron differentiation [GO:0045666]; positive regulation of transcription by RNA polymerase II [GO:0045944]; protein-DNA complex assembly [GO:0065004]; regulation of transcription by RNA polymerase II [GO:0006357]	beta-catenin binding [GO:0008013]; DNA binding [GO:0003677]; DNA-binding transcription activator activity, RNA polymerase II-specific [GO:0001228]; DNA-binding transcription factor activity [GO:0003700]; DNA-binding transcription factor activity, RNA polymerase II-specific [GO:0000981]; E-box binding [GO:0070888]; identical protein binding [GO:0042802]; protein heterodimerization activity [GO:004…
Q8N183	247581	NADH dehydrogenase [ubiquinone] 1 alpha subcomplex assembly factor 2 (B17.2-like) (B17.2L) (Mimitin) (Myc-induced mitochondrial protein) (MMTN) (NDUFA12-like protein)	cilium assembly [GO:0060271]; mitochondrial respiratory chain complex I assembly [GO:0032981]; negative regulation of insulin secretion involved in cellular response to glucose stimulus [GO:0061179]	protein-containing complex binding [GO:0044877]
Q15797	247505	Mothers against decapentaplegic homolog 1 (MAD homolog 1) (Mothers against DPP homolog 1) (JV4-1) (Mad-related protein 1) (SMAD family member 1) (SMAD 1) (Smad1) (hSMAD1) (Transforming growth factor-beta-signaling protein 1) (BSP-1)	anatomical structure morphogenesis [GO:0009653]; BMP signaling pathway [GO:0030509]; bone development [GO:0060348]; cardiac conduction system development [GO:0003161]; cardiac muscle cell proliferation [GO:0060038]; cartilage development [GO:0051216]; cell differentiation [GO:0030154]; DNA-templated transcription [GO:0006351]; embryonic pattern specification [GO:0009880]; gamete generation [GO:00…	co-SMAD binding [GO:0070410]; DEAD/H-box RNA helicase binding [GO:0017151]; DNA-binding transcription activator activity, RNA polymerase II-specific [GO:0001228]; DNA-binding transcription factor activity [GO:0003700]; DNA-binding transcription factor activity, RNA polymerase II-specific [GO:0000981]; I-SMAD binding [GO:0070411]; identical protein binding [GO:0042802]; metal ion binding [GO:00468…
Q9UK12	247218	Zinc finger protein 222		DNA binding [GO:0003677]; DNA-binding transcription factor activity [GO:0003700]; zinc ion binding [GO:0008270]
Q9HAU4	246944	E3 ubiquitin-protein ligase SMURF2 (hSMURF2) (EC 2.3.2.26) (HECT-type E3 ubiquitin transferase SMURF2) (SMAD ubiquitination regulatory factor 2) (SMAD-specific E3 ubiquitin-protein ligase 2)	negative regulation of BMP signaling pathway [GO:0030514]; negative regulation of DNA-templated transcription [GO:0045892]; negative regulation of transcription by RNA polymerase II [GO:0000122]; negative regulation of transforming growth factor beta receptor signaling pathway [GO:0030512]; positive regulation of canonical Wnt signaling pathway [GO:0090263]; positive regulation of trophoblast cel…	identical protein binding [GO:0042802]; SMAD binding [GO:0046332]; ubiquitin protein ligase activity [GO:0061630]; ubiquitin-protein transferase activity [GO:0004842]
P82979	246914	SAP domain-containing ribonucleoprotein (Cytokine-induced protein of 29 kDa) (Nuclear protein Hcc-1) (Proliferation-associated cytokine-inducible protein CIP29)	mRNA export from nucleus [GO:0006406]; negative regulation of transcription by RNA polymerase II [GO:0000122]; poly(A)+ mRNA export from nucleus [GO:0016973]; regulation of translation [GO:0006417]	chromatin binding [GO:0003682]; DNA binding [GO:0003677]; RNA binding [GO:0003723]
Q9HAZ1	246780	Dual specificity protein kinase CLK4 (EC 2.7.12.1) (CDC-like kinase 4)	regulation of RNA splicing [GO:0043484]	ATP binding [GO:0005524]; protein serine kinase activity [GO:0106310]; protein serine/threonine kinase activity [GO:0004674]; protein serine/threonine/tyrosine kinase activity [GO:0004712]; protein tyrosine kinase activity [GO:0004713]
Q9BTM1	246592	Histone H2A.J (H2a/j)	heterochromatin formation [GO:0031507]	DNA binding [GO:0003677]; protein heterodimerization activity [GO:0046982]; structural constituent of chromatin [GO:0030527]
P12236	246583	ADP/ATP translocase 3 (ADP,ATP carrier protein 3) (ADP,ATP carrier protein, isoform T2) (ANT 2) (Adenine nucleotide translocator 3) (ANT 3) (Solute carrier family 25 member 6) [Cleaved into: ADP/ATP translocase 3, N-terminally processed]	apoptotic process [GO:0006915]; mitochondrial ADP transmembrane transport [GO:0140021]; mitochondrial ATP transmembrane transport [GO:1990544]; negative regulation of mitochondrial outer membrane permeabilization involved in apoptotic signaling pathway [GO:1901029]	ATP:ADP antiporter activity [GO:0005471]
Q13330	246523	Metastasis-associated protein MTA1	chromatin remodeling [GO:0006338]; circadian regulation of gene expression [GO:0032922]; double-strand break repair [GO:0006302]; entrainment of circadian clock by photoperiod [GO:0043153]; locomotor rhythm [GO:0045475]; negative regulation of DNA-templated transcription [GO:0045892]; negative regulation of gene expression, epigenetic [GO:0045814]; negative regulation of transcription by RNA poly…	chromatin binding [GO:0003682]; histone deacetylase binding [GO:0042826]; RNA polymerase II cis-regulatory region sequence-specific DNA binding [GO:0000978]; RNA polymerase II-specific DNA-binding transcription factor binding [GO:0061629]; transcription coactivator activity [GO:0003713]; transcription corepressor activity [GO:0003714]; zinc ion binding [GO:0008270]
P46379	246523	Large proline-rich protein BAG6 (BAG family molecular chaperone regulator 6) (BCL2-associated athanogene 6) (BAG-6) (HLA-B-associated transcript 3) (Protein G3) (Protein Scythe)	apoptotic process [GO:0006915]; brain development [GO:0007420]; cell differentiation [GO:0030154]; chromatin organization [GO:0006325]; endoplasmic reticulum stress-induced pre-emptive quality control [GO:0061857]; ERAD pathway [GO:0036503]; immune response-activating cell surface receptor signaling pathway [GO:0002429]; internal peptidyl-lysine acetylation [GO:0018393]; intrinsic apoptotic signa…	Hsp70 protein binding [GO:0030544]; identical protein binding [GO:0042802]; misfolded protein binding [GO:0051787]; molecular adaptor activity [GO:0060090]; molecular function activator activity [GO:0140677]; polyubiquitin modification-dependent protein binding [GO:0031593]; proteasome binding [GO:0070628]; protein carrier chaperone [GO:0140597]; receptor ligand activity [GO:0048018]; ribosome bi…
Q9NPF5	246416	DNA methyltransferase 1-associated protein 1 (DNMAP1) (DNMT1-associated protein 1)	chromatin remodeling [GO:0006338]; DNA repair [GO:0006281]; negative regulation of DNA-templated transcription [GO:0045892]; negative regulation of transcription by RNA polymerase II [GO:0000122]; positive regulation of DNA-templated transcription [GO:0045893]; positive regulation of double-strand break repair via homologous recombination [GO:1905168]; positive regulation of protein import into n…	RNA polymerase II-specific DNA-binding transcription factor binding [GO:0061629]; transcription corepressor activity [GO:0003714]
P36776	246357	Lon protease homolog, mitochondrial (EC 3.4.21.53) (LONHs) (Lon protease-like protein) (LONP) (Mitochondrial ATP-dependent protease Lon) (Serine protease 15)	cellular response to oxidative stress [GO:0034599]; chaperone-mediated protein complex assembly [GO:0051131]; mitochondrial DNA metabolic process [GO:0032042]; mitochondrial genome maintenance [GO:0000002]; mitochondrial protein catabolic process [GO:0035694]; mitochondrion organization [GO:0007005]; negative regulation of insulin receptor signaling pathway [GO:0046627]; oxidation-dependent prote…	ADP binding [GO:0043531]; ATP binding [GO:0005524]; ATP hydrolysis activity [GO:0016887]; ATP-dependent peptidase activity [GO:0004176]; DNA polymerase binding [GO:0070182]; G-quadruplex DNA binding [GO:0051880]; identical protein binding [GO:0042802]; insulin receptor substrate binding [GO:0043560]; PH domain binding [GO:0042731]; sequence-specific DNA binding [GO:0043565]; serine-type endopepti…
O14980	246314	Exportin-1 (Exp1) (Chromosome region maintenance 1 protein homolog)	cellular response to salt [GO:1902075]; cellular response to triglyceride [GO:0071401]; mRNA export from nucleus [GO:0006406]; negative regulation of transcription by RNA polymerase II [GO:0000122]; nucleocytoplasmic transport [GO:0006913]; protein export from nucleus [GO:0006611]; protein localization to nucleus [GO:0034504]; regulation of centrosome duplication [GO:0010824]; regulation of prote…	DNA-binding transcription factor binding [GO:0140297]; nuclear export signal receptor activity [GO:0005049]; protein domain specific binding [GO:0019904]; RNA binding [GO:0003723]; small GTPase binding [GO:0031267]
Q9NSY1	246254	BMP-2-inducible protein kinase (BIKe) (EC 2.7.11.1)	positive regulation of Notch signaling pathway [GO:0045747]; regulation of bone mineralization [GO:0030500]; regulation of clathrin-dependent endocytosis [GO:2000369]	AP-2 adaptor complex binding [GO:0035612]; ATP binding [GO:0005524]; phosphatase regulator activity [GO:0019208]; protein serine kinase activity [GO:0106310]; protein serine/threonine kinase activity [GO:0004674]
Q13616	246222	Cullin-1 (CUL-1)	animal organ morphogenesis [GO:0009887]; cell population proliferation [GO:0008283]; G1/S transition of mitotic cell cycle [GO:0000082]; intrinsic apoptotic signaling pathway [GO:0097193]; positive regulation of canonical NF-kappaB signal transduction [GO:0043123]; proteasome-mediated ubiquitin-dependent protein catabolic process [GO:0043161]; protein K48-linked ubiquitination [GO:0070936]; prote…	protein-macromolecule adaptor activity [GO:0030674]; ubiquitin ligase complex scaffold activity [GO:0160072]; ubiquitin protein ligase binding [GO:0031625]
Q99541	246053	Perilipin-2 (Adipophilin) (Adipose differentiation-related protein) (ADRP)	cellular response to glucose starvation [GO:0042149]; lipid droplet disassembly [GO:1905691]; lipid storage [GO:0019915]; long-chain fatty acid transport [GO:0015909]; positive regulation of triglyceride storage [GO:0010890]; response to xenobiotic stimulus [GO:0009410]
Q7Z5K2	246030	Wings apart-like protein homolog (Friend of EBNA2 protein) (WAPL cohesin release factor)	cell division [GO:0051301]; mitotic sister chromatid segregation [GO:0000070]; negative regulation of chromatin binding [GO:0035562]; negative regulation of DNA replication [GO:0008156]; negative regulation of sister chromatid cohesion [GO:0045875]; protein localization to chromatin [GO:0071168]	ATP-dependent protein-DNA unloader activity [GO:0140083]
Q8NC51	246029	SERPINE1 mRNA-binding protein 1 (PAI1 RNA-binding protein 1) (PAI-RBP1) (Plasminogen activator inhibitor 1 RNA-binding protein)	negative regulation of translation [GO:0017148]; PML body organization [GO:0030578]; regulation of mRNA stability [GO:0043488]; ribosome hibernation [GO:0141014]	cadherin binding [GO:0045296]; mRNA 3'-UTR binding [GO:0003730]; ribosome binding [GO:0043022]; RNA binding [GO:0003723]; SUMO binding [GO:0032183]; translation elongation factor binding [GO:0061770]; translation repressor activity [GO:0030371]
P28749	245978	Retinoblastoma-like protein 1 (107 kDa retinoblastoma-associated protein) (p107) (pRb1)	cell differentiation [GO:0030154]; chromatin organization [GO:0006325]; negative regulation of cellular senescence [GO:2000773]; negative regulation of G1/S transition of mitotic cell cycle [GO:2000134]; negative regulation of gene expression [GO:0010629]; negative regulation of transcription by RNA polymerase II [GO:0000122]; regulation of lipid kinase activity [GO:0043550]	promoter-specific chromatin binding [GO:1990841]; RNA polymerase II transcription regulatory region sequence-specific DNA binding [GO:0000977]
Q15811	245944	Intersectin-1 (SH3 domain-containing protein 1A) (SH3P17)	clathrin-dependent synaptic vesicle endocytosis [GO:0150007]; endosomal transport [GO:0016197]; exocytosis [GO:0006887]; intracellular signal transduction [GO:0035556]; positive regulation of caveolin-mediated endocytosis [GO:2001288]; positive regulation of dendritic spine development [GO:0060999]; positive regulation of growth hormone secretion [GO:0060124]; protein localization [GO:0008104]; p…	calcium ion binding [GO:0005509]; guanyl-nucleotide exchange factor activity [GO:0005085]; molecular adaptor activity [GO:0060090]; proline-rich region binding [GO:0070064]
P39687	245735	Acidic leucine-rich nuclear phosphoprotein 32 family member A (Acidic nuclear phosphoprotein pp32) (pp32) (Leucine-rich acidic nuclear protein) (LANP) (Mapmodulin) (Potent heat-stable protein phosphatase 2A inhibitor I1PP2A) (Putative HLA-DR-associated protein I) (PHAPI)	intracellular signal transduction [GO:0035556]; nucleocytoplasmic transport [GO:0006913]; regulation of apoptotic process [GO:0042981]	histone binding [GO:0042393]; RNA binding [GO:0003723]
P27694	245725	Replication protein A 70 kDa DNA-binding subunit (RP-A p70) (Replication factor A protein 1) (RF-A protein 1) (Single-stranded DNA-binding protein) [Cleaved into: Replication protein A 70 kDa DNA-binding subunit, N-terminally processed]	base-excision repair [GO:0006284]; DNA damage response [GO:0006974]; DNA recombination [GO:0006310]; DNA repair [GO:0006281]; DNA replication [GO:0006260]; DNA-templated DNA replication [GO:0006261]; double-strand break repair via homologous recombination [GO:0000724]; hemopoiesis [GO:0030097]; homeostasis of number of cells within a tissue [GO:0048873]; in utero embryonic development [GO:0001701…	chromatin binding [GO:0003682]; chromatin-protein adaptor activity [GO:0140463]; damaged DNA binding [GO:0003684]; G-rich strand telomeric DNA binding [GO:0098505]; single-stranded DNA binding [GO:0003697]; single-stranded telomeric DNA binding [GO:0043047]; zinc ion binding [GO:0008270]
Q5BKZ1	245645	DBIRD complex subunit ZNF326 (Zinc finger protein 326) (Zinc finger protein interacting with mRNPs and DBC1)	mRNA processing [GO:0006397]; regulation of DNA-templated transcription elongation [GO:0032784]; regulation of RNA splicing [GO:0043484]; RNA splicing [GO:0008380]	DNA binding [GO:0003677]; RNA binding [GO:0003723]; RNA polymerase II complex binding [GO:0000993]; zinc ion binding [GO:0008270]
O60216	245538	Double-strand-break repair protein rad21 homolog (hHR21) (Nuclear matrix protein 1) (NXP-1) (SCC1 homolog) [Cleaved into: 64-kDa C-terminal product (64-kDa carboxy-terminal product) (65-kDa carboxy-terminal product)]	apoptotic process [GO:0006915]; cell division [GO:0051301]; chromatin looping [GO:0140588]; chromosome segregation [GO:0007059]; DNA recombination [GO:0006310]; double-strand break repair [GO:0006302]; establishment of meiotic sister chromatid cohesion [GO:0034089]; establishment of mitotic sister chromatid cohesion [GO:0034087]; negative regulation of G2/M transition of mitotic cell cycle [GO:00…	chromatin binding [GO:0003682]; cis-regulatory region sequence-specific DNA binding [GO:0000987]; DNA-binding transcription factor binding [GO:0140297]; lncRNA binding [GO:0106222]
Q99538	245311	Legumain (EC 3.4.22.34) (Asparaginyl endopeptidase) (AEP) (Protease, cysteine 1)	antigen processing and presentation of exogenous peptide antigen via MHC class II [GO:0019886]; associative learning [GO:0008306]; cellular response to amyloid-beta [GO:1904646]; cellular response to calcium ion [GO:0071277]; cellular response to hepatocyte growth factor stimulus [GO:0035729]; dendritic spine organization [GO:0097061]; memory [GO:0007613]; negative regulation of ERBB signaling pa…	cysteine-type endopeptidase activity [GO:0004197]; endopeptidase activator activity [GO:0061133]; peptidase activity [GO:0008233]; tau protein binding [GO:0048156]
Q13573	245294	SNW domain-containing protein 1 (Nuclear protein SkiP) (Nuclear receptor coactivator NCoA-62) (Ski-interacting protein)	cellular response to retinoic acid [GO:0071300]; intrinsic apoptotic signaling pathway in response to DNA damage by p53 class mediator [GO:0042771]; mRNA splicing, via spliceosome [GO:0000398]; negative regulation of DNA-templated transcription [GO:0045892]; negative regulation of transcription by RNA polymerase II [GO:0000122]; positive regulation by host of viral transcription [GO:0043923]; pos…	enzyme binding [GO:0019899]; Notch binding [GO:0005112]; nuclear androgen receptor binding [GO:0050681]; nuclear receptor binding [GO:0016922]; nuclear retinoic acid receptor binding [GO:0042974]; nuclear vitamin D receptor binding [GO:0042809]; RNA binding [GO:0003723]; SMAD binding [GO:0046332]; transcription coactivator activity [GO:0003713]; transcription corepressor activity [GO:0003714]
Q6RI45	245281	Bromodomain and WD repeat-containing protein 3	cytoskeleton organization [GO:0007010]; regulation of cell shape [GO:0008360]; regulation of transcription by RNA polymerase II [GO:0006357]
Q3KNV8	245069	Polycomb group RING finger protein 3 (RING finger protein 3A)	random inactivation of X chromosome [GO:0060816]; regulation of transcription by RNA polymerase II [GO:0006357]	histone H2AK119 ubiquitin ligase activity [GO:0140862]; zinc ion binding [GO:0008270]
Q15532	244994	Protein SSXT (Protein SYT) (Synovial sarcoma translocated to X chromosome protein)	cell morphogenesis [GO:0000902]; chromatin remodeling [GO:0006338]; ephrin receptor signaling pathway [GO:0048013]; intracellular signal transduction [GO:0035556]; microtubule cytoskeleton organization [GO:0000226]; negative regulation of cell differentiation [GO:0045596]; neuronal stem cell population maintenance [GO:0097150]; positive regulation of cell population proliferation [GO:0008284]; po…	transcription coactivator activity [GO:0003713]
P31948	244895	Stress-induced-phosphoprotein 1 (STI1) (Hsc70/Hsp90-organizing protein) (Hop) (Renal carcinoma antigen NY-REN-11) (Transformation-sensitive protein IEF SSP 3521)	cellular response to interleukin-7 [GO:0098761]	Hsp90 protein binding [GO:0051879]; RNA binding [GO:0003723]
Q9H3H1	244860	tRNA dimethylallyltransferase (EC 2.5.1.75) (Isopentenyl-diphosphate:tRNA isopentenyltransferase) (IPP transferase) (IPPT) (hGRO1) (tRNA isopentenyltransferase 1) (IPTase)	mitochondrial tRNA modification [GO:0070900]; tRNA modification [GO:0006400]	ATP binding [GO:0005524]; nucleic acid binding [GO:0003676]; tRNA dimethylallyltransferase activity [GO:0052381]; zinc ion binding [GO:0008270]
Q86VS8	244799	Protein Hook homolog 3 (h-hook3) (hHK3)	cytoplasmic microtubule organization [GO:0031122]; cytoskeleton-dependent intracellular transport [GO:0030705]; early endosome to late endosome transport [GO:0045022]; endosome organization [GO:0007032]; endosome to lysosome transport [GO:0008333]; Golgi localization [GO:0051645]; interkinetic nuclear migration [GO:0022027]; lysosome organization [GO:0007040]; microtubule anchoring at centrosome …	dynactin binding [GO:0034452]; dynein intermediate chain binding [GO:0045505]; dynein light chain binding [GO:0045503]; dynein light intermediate chain binding [GO:0051959]; identical protein binding [GO:0042802]; microtubule binding [GO:0008017]
P01106	244762	Myc proto-oncogene protein (Class E basic helix-loop-helix protein 39) (bHLHe39) (Proto-oncogene c-Myc) (Transcription factor p64)	acinar cell proliferation [GO:1990863]; B cell apoptotic process [GO:0001783]; branching involved in ureteric bud morphogenesis [GO:0001658]; cellular response to hypoxia [GO:0071456]; cellular response to interferon-alpha [GO:0035457]; cellular response to UV [GO:0034644]; cellular response to xenobiotic stimulus [GO:0071466]; chromatin remodeling [GO:0006338]; chromosome organization [GO:005127…	core promoter sequence-specific DNA binding [GO:0001046]; DNA binding [GO:0003677]; DNA-binding transcription activator activity, RNA polymerase II-specific [GO:0001228]; DNA-binding transcription factor activity, RNA polymerase II-specific [GO:0000981]; DNA-binding transcription factor binding [GO:0140297]; DNA-binding transcription repressor activity, RNA polymerase II-specific [GO:0001227]; E-…
Q7RTV5	244634	Peroxiredoxin-like 2C (AhpC/TSA antioxidant enzyme domain-containing protein 1) (Thioredoxin-like protein AAED1)	positive regulation of ERK1 and ERK2 cascade [GO:0070374]; positive regulation of glycolytic process [GO:0045821]
P47756	244627	F-actin-capping protein subunit beta (CapZ beta)	actin polymerization or depolymerization [GO:0008154]; barbed-end actin filament capping [GO:0051016]; cytoskeleton organization [GO:0007010]; lamellipodium assembly [GO:0030032]; regulation of cell morphogenesis [GO:0022604]	actin binding [GO:0003779]; cadherin binding [GO:0045296]
Q9UBW7	244615	Zinc finger MYM-type protein 2 (Fused in myeloproliferative disorders protein) (Rearranged in atypical myeloproliferative disorder protein) (Zinc finger protein 198)	negative regulation of DNA-templated transcription [GO:0045892]	ubiquitin conjugating enzyme binding [GO:0031624]; zinc ion binding [GO:0008270]
Q5U3C3	244528	Transmembrane protein 164 (Arachidonoyl ether phospholipid synthase)	positive regulation of ferroptosis [GO:0160020]
Q9NR33	244429	DNA polymerase epsilon subunit 4 (DNA polymerase II subunit 4) (DNA polymerase epsilon subunit p12)	DNA-templated DNA replication [GO:0006261]	DNA binding [GO:0003677]; DNA-directed DNA polymerase activity [GO:0003887]; protein heterodimerization activity [GO:0046982]
O95433	244266	Activator of 90 kDa heat shock protein ATPase homolog 1 (AHA1) (p38)	maintenance of unfolded protein [GO:0036506]; positive regulation of ATP-dependent activity [GO:0032781]; protein folding [GO:0006457]	ATPase activator activity [GO:0001671]; cadherin binding [GO:0045296]; Hsp90 protein binding [GO:0051879]; protein folding chaperone [GO:0044183]; protein-folding chaperone binding [GO:0051087]; unfolded protein binding [GO:0051082]
Q9HCI6	244221	E3 SUMO-protein ligase KIAA1586 (EC 2.3.2.-) (E3 SUMO-protein transferase KIAA1586)	protein sumoylation [GO:0016925]	SUMO ligase activity [GO:0061665]
Q14152	244182	Eukaryotic translation initiation factor 3 subunit A (eIF3a) (Eukaryotic translation initiation factor 3 subunit 10) (eIF-3-theta) (eIF3 p167) (eIF3 p180) (eIF3 p185)	formation of cytoplasmic translation initiation complex [GO:0001732]; IRES-dependent viral translational initiation [GO:0075522]; negative regulation of ERK1 and ERK2 cascade [GO:0070373]; translation reinitiation [GO:0002188]; translational initiation [GO:0006413]; viral translational termination-reinitiation [GO:0075525]	mRNA binding [GO:0003729]; receptor tyrosine kinase binding [GO:0030971]; RNA binding [GO:0003723]; structural molecule activity [GO:0005198]; translation initiation factor activity [GO:0003743]
Q6UXV4	244142	MICOS complex subunit MIC27 (Apolipoprotein O-like) (Protein FAM121A)	cristae formation [GO:0042407]; inner mitochondrial membrane organization [GO:0007007]
Q9UNN5	243980	FAS-associated factor 1 (hFAF1) (UBX domain-containing protein 12) (UBX domain-containing protein 3A)	apoptotic process [GO:0006915]; ERAD pathway [GO:0036503]; Fas signaling pathway [GO:0036337]; negative regulation of canonical NF-kappaB signal transduction [GO:0043124]; positive regulation of apoptotic process [GO:0043065]; positive regulation of DNA replication [GO:0045740]; positive regulation of extrinsic apoptotic signaling pathway via death domain receptors [GO:1902043]; positive regulati…	heat shock protein binding [GO:0031072]; NF-kappaB binding [GO:0051059]; protein domain specific binding [GO:0019904]; protein kinase binding [GO:0019901]; protein kinase regulator activity [GO:0019887]; ubiquitin binding [GO:0043130]; ubiquitin protein ligase binding [GO:0031625]
Q5VUA4	243940	Zinc finger protein 318 (Endocrine regulatory protein)	meiotic cell cycle [GO:0051321]; negative regulation of DNA-templated transcription [GO:0045892]; positive regulation of DNA-templated transcription [GO:0045893]	nucleic acid binding [GO:0003676]; protein homodimerization activity [GO:0042803]; zinc ion binding [GO:0008270]
Q9NXG2	243770	THUMP domain-containing protein 1	tRNA modification [GO:0006400]	RNA binding [GO:0003723]
Q15424	243705	Scaffold attachment factor B1 (SAF-B) (SAF-B1) (HSP27 estrogen response element-TATA box-binding protein) (HSP27 ERE-TATA-binding protein)	chromatin organization [GO:0006325]; estrogen receptor signaling pathway [GO:0030520]; regulation of androgen receptor signaling pathway [GO:0060765]; regulation of mRNA processing [GO:0050684]; regulation of transcription by RNA polymerase II [GO:0006357]	chromatin binding [GO:0003682]; double-stranded DNA binding [GO:0003690]; RNA binding [GO:0003723]; RNA polymerase II cis-regulatory region sequence-specific DNA binding [GO:0000978]; sequence-specific DNA binding [GO:0043565]
Q16513	243688	Serine/threonine-protein kinase N2 (EC 2.7.11.13) (PKN gamma) (Protein kinase C-like 2) (Protein-kinase C-related kinase 2)	apical junction assembly [GO:0043297]; apoptotic process [GO:0006915]; cell adhesion [GO:0007155]; cell division [GO:0051301]; cell projection organization [GO:0030030]; epithelial cell migration [GO:0010631]; intracellular signal transduction [GO:0035556]; positive regulation of cytokinesis [GO:0032467]; positive regulation of mitotic cell cycle [GO:0045931]; positive regulation of viral genome …	ATP binding [GO:0005524]; cadherin binding [GO:0045296]; diacylglycerol-dependent serine/threonine kinase activity [GO:0004697]; histone deacetylase binding [GO:0042826]; kinase activity [GO:0016301]; protein kinase activity [GO:0004672]; protein serine kinase activity [GO:0106310]; protein serine/threonine kinase activity [GO:0004674]; protein tyrosine kinase activity [GO:0004713]; RNA binding […
Q99570	243525	Phosphoinositide 3-kinase regulatory subunit 4 (PI3-kinase regulatory subunit 4) (EC 2.7.11.1) (PI3-kinase p150 subunit) (Phosphoinositide 3-kinase adaptor protein)	autophagosome maturation [GO:0097352]; cellular response to glucose starvation [GO:0042149]; early endosome to late endosome transport [GO:0045022]; late endosome to vacuole transport [GO:0045324]; pexophagy [GO:0000425]; phosphatidylinositol 3-kinase/protein kinase B signal transduction [GO:0043491]; phosphatidylinositol-3-phosphate biosynthetic process [GO:0036092]; protein phosphorylation [GO:…	ATP binding [GO:0005524]; protein kinase activity [GO:0004672]; protein serine kinase activity [GO:0106310]; protein serine/threonine kinase activity [GO:0004674]
P61758	243452	Prefoldin subunit 3 (HIBBJ46) (von Hippel-Lindau-binding protein 1) (VBP-1) (VHL-binding protein 1)	chaperone-mediated protein folding [GO:0061077]; microtubule-based process [GO:0007017]; negative regulation of amyloid fibril formation [GO:1905907]; protein folding [GO:0006457]; tubulin complex assembly [GO:0007021]	amyloid-beta binding [GO:0001540]; tubulin binding [GO:0015631]; unfolded protein binding [GO:0051082]
O75177	243410	Calcium-responsive transactivator (SS18-like protein 1) (SYT homolog 1)	chromatin organization [GO:0006325]; dendrite development [GO:0016358]; positive regulation of dendrite morphogenesis [GO:0050775]; positive regulation of DNA-templated transcription [GO:0045893]; positive regulation of transcription by RNA polymerase II [GO:0045944]	transcription coactivator activity [GO:0003713]
O75369	243359	Filamin-B (FLN-B) (ABP-278) (ABP-280 homolog) (Actin-binding-like protein) (Beta-filamin) (Filamin homolog 1) (Fh1) (Filamin-3) (Thyroid autoantigen) (Truncated actin-binding protein) (Truncated ABP)	actin cytoskeleton organization [GO:0030036]; cellular response to type II interferon [GO:0071346]; epithelial cell morphogenesis [GO:0003382]; keratinocyte development [GO:0003334]; signal transduction [GO:0007165]; skeletal muscle tissue development [GO:0007519]	actin binding [GO:0003779]; actin filament binding [GO:0051015]; cadherin binding [GO:0045296]; identical protein binding [GO:0042802]; RNA binding [GO:0003723]
Q8IUE6	243315	Histone H2A type 2-B (H2A-clustered histone 21)	heterochromatin formation [GO:0031507]	DNA binding [GO:0003677]; protein heterodimerization activity [GO:0046982]; structural constituent of chromatin [GO:0030527]
O75381	243236	Peroxisomal membrane protein PEX14 (PTS1 receptor-docking protein) (Peroxin-14) (Peroxisomal membrane anchor protein PEX14)	cellular response to reactive oxygen species [GO:0034614]; microtubule anchoring [GO:0034453]; negative regulation of DNA-binding transcription factor activity [GO:0043433]; negative regulation of DNA-templated transcription [GO:0045892]; negative regulation of protein binding [GO:0032091]; peroxisome organization [GO:0007031]; peroxisome transport along microtubule [GO:0036250]; protein import i…	beta-tubulin binding [GO:0048487]; identical protein binding [GO:0042802]; microtubule binding [GO:0008017]; protein transmembrane transporter activity [GO:0008320]; protein-macromolecule adaptor activity [GO:0030674]; signaling receptor binding [GO:0005102]; transcription corepressor activity [GO:0003714]
Q9P270	243227	SLAIN motif-containing protein 2	cytoplasmic microtubule organization [GO:0031122]; microtubule nucleation [GO:0007020]; positive regulation of microtubule polymerization [GO:0031116]
Q9Y221	243130	60S ribosome subunit biogenesis protein NIP7 homolog (KD93) (Nucleolar pre-rRNA processing protein NIP7)	ribosomal large subunit biogenesis [GO:0042273]; ribosome assembly [GO:0042255]	RNA binding [GO:0003723]
O95365	243072	Zinc finger and BTB domain-containing protein 7A (Factor binding IST protein 1) (FBI-1) (Factor that binds to inducer of short transcripts protein 1) (HIV-1 1st-binding protein 1) (Leukemia/lymphoma-related factor) (POZ and Krueppel erythroid myeloid ontogenic factor) (POK erythroid myeloid ontogenic factor) (Pokemon) (Pokemon 1) (TTF-I-interacting peptide 21) (TIP21) (Zinc finger protein 857A)	B cell differentiation [GO:0030183]; chromatin organization [GO:0006325]; chromatin remodeling [GO:0006338]; DNA-templated transcription [GO:0006351]; double-strand break repair via classical nonhomologous end joining [GO:0097680]; erythrocyte maturation [GO:0043249]; fat cell differentiation [GO:0045444]; negative regulation of androgen receptor signaling pathway [GO:0060766]; negative regulatio…	DNA binding [GO:0003677]; DNA-binding transcription factor activity [GO:0003700]; DNA-binding transcription factor activity, RNA polymerase II-specific [GO:0000981]; DNA-binding transcription factor binding [GO:0140297]; DNA-binding transcription repressor activity, RNA polymerase II-specific [GO:0001227]; histone acetyltransferase binding [GO:0035035]; nuclear androgen receptor binding [GO:00506…
Q14186	243040	Transcription factor Dp-1 (DRTF1-polypeptide 1) (DRTF1) (E2F dimerization partner 1)	anoikis [GO:0043276]; epidermis development [GO:0008544]; negative regulation of fat cell proliferation [GO:0070345]; positive regulation of DNA-binding transcription factor activity [GO:0051091]; positive regulation of G1/S transition of mitotic cell cycle [GO:1900087]; positive regulation of transcription by RNA polymerase II [GO:0045944]; regulation of DNA biosynthetic process [GO:2000278]; re…	cis-regulatory region sequence-specific DNA binding [GO:0000987]; DNA-binding transcription factor activity [GO:0003700]; DNA-binding transcription factor activity, RNA polymerase II-specific [GO:0000981]; DNA-binding transcription factor binding [GO:0140297]; protein domain specific binding [GO:0019904]
Q8NDV7	243039	Trinucleotide repeat-containing gene 6A protein (CAG repeat protein 26) (EMSY interactor protein) (GW182 autoantigen) (Protein GW1) (Glycine-tryptophan protein of 182 kDa)	cellular response to starvation [GO:0009267]; endoderm development [GO:0007492]; miRNA-mediated gene silencing by inhibition of translation [GO:0035278]; miRNA-mediated post-transcriptional gene silencing [GO:0035195]; P-body assembly [GO:0033962]; positive regulation of nuclear-transcribed mRNA poly(A) tail shortening [GO:0060213]	protein-macromolecule adaptor activity [GO:0030674]; RNA binding [GO:0003723]
P17987	242902	T-complex protein 1 subunit alpha (TCP-1-alpha) (EC 3.6.1.-) (CCT-alpha) (Chaperonin containing T-complex polypeptide 1 subunit 1)	binding of sperm to zona pellucida [GO:0007339]; chaperone mediated protein folding independent of cofactor [GO:0051086]; chaperone-mediated protein folding [GO:0061077]; positive regulation of establishment of protein localization to telomere [GO:1904851]; positive regulation of protein localization to Cajal body [GO:1904871]; positive regulation of telomerase RNA localization to Cajal body [GO:…	ATP binding [GO:0005524]; ATP hydrolysis activity [GO:0016887]; ATP-dependent protein folding chaperone [GO:0140662]; protein folding chaperone [GO:0044183]; RNA binding [GO:0003723]; ubiquitin protein ligase binding [GO:0031625]; unfolded protein binding [GO:0051082]
Q9NV66	242775	S-adenosyl-L-methionine-dependent tRNA 4-demethylwyosine synthase TYW1 (EC 4.1.3.44) (Radical S-adenosyl methionine and flavodoxin domain-containing protein 1) (tRNA wybutosine-synthesizing protein 1 homolog) (tRNA-yW-synthesizing protein)	wybutosine biosynthetic process [GO:0031591]	4 iron, 4 sulfur cluster binding [GO:0051539]; FMN binding [GO:0010181]; metal ion binding [GO:0046872]; tRNA-4-demethylwyosine synthase activity [GO:0102521]
O00560	242687	Syntenin-1 (Melanoma differentiation-associated protein 9) (MDA-9) (Pro-TGF-alpha cytoplasmic domain-interacting protein 18) (TACIP18) (Scaffold protein Pbp1) (Syndecan-binding protein 1)	actin cytoskeleton organization [GO:0030036]; chemical synaptic transmission [GO:0007268]; intracellular signal transduction [GO:0035556]; negative regulation of receptor internalization [GO:0002091]; negative regulation of transcription by RNA polymerase II [GO:0000122]; positive regulation of cell growth [GO:0030307]; positive regulation of cell migration [GO:0030335]; positive regulation of ce…	cytoskeletal anchor activity [GO:0008093]; frizzled binding [GO:0005109]; identical protein binding [GO:0042802]; interleukin-5 receptor binding [GO:0005137]; phosphatidylinositol-4,5-bisphosphate binding [GO:0005546]; protein heterodimerization activity [GO:0046982]; protein sequestering activity [GO:0140311]; syndecan binding [GO:0045545]
P08069	242452	Insulin-like growth factor 1 receptor (EC 2.7.10.1) (Insulin-like growth factor I receptor) (IGF-I receptor) (CD antigen CD221) [Cleaved into: Insulin-like growth factor 1 receptor alpha chain; Insulin-like growth factor 1 receptor beta chain]	amyloid-beta clearance [GO:0097242]; cellular response to amyloid-beta [GO:1904646]; cellular response to glucose stimulus [GO:0071333]; dendritic spine maintenance [GO:0097062]; immune response [GO:0006955]; insulin receptor signaling pathway [GO:0008286]; insulin-like growth factor receptor signaling pathway [GO:0048009]; negative regulation of apoptotic process [GO:0043066]; negative regulatio…	ATP binding [GO:0005524]; identical protein binding [GO:0042802]; insulin binding [GO:0043559]; insulin receptor activity [GO:0005009]; insulin receptor binding [GO:0005158]; insulin receptor substrate binding [GO:0043560]; insulin-like growth factor binding [GO:0005520]; insulin-like growth factor I binding [GO:0031994]; insulin-like growth factor receptor activity [GO:0005010]; phosphatidylinos…
P61586	242450	Transforming protein RhoA (EC 3.6.5.2) (Rho cDNA clone 12) (h12)	actin cytoskeleton organization [GO:0030036]; alpha-beta T cell lineage commitment [GO:0002363]; androgen receptor signaling pathway [GO:0030521]; angiotensin-mediated vasoconstriction involved in regulation of systemic arterial blood pressure [GO:0001998]; aortic valve formation [GO:0003189]; apical junction assembly [GO:0043297]; apolipoprotein A-I-mediated signaling pathway [GO:0038027]; beta …	G protein activity [GO:0003925]; GTP binding [GO:0005525]; GTPase activity [GO:0003924]; myosin binding [GO:0017022]; protein kinase binding [GO:0019901]
Q92985	242363	Interferon regulatory factor 7 (IRF-7)	cytoplasmic pattern recognition receptor signaling pathway [GO:0002753]; defense response to virus [GO:0051607]; DNA damage response [GO:0006974]; establishment of viral latency [GO:0019043]; immune system process [GO:0002376]; immunoglobulin mediated immune response [GO:0016064]; innate immune response [GO:0045087]; MDA-5 signaling pathway [GO:0039530]; negative regulation of macrophage apoptoti…	DNA binding [GO:0003677]; DNA-binding transcription factor activity, RNA polymerase II-specific [GO:0000981]; RNA polymerase II cis-regulatory region sequence-specific DNA binding [GO:0000978]; sequence-specific double-stranded DNA binding [GO:1990837]
P21397	242299	Amine oxidase [flavin-containing] A (EC 1.4.3.21) (EC 1.4.3.4) (Monoamine oxidase type A) (MAO-A)	biogenic amine metabolic process [GO:0006576]; dopamine catabolic process [GO:0042420]; positive regulation of signal transduction [GO:0009967]	flavin adenine dinucleotide binding [GO:0050660]; monoamine oxidase activity [GO:0097621]; primary methylamine oxidase activity [GO:0008131]
Q92499	242288	ATP-dependent RNA helicase DDX1 (EC 3.6.4.13) (DEAD box protein 1) (DEAD box protein retinoblastoma) (DBP-RB)	defense response to virus [GO:0051607]; double-strand break repair [GO:0006302]; innate immune response [GO:0045087]; positive regulation of canonical NF-kappaB signal transduction [GO:0043123]; positive regulation of myeloid dendritic cell cytokine production [GO:0002735]; protein localization to cytoplasmic stress granule [GO:1903608]; regulation of translational initiation [GO:0006446]; respon…	ATP binding [GO:0005524]; ATP hydrolysis activity [GO:0016887]; chromatin binding [GO:0003682]; DNA binding [GO:0003677]; DNA/RNA helicase activity [GO:0033677]; double-stranded RNA binding [GO:0003725]; exonuclease activity [GO:0004527]; nuclease activity [GO:0004518]; poly(A) binding [GO:0008143]; RNA binding [GO:0003723]; RNA helicase activity [GO:0003724]; transcription coregulator activity […
P45985	242278	Dual specificity mitogen-activated protein kinase kinase 4 (MAP kinase kinase 4) (MAPKK 4) (EC 2.7.12.2) (JNK-activating kinase 1) (MAPK/ERK kinase 4) (MEK 4) (SAPK/ERK kinase 1) (SEK1) (Stress-activated protein kinase kinase 1) (SAPK kinase 1) (SAPKK-1) (SAPKK1) (c-Jun N-terminal kinase kinase 1) (JNKK)	cellular response to mechanical stimulus [GO:0071260]; cellular senescence [GO:0090398]; Fc-epsilon receptor signaling pathway [GO:0038095]; intrinsic apoptotic signaling pathway in response to hydrogen peroxide [GO:0036481]; JNK cascade [GO:0007254]; MAPK cascade [GO:0000165]; negative regulation of motor neuron apoptotic process [GO:2000672]; response to wounding [GO:0009611]; signal transducti…	ATP binding [GO:0005524]; JUN kinase kinase activity [GO:0008545]; MAP kinase kinase activity [GO:0004708]; molecular adaptor activity [GO:0060090]; protein kinase activity [GO:0004672]; protein serine kinase activity [GO:0106310]; protein serine/threonine kinase activity [GO:0004674]; protein tyrosine kinase activity [GO:0004713]
Q9Y2W1	242172	Thyroid hormone receptor-associated protein 3 (BCLAF1 and THRAP3 family member 2) (Thyroid hormone receptor-associated protein complex 150 kDa component) (Trap150)	circadian rhythm [GO:0007623]; mRNA processing [GO:0006397]; mRNA stabilization [GO:0048255]; nuclear-transcribed mRNA catabolic process [GO:0000956]; positive regulation of circadian rhythm [GO:0042753]; positive regulation of DNA-templated transcription [GO:0045893]; positive regulation of mRNA splicing, via spliceosome [GO:0048026]; positive regulation of transcription by RNA polymerase II [GO…	ATP binding [GO:0005524]; DNA binding [GO:0003677]; nuclear thyroid hormone receptor binding [GO:0046966]; nuclear vitamin D receptor binding [GO:0042809]; phosphoprotein binding [GO:0051219]; RNA binding [GO:0003723]; RNA polymerase II cis-regulatory region sequence-specific DNA binding [GO:0000978]; transcription coactivator activity [GO:0003713]; transcription coregulator activity [GO:0003712]
Q99816	242051	Tumor susceptibility gene 101 protein (ESCRT-I complex subunit TSG101)	autophagosome maturation [GO:0097352]; cell division [GO:0051301]; endosome to lysosome transport [GO:0008333]; exosomal secretion [GO:1990182]; extracellular transport [GO:0006858]; keratinocyte differentiation [GO:0030216]; macroautophagy [GO:0016236]; membrane fission [GO:0090148]; multivesicular body assembly [GO:0036258]; negative regulation of cell population proliferation [GO:0008285]; neg…	calcium-dependent protein binding [GO:0048306]; DNA binding [GO:0003677]; protein homodimerization activity [GO:0042803]; protein-containing complex binding [GO:0044877]; transcription corepressor activity [GO:0003714]; ubiquitin binding [GO:0043130]; ubiquitin protein ligase binding [GO:0031625]; virion binding [GO:0046790]
P31321	242028	cAMP-dependent protein kinase type I-beta regulatory subunit	adenylate cyclase-activating G protein-coupled receptor signaling pathway [GO:0007189]; learning or memory [GO:0007611]; negative regulation of cAMP/PKA signal transduction [GO:0141162]; positive regulation of excitatory postsynaptic potential [GO:2000463]; positive regulation of fear response [GO:1903367]; positive regulation of long-term synaptic potentiation [GO:1900273]; regulation of synapti…	cAMP binding [GO:0030552]; cAMP-dependent protein kinase inhibitor activity [GO:0004862]; cAMP-dependent protein kinase regulator activity [GO:0008603]; protein kinase A catalytic subunit binding [GO:0034236]
P25786	241961	Proteasome subunit alpha type-1 (30 kDa prosomal protein) (PROS-30) (Macropain subunit C2) (Multicatalytic endopeptidase complex subunit C2) (Proteasome component C2) (Proteasome nu chain) (Proteasome subunit alpha-6) (alpha-6)	immune system process [GO:0002376]; negative regulation of inflammatory response to antigenic stimulus [GO:0002862]; proteasome-mediated ubiquitin-dependent protein catabolic process [GO:0043161]	lipopolysaccharide binding [GO:0001530]
Q14562	241877	ATP-dependent RNA helicase DHX8 (EC 3.6.4.13) (DEAH box protein 8) (RNA helicase HRH1)	mRNA splicing, via spliceosome [GO:0000398]; RNA processing [GO:0006396]; RNA splicing [GO:0008380]	ATP binding [GO:0005524]; ATP hydrolysis activity [GO:0016887]; ATP-dependent activity, acting on RNA [GO:0008186]; identical protein binding [GO:0042802]; RNA binding [GO:0003723]; RNA helicase activity [GO:0003724]
Q9NRJ4	241819	Tubby-related protein 4 (Tubby superfamily protein) (Tubby-like protein 4)	protein ubiquitination [GO:0016567]
Q15543	241809	Transcription initiation factor TFIID subunit 13 (Transcription initiation factor TFIID 18 kDa subunit) (TAF(II)18) (TAFII-18) (TAFII18)	DNA-templated transcription initiation [GO:0006352]; mRNA transcription by RNA polymerase II [GO:0042789]; positive regulation of transcription initiation by RNA polymerase II [GO:0060261]; RNA polymerase II preinitiation complex assembly [GO:0051123]; transcription by RNA polymerase II [GO:0006366]; transcription initiation at RNA polymerase II promoter [GO:0006367]	DNA binding [GO:0003677]; protein heterodimerization activity [GO:0046982]; RNA polymerase II general transcription initiation factor activity [GO:0016251]; TBP-class protein binding [GO:0017025]
Q96MU7	241639	YTH domain-containing protein 1 (Splicing factor YT521) (YT521-B)	dosage compensation by inactivation of X chromosome [GO:0009048]; in utero embryonic development [GO:0001701]; mRNA alternative polyadenylation [GO:0110104]; mRNA export from nucleus [GO:0006406]; mRNA splice site recognition [GO:0006376]; mRNA splicing, via spliceosome [GO:0000398]; post-transcriptional regulation of gene expression [GO:0010608]; primary follicle stage [GO:0048160]; regulation o…	mRNA binding [GO:0003729]; N6-methyladenosine-containing RNA reader activity [GO:1990247]; RNA binding [GO:0003723]
P20042	241539	Eukaryotic translation initiation factor 2 subunit 2 (Eukaryotic translation initiation factor 2 subunit beta) (eIF2-beta)	cytoplasmic translational initiation [GO:0002183]; formation of translation preinitiation complex [GO:0001731]; in utero embryonic development [GO:0001701]; male germ cell proliferation [GO:0002176]; male gonad development [GO:0008584]; translational initiation [GO:0006413]	mRNA binding [GO:0003729]; RNA binding [GO:0003723]; translation factor activity, RNA binding [GO:0008135]; translation initiation factor activity [GO:0003743]; translation initiation factor binding [GO:0031369]; zinc ion binding [GO:0008270]
P51991	241460	Heterogeneous nuclear ribonucleoprotein A3 (hnRNP A3)	mRNA splicing, via spliceosome [GO:0000398]	RNA binding [GO:0003723]
P15531	241428	Nucleoside diphosphate kinase A (NDK A) (NDP kinase A) (EC 2.7.4.6) (Granzyme A-activated DNase) (GAAD) (Metastasis inhibition factor nm23) (NM23-H1) (Tumor metastatic process-associated protein)	cell differentiation [GO:0030154]; CTP biosynthetic process [GO:0006241]; endocytosis [GO:0006897]; GTP biosynthetic process [GO:0006183]; lactation [GO:0007595]; negative regulation of cell population proliferation [GO:0008285]; nervous system development [GO:0007399]; positive regulation of DNA binding [GO:0043388]; positive regulation of epithelial cell proliferation [GO:0050679]; regulation o…	3'-5' exonuclease activity [GO:0008408]; ATP binding [GO:0005524]; DNA nuclease activity [GO:0004536]; GTP binding [GO:0005525]; identical protein binding [GO:0042802]; magnesium ion binding [GO:0000287]; nucleoside diphosphate kinase activity [GO:0004550]; ribosomal small subunit binding [GO:0043024]; RNA binding [GO:0003723]
P43405	241417	Tyrosine-protein kinase SYK (EC 2.7.10.2) (Spleen tyrosine kinase) (p72-Syk)	adaptive immune response [GO:0002250]; amyloid-beta clearance [GO:0097242]; angiogenesis [GO:0001525]; animal organ morphogenesis [GO:0009887]; apoptotic signaling pathway [GO:0097190]; B cell differentiation [GO:0030183]; B cell receptor signaling pathway [GO:0050853]; beta selection [GO:0043366]; blood vessel morphogenesis [GO:0048514]; calcium-mediated signaling [GO:0019722]; cell activation […	ATP binding [GO:0005524]; integrin binding [GO:0005178]; interleukin-15 receptor binding [GO:0016170]; kinase activity [GO:0016301]; non-membrane spanning protein tyrosine kinase activity [GO:0004715]; phosphatase binding [GO:0019902]; phospholipase binding [GO:0043274]; phosphotyrosine residue binding [GO:0001784]; protein kinase activity [GO:0004672]; protein kinase binding [GO:0019901]; protei…
O15541	241376	E3 ubiquitin-protein ligase RNF113A (EC 2.3.2.27) (Cwc24 homolog) (RING finger protein 113A) (Zinc finger protein 183)	DNA repair [GO:0006281]; mRNA splicing, via spliceosome [GO:0000398]; negative regulation of chemokine-mediated signaling pathway [GO:0070100]; protein ubiquitination [GO:0016567]; snoRNA splicing [GO:0034247]	ubiquitin protein ligase activity [GO:0061630]; zinc ion binding [GO:0008270]
P27361	241288	Mitogen-activated protein kinase 3 (MAP kinase 3) (MAPK 3) (EC 2.7.11.24) (ERT2) (Extracellular signal-regulated kinase 1) (ERK-1) (Insulin-stimulated MAP2 kinase) (MAP kinase isoform p44) (p44-MAPK) (Microtubule-associated protein 2 kinase) (p44-ERK1)	apoptotic process [GO:0006915]; Bergmann glial cell differentiation [GO:0060020]; BMP signaling pathway [GO:0030509]; cardiac neural crest cell development involved in heart development [GO:0061308]; cartilage development [GO:0051216]; caveolin-mediated endocytosis [GO:0072584]; cell surface receptor signaling pathway [GO:0007166]; cellular response to amino acid starvation [GO:0034198]; cellular…	ATP binding [GO:0005524]; DNA-binding transcription factor binding [GO:0140297]; identical protein binding [GO:0042802]; MAP kinase activity [GO:0004707]; phosphatase binding [GO:0019902]; phosphotyrosine residue binding [GO:0001784]; protein serine kinase activity [GO:0106310]; protein serine/threonine kinase activity [GO:0004674]
Q7Z7E8	241272	Ubiquitin-conjugating enzyme E2 Q1 (EC 2.3.2.23) (E2 ubiquitin-conjugating enzyme Q1) (Protein NICE-5) (Ubiquitin carrier protein Q1) (Ubiquitin-protein ligase Q1)	embryo implantation [GO:0007566]; fertilization [GO:0009566]; mating behavior [GO:0007617]; prolactin secretion [GO:0070459]; protein polyubiquitination [GO:0000209]; reproductive system development [GO:0061458]; suckling behavior [GO:0001967]	ATP binding [GO:0005524]; ubiquitin conjugating enzyme activity [GO:0061631]
Q9NP79	241201	Vacuolar protein sorting-associated protein VTA1 homolog (Dopamine-responsive gene 1 protein) (DRG-1) (LYST-interacting protein 5) (LIP5) (SKD1-binding protein 1) (SBP1)	ESCRT III complex disassembly [GO:1904903]; late endosome to vacuole transport via multivesicular body sorting pathway [GO:0032511]; macroautophagy [GO:0016236]; multivesicular body assembly [GO:0036258]; multivesicular body sorting pathway [GO:0071985]; protein transport [GO:0015031]
O75955	241168	Flotillin-1	axonogenesis [GO:0007409]; cellular response to exogenous dsRNA [GO:0071360]; dsRNA transport [GO:0033227]; extracellular matrix disassembly [GO:0022617]; intracellular signal transduction [GO:0035556]; plasma membrane raft assembly [GO:0044854]; plasma membrane raft organization [GO:0044857]; positive regulation of canonical NF-kappaB signal transduction [GO:0043123]; positive regulation of cell…	ionotropic glutamate receptor binding [GO:0035255]; protease binding [GO:0002020]
O43823	241163	A-kinase anchor protein 8 (AKAP-8) (A-kinase anchor protein 95 kDa) (AKAP 95)	cell cycle G2/M phase transition [GO:0044839]; cellular response to lipopolysaccharide [GO:0071222]; cellular response to prostaglandin E stimulus [GO:0071380]; innate immune response [GO:0045087]; mitotic cell cycle [GO:0000278]; mitotic chromosome condensation [GO:0007076]; negative regulation of tumor necrosis factor production [GO:0032720]; protein transport [GO:0015031]; signal transduction …	double-stranded DNA binding [GO:0003690]; histone deacetylase binding [GO:0042826]; NF-kappaB binding [GO:0051059]; protein kinase A regulatory subunit binding [GO:0034237]; RNA binding [GO:0003723]; zinc ion binding [GO:0008270]
Q9BRR8	241074	G patch domain-containing protein 1 (Evolutionarily conserved G-patch domain-containing protein)	mRNA splicing, via spliceosome [GO:0000398]	RNA binding [GO:0003723]
P08047	240957	Transcription factor Sp1	cellular response to estrogen stimulus [GO:0071391]; cellular response to insulin stimulus [GO:0032869]; cellular response to wortmannin [GO:1904568]; cellular response to zinc ion starvation [GO:0034224]; positive regulation by host of viral transcription [GO:0043923]; positive regulation of amyloid-beta formation [GO:1902004]; positive regulation of angiogenesis [GO:0045766]; positive regulatio…	bHLH transcription factor binding [GO:0043425]; DNA binding [GO:0003677]; DNA-binding transcription activator activity, RNA polymerase II-specific [GO:0001228]; DNA-binding transcription factor activity [GO:0003700]; DNA-binding transcription factor activity, RNA polymerase II-specific [GO:0000981]; double-stranded DNA binding [GO:0003690]; histone acetyltransferase binding [GO:0035035]; histone …
Q96IK5	240861	Germ cell-less protein-like 1 (Spermatogenesis-associated protein 29)	germ cell development [GO:0007281]; spermatogenesis [GO:0007283]	identical protein binding [GO:0042802]
P41240	240839	Tyrosine-protein kinase CSK (EC 2.7.10.2) (C-Src kinase) (Protein-tyrosine kinase CYL)	adaptive immune response [GO:0002250]; adherens junction organization [GO:0034332]; cellular response to peptide hormone stimulus [GO:0071375]; intracellular signal transduction [GO:0035556]; negative regulation of bone resorption [GO:0045779]; negative regulation of cell population proliferation [GO:0008285]; negative regulation of ERK1 and ERK2 cascade [GO:0070373]; negative regulation of Golgi…	ATP binding [GO:0005524]; identical protein binding [GO:0042802]; metal ion binding [GO:0046872]; non-membrane spanning protein tyrosine kinase activity [GO:0004715]; proline-rich region binding [GO:0070064]; protein kinase A catalytic subunit binding [GO:0034236]; protein phosphatase binding [GO:0019903]; protein tyrosine kinase activity [GO:0004713]; protein tyrosine kinase binding [GO:1990782]
Q13316	240823	Dentin matrix acidic phosphoprotein 1 (DMP-1) (Dentin matrix protein 1)	biomineral tissue development [GO:0031214]; extracellular matrix organization [GO:0030198]; ossification [GO:0001503]; positive regulation of cell-substrate adhesion [GO:0010811]; regulation of enamel mineralization [GO:0070173]	calcium ion binding [GO:0005509]; extracellular matrix binding [GO:0050840]; integrin binding [GO:0005178]
P43246	240796	DNA mismatch repair protein Msh2 (hMSH2) (MutS protein homolog 2)	B cell differentiation [GO:0030183]; B cell mediated immunity [GO:0019724]; determination of adult lifespan [GO:0008340]; DNA repair [GO:0006281]; double-strand break repair [GO:0006302]; germ cell development [GO:0007281]; in utero embryonic development [GO:0001701]; intrinsic apoptotic signaling pathway in response to DNA damage by p53 class mediator [GO:0042771]; isotype switching [GO:0045190]…	ATP binding [GO:0005524]; ATP hydrolysis activity [GO:0016887]; ATP-dependent activity, acting on DNA [GO:0008094]; ATP-dependent DNA damage sensor activity [GO:0140664]; centromeric DNA binding [GO:0019237]; chromatin binding [GO:0003682]; damaged DNA binding [GO:0003684]; DNA binding [GO:0003677]; enzyme activator activity [GO:0008047]; guanine/thymine mispair binding [GO:0032137]; protein homo…
P60866	240744	Small ribosomal subunit protein uS10 (40S ribosomal protein S20)	cytoplasmic translation [GO:0002181]; positive regulation of signal transduction by p53 class mediator [GO:1901798]; translation [GO:0006412]	MDM2/MDM4 family protein binding [GO:0097371]; RNA binding [GO:0003723]; structural constituent of ribosome [GO:0003735]; ubiquitin ligase inhibitor activity [GO:1990948]
Q9NYL2	240703	Mitogen-activated protein kinase kinase kinase 20 (EC 2.7.11.25) (Human cervical cancer suppressor gene 4 protein) (HCCS-4) (Leucine zipper- and sterile alpha motif-containing kinase) (MLK-like mitogen-activated protein triple kinase) (Mitogen-activated protein kinase kinase kinase MLT) (Mixed lineage kinase 7) (Mixed lineage kinase-related kinase) (MLK-related kinase) (MRK) (Sterile alpha motif-…	cell death [GO:0008219]; cell differentiation [GO:0030154]; cellular response to gamma radiation [GO:0071480]; cellular response to UV-B [GO:0071493]; chromosome segregation [GO:0007059]; cytoskeleton organization [GO:0007010]; DNA damage checkpoint signaling [GO:0000077]; embryonic digit morphogenesis [GO:0042733]; GCN2-mediated signaling [GO:0140469]; inflammatory response [GO:0006954]; JNK cas…	ATP binding [GO:0005524]; JUN kinase kinase kinase activity [GO:0004706]; magnesium ion binding [GO:0000287]; MAP kinase kinase kinase activity [GO:0004709]; protein kinase activator activity [GO:0030295]; protein kinase regulator activity [GO:0019887]; protein serine kinase activity [GO:0106310]; protein serine/threonine kinase activity [GO:0004674]; ribosome binding [GO:0043022]; RNA binding [G…
[truncated: 233 more rows]

## Sheet: Healthy-associated_Bacterial
Protein	Degree	Protein names	Gene Ontology (biological process)	Gene Ontology (molecular function)
A0A1T5GC38	29343	Cellulase (Glycosyl hydrolase family 5)	cellulose catabolic process [GO:0030245]	beta-glucosidase activity [GO:0008422]
A0A1T5D2V2	29307	Sugar phosphate isomerase/epimerase		isomerase activity [GO:0016853]
[truncated: 392 more rows]

## Sheet: CRC-associated_Human
Protein	Degree	Protein names	Gene Ontology (biological process)	Gene Ontology (molecular function)
[truncated: 921 more rows]

[truncated: 1 more sheets: CRC-associated_Bacterial]
