# Supplementary material for: Mapping of Phenotype Specific Host–Microbiome Protein–Protein Interaction Networks in Colorectal Cancer Using Deep Learning
Source: Int J Mol Sci. 2026 May 9;27(10):4232. doi: 10.3390/ijms27104232 (PMC13206771; doi:10.3390/ijms27104232)
Supplement: Supplementary file 1 [file ijms-27-04232-s001.zip › File S5_Patients_Samples_abundance_healthy_presence.csv]

Taxonomy	Average
g__Bacteroides	14.904859687552603
g__unknown_ Lachnospiraceae	5.319691070897429
g__Faecalibacterium	5.140773854914981
g__Subdoligranulum	1.5455396569390862
g__Fusicatenibacter	1.5139859826991782
g__Lachnospiraceae NK4A136 group	1.3905919175045423
g__Alistipes	1.3737142750258324
g__UCG-002	1.322424665510193
g__Bifidobacterium	1.0753556101119983
g__Coprococcus	0.8076955008428955
g__Christensenellaceae R-7 group	0.6842464749995998
g__Barnesiella	0.6645296772737772
g__Sutterella	0.6475559000768689
g__UCG-005	0.4462419758510215
g__Eubacterium eligens group	0.428383808767499
g__Anaerostipes	0.4211140336933317
g__Butyricicoccus	0.3359177013234668
g__unknown_ Clostridia UCG-014	0.31367473850038047
g__Lachnospiraceae ND3007 group	0.30506793698004325
g__NK4A214 group	0.26720503094374876
g__Erysipelotrichaceae UCG-003	0.2591459046355889
g__Parasutterella	0.2566887480680109
g__Eubacterium siraeum group	0.2076840443528623
g__Veillonella	0.18238435806735456
g__unknown_ Clostridia vadinBB60 group	0.15130271704355427
g__Oscillibacter	0.15120973014625194
g__UCG-003	0.14787129862419865
g__Colidextribacter	0.14543336198737467
g__Haemophilus	0.14493631400300824
g__unknown_ Ruminococcaceae	0.11032445211122886
g__Eubacterium ventriosum group	0.1075006813499167
g__Monoglobus	0.10336811694498142
g__UBA1819	0.0490751050693849
g__Adlercreutzia	0.03648845891183836
g__Roseburia	0.03493728778627956
g__Coprobacter	0.028234533056013526
g__GCA-900066575	0.019896552428837557
g__Oscillospira	0.012588940313209764
g__UCG-009	0.01038652105817284
g__DTU089	0.004827903368944569
