# Supplementary material for: Mapping of Phenotype Specific Host–Microbiome Protein–Protein Interaction Networks in Colorectal Cancer Using Deep Learning
Source: Int J Mol Sci. 2026 May 9;27(10):4232. doi: 10.3390/ijms27104232 (PMC13206771; doi:10.3390/ijms27104232)
Supplement: Supplementary file 1 [file ijms-27-04232-s001.zip › File S6_Students_Samples_abundance_crc_presence.csv]

Taxonomy	Average
g__Prevotella	7.971154507016005
g__Blautia	2.199115699631301
g__Ruminococcus torques group	0.6889947473152477
g__unknown_ Muribaculaceae	0.5997686024739101
g__Collinsella	0.37172433658740117
g__Paraprevotella	0.27137394683701
g__Streptococcus	0.21207879941630206
g__Escherichia-Shigella	0.14157027159351526
g__unknown_ Peptostreptococcaceae	0.12838974800970193
g__Dorea	0.12188817675758694
g__Clostridium sensu stricto 1	0.08516210628581458
g__Klebsiella	0.059430849576162424
g__Desulfovibrio	0.05756631306118005
g__Lactobacillus	0.046795670885956694
g__Negativibacillus	0.024874426292420104
g__Slackia	0.018413295674491917
g__Sellimonas	0.01321689140827555
g__Enterococcus	0.007849895147087584
g__Methanobrevibacter	0.007787032583424078
g__Clostridium innocuum group	0.006405827204380831
g__Anaerotruncus	0.0061473224121960214
g__Porphyromonas	0.005321063913943051
g__Actinomyces	0.004534173847465395
g__Solobacterium	0.004183909247896641
g__Staphylococcus	0.003384656972988781
g__Peptococcus	0.0032370717958279424
g__unknown_ Atopobiaceae	0.0022322605933844213
g__unknown_ Fenollaria	0.0020741353882961938
g__Fusobacterium	0.001706575363467477
g__unknown_ Peptoniphilus	0.0010732226850462515
g__Pyramidobacter	0.0010041535149483494
g__unknown_ Ezakiella	0.0009723346727341792
g__Campylobacter	0.0008916413638712361
g__Gemella	0.0008648937863308318
g__Peptostreptococcus	0.0008296012677579867
g__unknown_ Murdochiella	0.0008095059602095914
g__Corynebacterium	0.0008023964336055505
g__unknown_ Parvimonas	0.0006633899458284341
g__unknown_ Finegoldia	0.0004708440119820451
g__unknown_ Anaerococcus	0.00039908945464905054
g__S5-A14a	0.0002132766940617187
g__Lawsonella	0.00015391166164974615
g__Mobiluncus	9.714714475773956e-05
g__Varibaculum	9.070693962041539e-05
g__Negativicoccus	3.278344567127363e-05
g__unknown_ Fastidiosipila	3.1018745558503295e-05
g__Facklamia	0.0
g__unknown_ Gallicola	0.0
