# Supplementary material for: Mapping of Phenotype Specific Host–Microbiome Protein–Protein Interaction Networks in Colorectal Cancer Using Deep Learning
Source: Int J Mol Sci. 2026 May 9;27(10):4232. doi: 10.3390/ijms27104232 (PMC13206771; doi:10.3390/ijms27104232)
Supplement: Supplementary file 1 [file ijms-27-04232-s001.zip › File S7_sample_interactions_top_human.csv]

human_protein	bacterial_protein
Q9Y252	A0A3D8HAJ6
F7VJQ1	A0A3E5BCD6
Q9UNL2	R9HX35
Q9NVW2	A0A3D8HD11
Q9NVW2	A0A845R1G0
Q9NVW2	A0A1Y3VLV6
P62993	A0A9D1L6B6
Q9NVW2	U1SEC9
Q9H0V1	A0A2H4U4W5
Q9NPJ8	S0F6C5
Q8WWA0	K5Z9H9
O00165	A0A4Q6ALD5
Q9UNL2	A0A845R6W8
Q9NPJ8	R7EKW4
Q9NVW2	R6FQ11
Q9UNL2	A0A0N7IG89
Q9UHA4	A0A2U1E6Q6
Q9UHA4	A0A1Y4CIH4
O00165	A0A1Y4RQ28
P62993	A0A239RLE0
Q8WWA0	C9KKQ8
P62993	R9I096
Q9UNL2	A0A0P0GFU2
Q9UHA4	A0A4P6LSR6
O00165	C8WL90
Q9UHA4	A0A3N0IIB4
O00165	R6MPK2
O00165	H1DLE1
Q9H0V1	R7GM50
Q9UHA4	A0A1M6CUH2
Q9NVW2	A0A087AS96
P62993	A0A4P7UM27
Q9NVW2	K5ZGW7
Q9UHA4	U2M1Q0
Q9Y252	S3B7Q8
Q9UHA4	K5Z4L1
O00165	P27247
Q9NPJ8	A0A1Y4JDP5
Q9UHA4	A0A108TAA0
Q9NPJ8	A0A1T5EG32
Q9UNL2	A0A1Y3XKE0
Q9H0V1	E8LBA4
Q9NVW2	A0A239RI51
Q9UHA4	A0A379MPE1
Q9NVW2	A0A380KL75
P62993	E4MDE0
P62993	H1DJ87
Q9UNL2	H3KG54
F7VJQ1	A0A143XRD0
O00165	B0MGR1
Q9UNL2	Q8G575
Q9NVW2	H1DCW4
Q9NVW2	R6PWL2
Q9UNL2	A0A087AQ03
P62993	A0A7L7KSE1
O00165	A0A1T5DKZ0
F7VJQ1	A0A4Q6B8G0
Q9H0V1	C9KNW6
Q9UNL2	A0A3E5B021
Q9Y252	A0A7X1B047
F7VJQ1	R9I2I6
Q9UHA4	A0A1M6I4P1
Q9NVW2	A0A1Y4EN67
Q9NPJ8	A0A143Y1Q6
F7VJQ1	D3IGN2
P62993	A0A415QMJ2
Q9H0V1	C3JB56
O00165	F3PR74
F7VJQ1	E6K7A6
Q9UNL2	A0A2T5D6V1
Q9NVW2	A0A0E3Z9G9
F7VJQ1	A0A379C5I6
P62993	A0A6L8TDH4
Q9UHA4	R5MID6
Q9H0V1	A0A369L8Z0
Q9UNL2	Q8A6Y3
Q9Y252	A0A7L7KS44
Q9Y252	K1ITP3
Q9H0V1	B0MJ48
Q9UNL2	A0A4Q6B6J9
Q9Y252	K5ZTL3
O00165	A0A413R848
O00165	A0A2A2IMU2
Q9UNL2	A0A174UWP2
Q9UNL2	A0A0F5JLV2
Q9H0V1	F0QZH2
Q9NVW2	R6BIK6
Q9NVW2	A0A942G3M3
Q9NPJ8	A0A0X8JKE6
Q9NPJ8	J5GNY4
O00165	A0A3N0IZR2
Q9UHA4	A0A843YWC7
Q9UNL2	A0A1H3Z2I5
P62993	R7HAU9
P62993	A0A1X1FCV2
Q9UNL2	I0R7Q9
O00165	B0S146
P62993	R5B1H0
F7VJQ1	A0A4V2KRH0
Q9Y252	A0A173ZBP2
Q9H0V1	A0A395W5Q7
Q8WWA0	C9MS17
Q9H0V1	A0A3E3K2F3
Q9NVW2	A0A415CG80
Q9UHA4	A1A1R3
Q9NPJ8	Q8A5U1
Q9Y252	A0A2A2IM48
F7VJQ1	A0A1Y4EN88
Q9NVW2	R5PD83
Q9Y252	A0A087AS36
Q9NVW2	A0A3N0IFC9
Q8WWA0	A0A0B9AMP9
Q9H0V1	A0A1H4GE13
Q9UNL2	A0A4Y9FXK0
Q9NVW2	A0A3E4LYA0
P62993	A0A174MLY8
Q9UHA4	A0A3L8ADN6
F7VJQ1	A0A1X1FGT6
Q9H0V1	A0A2A2MBM9
F7VJQ1	A0A395VAK6
O00165	A0AB36EB12
Q9UHA4	F3QRW7
Q8WWA0	K5YI75
P62993	R7ETR6
F7VJQ1	N9WXN1
Q9NVW2	A0A847K1P6
Q8WWA0	A0A0H2V1F7
Q8WWA0	U2JWU9
Q8WWA0	A0A4P6LS93
Q9UHA4	R6I948
Q9UNL2	A0A139KLJ6
Q8WWA0	A0A0W7YZP2
O00165	A0A2X3UXA5
P62993	A0A174H3G2
P62993	A0A1Y4HK88
Q9UHA4	A0A3E4LNE2
Q9UHA4	A0A174KD18
Q9NVW2	A6KX12
Q9NPJ8	R6CEF2
Q9UNL2	A0A1Y4AMQ4
Q9NPJ8	R7LT85
Q9UHA4	A0A1M6IU17
Q9UNL2	R4PVI3
Q8WWA0	A0A174DCE1
Q9NPJ8	A0A6A7LZK2
Q9NVW2	A0A087D686
P62993	A0A3N0IYZ6
O00165	R6EXH2
Q9UNL2	A0A7L7KQE1
Q8WWA0	R7B531
F7VJQ1	A7I0U9
P62993	G1V705
Q9Y252	A0A1Y4AB26
Q9H0V1	F7UZ86
Q9Y252	A0A4Q6B2W7
O00165	A0A380KPU7
F7VJQ1	A0A833CC02
F7VJQ1	A0A2U1APM3
F7VJQ1	A0A9D1NMF1
F7VJQ1	U2KRG8
Q9H0V1	A0A1Y3W646
O00165	E5BDJ6
Q9NPJ8	B0N0N8
Q9NPJ8	A0A133S219
Q9UHA4	D4CRW5
Q9Y252	A0A1H2ZZ76
O00165	A0A143XIU0
Q9NVW2	A0A1M5DF23
Q9NVW2	A0A1X1FBX2
Q9UHA4	B0MA15
Q9H0V1	A0A2S7ZPD3
Q8WWA0	A0A7W9SHU2
Q9Y252	F3PN55
Q9NPJ8	R6D918
O00165	R5YEZ7
Q9H0V1	A0A3E5GDV0
Q9UHA4	A0A414NEY3
P62993	U2LYW2
Q9NVW2	R9HTC0
F7VJQ1	Q8G601
P62993	K5Z4V9
F7VJQ1	G1WGH3
Q9H0V1	K5ZJD7
Q9NPJ8	A0A395W9V9
F7VJQ1	A0A1Y4U188
Q9NVW2	A0A1Y4AK74
Q9NVW2	R6MY21
P62993	A0A847X3S6
O00165	A0A1W2A0X0
Q9UNL2	A0A174NHV0
F7VJQ1	A0A0P0GIG9
Q9H0V1	A0A2A2M8Z0
Q9UHA4	A0A1E8YGN9
F7VJQ1	A0A095XKJ4
Q9NVW2	A0A1Y4A725
Q9UHA4	R7H6X5
Q9H0V1	A0A6N7VFT2
O00165	R6BRI5
Q9UNL2	A0A848BVW5
O00165	A0A2Z4UDL4
Q9Y252	C9MPB5
P62993	R6W1H0
P62993	K0YK57
P62993	E6MMF0
Q9NVW2	A0A2A2MIJ3
Q9UHA4	R6QN33
Q9NPJ8	K1JZQ3
Q9H0V1	A0A1C0BVP5
F7VJQ1	A0A3E2XNP3
Q9UHA4	B8DST2
Q9NVW2	A0A173X0Z1
Q9NVW2	A0A369ZRM2
P62993	G4CZ52
Q8WWA0	A0A395W756
Q8WWA0	A0A250KHI3
Q9UHA4	N9V4F7
P62993	A0A6N7UZE1
Q9Y252	A0A1H3XLF2
Q9H0V1	E6MR00
O00165	A0A1Y4NE23
Q9H0V1	B7ASV9
Q9H0V1	A0A3E3JZ89
Q9NPJ8	D4MVJ6
Q9NPJ8	A0A139KUR3
P62993	A0A173Z987
Q9UNL2	R6VUG5
F7VJQ1	A0A1Z1SYZ5
Q9Y252	A0A833CCT1
F7VJQ1	A0A087ANJ1
Q9NVW2	A0A1Y4CUM7
Q9NPJ8	C9MMZ3
Q9Y252	A0A132Z1F6
Q8WWA0	A0A4Q7DTJ9
F7VJQ1	H3KDN4
Q9NPJ8	A0A412ZD83
Q9UHA4	A9KIP9
Q9Y252	A0A1Z1SU11
F7VJQ1	A0A2A2MHR6
P62993	A0A1Y4GJ45
Q8WWA0	R7KZI4
Q9UHA4	A0A3E2TMK1
Q9Y252	B8DV94
O00165	A0A369ZRZ1
F7VJQ1	A0A379MRG5
Q9UNL2	I3WI48
Q9H0V1	A0A3E4LWZ0
Q9NPJ8	R6BZH2
Q9H0V1	A0A1H4FZK4
F7VJQ1	R7HA50
O00165	B7LK06
Q9Y252	A0A0F2D4F4
Q9H0V1	G4CZB0
Q9NVW2	A0A4Y9FVE2
Q9NPJ8	A0A845RCU1
Q9NVW2	A0A174QH44
Q9H0V1	A0A1Z1SUV7
Q9NVW2	A0A0J6CQQ2
Q9UNL2	A0A379MU35
F7VJQ1	A0A3D8HAB6
P62993	A9KRD2
O00165	C9L8I2
Q9Y252	A7I130
Q9H0V1	A0A1B2I525
Q9NPJ8	B7LQ12
Q9UHA4	A0A3E5AY37
Q9H0V1	R6BUL6
Q9UHA4	A0A843YXE1
Q9Y252	U6R7T1
Q9NPJ8	H1DEL9
P62993	R7EU29
Q9Y252	A0A173WZS8
O00165	A0A4P6M6K1
O00165	A0A1V8PNV5
P62993	A0A395WCX7
O00165	A0A3N0IDN5
Q9Y252	R6DV58
Q9NVW2	A0A8T4JYE1
Q8WWA0	A0A1Y4DGA7
O00165	A0A0F5JE10
O00165	R7ALZ0
Q9NVW2	B3JK74
Q9H0V1	S0IYZ5
Q9UNL2	A0A1Y4GNF8
Q9NVW2	A0A1Y3QSB7
P62993	S0F8K6
P62993	A0A1Y4NAU7
Q9UHA4	U6RA46
Q9NVW2	D4LC19
Q9NPJ8	A0A379CER0
Q9H0V1	A0A0D1K806
F7VJQ1	A1A3L0
F7VJQ1	A0A7K3XVT5
Q8WWA0	G1WG72
Q9UNL2	R5PUF1
P62993	A0A6L8Q5T2
Q9NPJ8	A0A139LJR8
Q9Y252	H3NN32
P62993	A0A0P0GJJ2
O00165	A0A2N3PK90
P62993	R5LL11
Q9UNL2	A0A395VAI4
Q9UNL2	B6GD85
Q9UHA4	A0A397RR13
Q9Y252	A0A850HJ12
Q9H0V1	F0R2L1
Q9Y252	A0A1Y4LXG8
F7VJQ1	G4CXH8
F7VJQ1	R6D451
Q9NPJ8	A0A135YNZ1
Q9NVW2	A0A2U1ABY7
O00165	R6MHM9
F7VJQ1	S7V6H1
P62993	C8WJ99
O00165	A0A174VWT4
Q9NPJ8	A0A1Z1SUH7
Q9H0V1	A0A841R0C1
P62993	U6RL63
Q9UHA4	A6LF28
Q9UNL2	A0A848BX34
Q9NVW2	A0A239RH14
Q9NVW2	A0A0M6WYR7
Q9NVW2	A0A4P7UHW0
Q9NPJ8	A0A0J6FJ17
F7VJQ1	A0A174B8G8
Q9Y252	A0A4Y9FWG5
Q9NPJ8	A0A3E5AWE5
Q9NVW2	A0A4P7UHM9
P62993	A0A0B9A463
P62993	R7GMW8
O00165	R7PAB6
Q8WWA0	A0A1H2SX01
Q9NVW2	B7APW9
Q9NVW2	A0A395WCK2
Q9Y252	A0A1Y4HQ16
Q8WWA0	A0A2N3HRM6
Q9NPJ8	B0MD40
P62993	B0S0P8
F7VJQ1	A0A377J055
Q9UHA4	A0A4Q6BB95
Q9Y252	A0A1Y3VZP6
Q8WWA0	A0A2Z4UE30
Q9NVW2	A0A1V3Y3L7
Q9NPJ8	A0A1Q6H2K2
Q9UNL2	C9L9E8
Q9UHA4	A0A1H8DVB9
Q9H0V1	Q8RE70
Q9NVW2	U1SK29
O00165	A0A1Y4ET84
Q9Y252	A0A369YFX9
P62993	A0A134CG39
Q9Y252	A0A1Y3X9R5
O00165	A0A173S590
O00165	A0A1Y4D8M3
Q9H0V1	B6GBL2
Q9H0V1	A0A2N3HZN4
Q9H0V1	A0A4P7UFQ1
P62993	A0A2K9P673
Q9NPJ8	A0A134CBC2
P62993	A0A1W2BMT0
F7VJQ1	A0A173ZWA8
Q9Y252	S0JH51
Q9UHA4	R6ET33
O00165	A0A0S7BN67
Q9UNL2	E6MP67
F7VJQ1	A0A239RLM8
Q9UHA4	A0A2Z4UCE7
Q9NPJ8	B7AQW7
Q9NVW2	A0A318G202
F7VJQ1	A0A1T4JRH6
F7VJQ1	A0A133QL79
Q9NPJ8	A0A6N7V515
O00165	A0A0P0GNJ3
Q8WWA0	A0A0B9AB57
O00165	A0A108TCV6
F7VJQ1	R6PJR3
Q9H0V1	A0A1H3A1W1
Q9NPJ8	A0A1Y4LWS3
Q9NVW2	A7I2J4
F7VJQ1	A0A3D8HEJ7
Q9UHA4	R7M265
Q9UHA4	A0A7V6H3Z5
O00165	A0A413T993
Q8WWA0	A0A851HPP5
Q9UHA4	A0A1Y4U5H0
Q8WWA0	A0A4Q6AWU4
Q9Y252	R6V7D3
P62993	A0A0F6TDU3
Q8WWA0	C9L492
Q9H0V1	A0A3E4LUV4
F7VJQ1	A0A2L2X5E8
Q9UHA4	A9KHG7
O00165	A0A1H4CYE3
F7VJQ1	A0A1G6YPQ9
Q9Y252	R6MGD9
O00165	A0A414NET3
Q9UHA4	A0A3N2MKF6
Q9NVW2	A0A480B861
Q9NPJ8	P60566
Q9UHA4	A0A143Y311
O00165	Q8REQ6
F7VJQ1	K1IPG6
Q9H0V1	A0A132P1M8
Q8WWA0	R7JDC9
Q9NVW2	K0YXD3
Q9NVW2	A0A1Y4WEE2
Q9NVW2	A0A0J6C6W5
O00165	A0A3D3YKY4
Q9Y252	A0A2A2IKI9
Q9NPJ8	A0A0P0GKG5
Q9NVW2	A0A2U1BBH0
Q9NVW2	A0A087DGH7
O00165	A0A844KCK9
Q9NPJ8	H1DKR3
O00165	A0A143XJU7
F7VJQ1	R7J9M6
Q9NPJ8	A6LC23
P62993	Q8AA36
Q9UNL2	A0A397S1I3
Q9UNL2	A0A1Y4UE88
Q9H0V1	A0A3E2XPK3
F7VJQ1	A0A1Y4AID1
Q9UNL2	A0A380YM21
O00165	A0A174U0T9
Q9NVW2	R9HNM4
Q9NVW2	A0A0M6WWT0
Q9H0V1	A0A143XZH3
Q9NVW2	A0A174RP51
F7VJQ1	D4CUQ5
O00165	A0A2L2X4K2
O00165	A0A378BZK3
Q9NVW2	A0A0A7T596
Q9UNL2	F0R8X3
O00165	K5ZDZ4
Q9Y252	A0A369LC59
P62993	A0A379CFF2
Q8WWA0	A0A1D7ZUE7
F7VJQ1	E6K632
P62993	A0A564T6H2
F7VJQ1	A0A1K1LRK9
Q9NPJ8	B8DTC9
O00165	A0A0M4H5X9
Q9NVW2	S7V991
Q9NVW2	A0A4Q6B3J0
Q9Y252	A0A133S3R0
Q9Y252	A0A4V0Z727
Q9NPJ8	A0A395WAZ4
Q9Y252	V2ZD99
Q9Y252	U6RDD4
F7VJQ1	R5YFE3
O00165	A0A318FVE8
F7VJQ1	F7UUR7
Q9NVW2	R6VQX5
Q9NVW2	A0A4Y1WVM1
Q9NVW2	A0A2N6SGN5
P62993	A0A4Y9FTR3
Q9NVW2	A1A2Z4
Q9Y252	A0A1Y3QXV3
Q9H0V1	A0A2N3I0R1
O00165	A0A1H4FZE8
Q9Y252	E5Y393
P62993	A0A318G2E5
P62993	R5LK90
O00165	A0A173W840
Q9UNL2	D4LD98
P62993	A0A943EKI2
P62993	A0A2A2MH18
Q9UHA4	A0A1Y4LWA5
Q9NPJ8	K5ZFE0
P62993	A0A412ZAF2
Q9NPJ8	R5PXR9
F7VJQ1	A0A4Y1XP90
O00165	A0A1Y3QRU2
P62993	A0A369LDQ0
O00165	A0A0F5IPS0
Q9UHA4	A0A174N7B6
P62993	A0A1G6X6P9
Q9Y252	A0A4S2AAI2
Q9H0V1	A0ZZU6
Q9Y252	A0A3N0IRH2
Q9H0V1	R9HUA1
Q9UNL2	G5H9Q6
Q9UHA4	R6CML8
Q9UHA4	R7D1T4
F7VJQ1	B3JNL9
F7VJQ1	A0A174Q7H8
Q9Y252	F4KM36
O00165	B7LTA2
F7VJQ1	A0A2V2G622
Q8WWA0	A0A2U1BBN4
F7VJQ1	A0A380YR21
Q9H0V1	D3IKR0
F7VJQ1	G5H8G9
Q9NVW2	A0A480B4P3
O00165	R6RQ36
Q9NVW2	Q8DVG8
Q9UHA4	E7GBE9
P62993	A0A414PW64
Q9Y252	R6XG70
P62993	A0A1X1FC92
P62993	A0A1Y4E2T5
Q8WWA0	A0A1F1E123
O00165	U1QRT4
Q9UNL2	H3NMV9
Q9NPJ8	A0A7G1I188
Q9NVW2	B6GDA4
Q9UNL2	A6LIB1
F7VJQ1	R6CNR5
Q8WWA0	R6CNA0
Q9UNL2	A0A1Y4N0D0
O00165	A0A6L8Q2B8
Q8WWA0	A0A1Y3VVJ7
Q9UHA4	A0A1Y4DKF7
Q9H0V1	B0S1V9
P62993	A0A2N3HWK1
F7VJQ1	A0A143XI68
Q9UHA4	A0A480B4G1
F7VJQ1	A0A2A2INA1
Q9H0V1	A0A4Q6AHH9
Q9NVW2	Q5L7W7
Q8WWA0	A0A1Y4D1J0
O00165	U2K842
O00165	E8LBD1
Q9UHA4	A0A174CJ25
Q9Y252	A0A173ZDV3
P62993	F7UZ73
Q9UNL2	A0A0A2G9M9
F7VJQ1	I3WJZ7
P62993	A0A087D3L0
Q8WWA0	A0A6L8Q348
F7VJQ1	A0A0M4MXI7
Q9NPJ8	C9MQF2
Q9H0V1	A0A7X1AV28
Q9UHA4	A0A2N3I5J0
Q8WWA0	E5Y2T5
Q9Y252	A0A1M6H9A7
Q9NVW2	C3JCW7
F7VJQ1	A0A6I3S6A8
Q9Y252	A0A4P6M3M4
Q9Y252	A0AAJ0Y6T0
Q9UNL2	A0A1Q6H2I8
Q9NPJ8	A0A7K3XXR3
Q9NVW2	R6DND2
Q9UHA4	A0A1V8PQ08
Q9H0V1	G6AV60
Q9UNL2	D3IHH7
Q9NVW2	A0A316N1S7
Q9NPJ8	D0WI13
Q9UHA4	A0A4Q6B530
Q9UNL2	A0A848C6I9
Q9Y252	R6R9J6
Q9H0V1	A0A1X1FC50
Q8WWA0	R6QMQ1
Q9UHA4	R5B0B5
Q9Y252	A0A847X5X2
Q9Y252	C8WL71
Q9NPJ8	A0A0P0GU44
F7VJQ1	A0A413IK39
Q9NVW2	A0A6M0LCH3
Q9H0V1	D4IMT9
P62993	K0YX71
O00165	A0A1Y4HUQ8
Q9NVW2	A0A3E4LI68
Q8WWA0	A0A173WX89
Q9H0V1	A0A1Q6F3S5
F7VJQ1	A0A2Z4UES5
Q9NVW2	F4XFG5
Q9H0V1	A0A1F1EBC8
Q9UHA4	A0A134CGD9
P62993	A0A413R673
Q9H0V1	A0A174SJ41
Q8WWA0	A0A095YUC2
O00165	A0A6N7VCN7
Q9UNL2	U5F968
Q8WWA0	A0A133PEK9
Q9UHA4	A0A5B3H5M5
Q9UHA4	A0A413RBJ1
O00165	A0A851HJ24
O00165	A0A166KJH9
Q9NPJ8	A0A0M6WK32
Q9NVW2	A0A848BLB7
P62993	A0A316MUN1
Q9UNL2	K0X4V3
F7VJQ1	A0A174CV55
Q9Y252	A0A264YB24
Q9UHA4	Q8A6T8
Q9UNL2	A0A833CEM8
Q9UHA4	A0A8T4JQ59
O00165	A0A6L8TB46
Q9UNL2	R7KRH4
Q9UHA4	B2UPY9
Q9UHA4	A0A087ANG3
Q9Y252	A0A1C0BUU7
P62993	A0A1Y4J8T1
Q9NPJ8	A0A174R1P9
Q9NPJ8	A0A3E4MRZ8
Q8WWA0	A0A9D1HXW5
Q9UNL2	A0A1Y4FJV5
P62993	A1A283
Q9UHA4	A0A1Y4DR29
P62993	A0A495VPJ5
P62993	A0A1Y4JGH8
Q8WWA0	A0A379C686
O00165	A0A1H4GDL6
Q9NPJ8	A0A833CEF4
Q9H0V1	A0A1H8EF26
F7VJQ1	S7TL33
Q9Y252	F3PTK2
Q9Y252	R6QS48
F7VJQ1	K5ZCQ5
F7VJQ1	A0A0J6CBD4
Q8WWA0	A0A1Y4UGP4
Q9H0V1	A0A7L7KSN8
Q9H0V1	A0A844KC86
Q9NVW2	A0A414NDX0
O00165	A0A495VP06
Q9H0V1	E7G892
Q9H0V1	K5YPK5
F7VJQ1	R6CUQ3
Q9NVW2	B7AVE1
Q9NVW2	A0A1M6E3C6
Q9NVW2	E4MEG6
Q9UHA4	R6W4V0
F7VJQ1	A0A1T4VGJ3
O00165	R7H7G5
Q9UNL2	A0A3B9TPF0
Q9NVW2	A0A1Z1SQW2
F7VJQ1	A0A377Z6C7
Q8WWA0	E5BDN8
P62993	F9ZBU0
O00165	F4XFY7
P62993	B6G7K4
Q9NVW2	A0A3E4WKP9
Q9UHA4	S0F802
F7VJQ1	A0A0S7C5X7
P62993	A0A1X1FCY8
Q9UHA4	A0A2K9P1R0
Q9UNL2	A0A0F5JIP5
Q9Y252	A0A851HJ72
O00165	A0A395V5B9
Q9UHA4	A0A845QZS1
O00165	R6TNZ4
Q9UNL2	A0A174AF48
P62993	A0A1Y4HST2
Q9H0V1	F0R4F8
Q9UNL2	A0A4Q7DXW7
Q9Y252	A0A1M5G2P8
O00165	A0A264Y4R0
Q9H0V1	A0A1I4XSC1
F7VJQ1	A0A1H2YZQ0
O00165	A0A0M6WCM1
F7VJQ1	A0A6I3S3Y9
P62993	A0A4P6LWQ2
Q9NVW2	A0A069RIR7
F7VJQ1	A0A1M6J616
Q9UHA4	R7PB82
Q9NVW2	A0A4Q9UZ64
Q9H0V1	A0A1Y4NE49
F7VJQ1	A0A4V2AWX7
Q9NPJ8	A0A1Y4GCM6
P62993	A0A1Q6E2T3
Q9UNL2	A0A174GCQ6
O00165	A0A369YGP9
Q9H0V1	A0A1Y3X991
Q9Y252	A0A3N0IB48
Q9UHA4	C7HVA5
P62993	E7G5Y0
Q9UHA4	A6L0V0
Q9Y252	A0A3E3K1R6
Q9NPJ8	A0A3E5BKM3
F7VJQ1	A0A2A2MAQ2
Q9UNL2	U6RLC6
Q8WWA0	A0A369ZRZ1
Q9H0V1	A0A4Y1WX96
F7VJQ1	A0A833CE31
Q9H0V1	A0A1Y3WKC3
Q9UNL2	A0A1Y4CXI8
Q9Y252	R7M1B9
Q9H0V1	A0A1K1LF96
Q9UNL2	A0A1E8Z0M2
P62993	H3NPW3
Q9H0V1	A0A087ARK1
O00165	S3XTZ5
Q9Y252	A0A0P0FYD3
Q9UHA4	B7LKR4
F7VJQ1	K5ZKA6
F7VJQ1	R6MQS2
F7VJQ1	Q8A0P2
Q9Y252	A0A3N0J256
Q9H0V1	A0A132P5N2
F7VJQ1	A0A564S8W5
F7VJQ1	A0A1Y4RNB5
Q9NPJ8	A0A134B2V5
Q9UHA4	A0A380KKK7
F7VJQ1	F0R5N7
F7VJQ1	H1D252
Q9NVW2	A0A1Q6HG88
Q9UNL2	A0A174Q7L6
Q9UHA4	A0A395VDD3
Q8WWA0	K6AC83
Q9H0V1	A0A087DIE9
Q9UNL2	A0A1Y4WD48
Q9UNL2	B9ADB9
Q9Y252	A0A495WAU3
Q9UNL2	A0A1Y4J1U7
O00165	A0A925MIQ8
Q9NPJ8	A0A134AEL0
Q9NVW2	A0A174LTT7
Q9UHA4	G4CVJ3
Q9Y252	A0A173WJ72
P62993	K0X019
Q9UNL2	A0A0F6QYI3
Q9NPJ8	A0A1K1M6I6
Q8WWA0	A0A1H3Y1R1
O00165	A9KQ30
Q9Y252	S3BNG5
O00165	A0A166JB16
F7VJQ1	R6QYI3
Q8WWA0	A0A1W2BEE2
Q9H0V1	A0A0M4H6S8
F7VJQ1	A0A6M0LB51
Q8WWA0	A0A134BDJ7
Q9Y252	A0A180FBI9
P62993	A0A1Y4UE31
Q9Y252	A0A7L7KSV2
Q9UHA4	R7J8C7
F7VJQ1	A0A1M5DQX2
O00165	A0A833CDW7
P62993	A0A397RR96
O00165	B0S2Z0
Q9UHA4	A0A1Y4RCH2
Q8WWA0	A0A087DGS2
Q9NVW2	A0A1F1DQF1
Q9Y252	Q8DTK3
O00165	A0A833C9M2
O00165	A0A377ZD05
P62993	A0A3D8HB56
Q9NVW2	A0A2L2X573
P62993	C8W7N1
P62993	A0A7L7KVF5
Q9Y252	A0A397S1A9
O00165	A0A4Q9V2Y3
Q9Y252	A0A395V5D6
Q9UHA4	J4K7V0
F7VJQ1	R7GL39
F7VJQ1	S0J1I4
Q9NVW2	A0A8T4JNM2
Q9UHA4	A0A133S1L2
Q9Y252	K5ZS39
Q9Y252	A9KKT3
F7VJQ1	A0A133S6M8
O00165	A0A095XK03
Q9NVW2	B3JPX3
F7VJQ1	A0A2V2FQ07
F7VJQ1	A0A1T4MQR0
Q9H0V1	F3PVG2
Q9UNL2	A0A0F5JRB7
O00165	K1IXI4
Q9UNL2	G1WFA8
Q9H0V1	A0A7G1HXR0
P62993	A0A134CG52
Q9UHA4	A0A6A7M2D0
Q9NVW2	A0A1Y3ZZ24
Q8WWA0	A0A1T4VGI1
Q9NVW2	A0A2N3PKM2
F7VJQ1	I8Z2H5
Q8WWA0	A0A0F2CXK2
Q9Y252	A0A395VFB2
O00165	A0A132P653
Q9UHA4	A0A3E2XK18
Q9UHA4	D6GPH8
Q9H0V1	A0A380KMM8
Q9NPJ8	A0A2N3PJG6
F7VJQ1	A0A1Y4GDT3
Q9Y252	I3WFK3
Q9H0V1	A0A174KCW3
Q9NVW2	R5LT54
Q9H0V1	A0A380YT19
Q9UHA4	A0A1G7IPI7
Q9Y252	A0A318FS64
Q9UNL2	A0A1E8YP19
Q8WWA0	E6K908
Q9Y252	R7PFD5
Q9Y252	R7IQT1
Q9NVW2	A0A379E6B8
F7VJQ1	C3J9P3
Q9UHA4	A0A3E5BKK9
Q9NVW2	A0A844KJY1
Q9UHA4	A0A1B2I7G4
P62993	C9KMB6
O00165	R6HC04
Q8WWA0	A0A7X1E4E5
Q9NPJ8	U4T058
Q9NVW2	R5ICV1
Q9H0V1	A0A2K9NZT7
Q9H0V1	A0A174I4H5
P62993	Q8G551
P62993	U5F4T4
Q9Y252	A0A2Z4U8T3
Q9H0V1	E7G9S6
P62993	A0A397QV50
O00165	R6W6C3
Q9NVW2	A0A3N2M7R9
Q9Y252	K5YZ48
Q9UNL2	B7AT18
Q9H0V1	A0A0F5JC42
O00165	A0A1G7NMR0
F7VJQ1	A0A1Y4EEH9
P62993	Q5LGR8
Q9UHA4	R6F7J3
Q8WWA0	A0A414NH51
Q9NVW2	I0R6F3
O00165	A0A8T4JP98
Q9UNL2	G6AUC3
F7VJQ1	I9SEW4
Q9UNL2	R5B8B0
Q9H0V1	A0A395WC14
Q9Y252	A0A1Q6H445
Q9UHA4	A0A6I3S2M6
Q8WWA0	A0A0D1LET2
O00165	A0A3N0IZY6
Q9Y252	A0A415CG50
Q8WWA0	A0A143XYF4
O00165	R6DK52
Q9Y252	A0A143XJW6
F7VJQ1	A0A1Y3VY68
Q9UHA4	A0A318FZA6
Q8WWA0	A0A1Y4FGJ9
O00165	A0A174GXG1
F7VJQ1	R5PBE3
Q9Y252	A0A3E4W702
Q9H0V1	A0A943I5N1
Q9UHA4	A0A2A2MBT5
P62993	R6HLX6
F7VJQ1	A9KMM4
F7VJQ1	A0A3E3K0Y8
Q9NPJ8	U5F669
O00165	A0A925RR46
Q9UHA4	C9ML79
P62993	A0A1D7ZY66
Q8WWA0	A0A1H4DN99
Q9UHA4	E7GAC6
O00165	A0AAJ0YC28
Q9Y252	R5NHP0
F7VJQ1	A0A1Y3W6W7
O00165	A0A5B3H6S5
O00165	A0A109W3R7
Q9H0V1	A0A1Y4R5S8
Q9UHA4	A0A1Y3W224
P62993	I9HRU0
Q9UNL2	A0A1K1LZK3
F7VJQ1	F2NVU2
Q9UHA4	R5I1C9
Q9Y252	A0A1Q1FU69
Q9H0V1	D1W224
P62993	A0A4P6LZ31
Q9NVW2	A0A943ECZ5
Q9Y252	A0A1Y4HXH0
Q8WWA0	A0A0R1W926
O00165	B7LLB1
Q9Y252	A0A1Y3W3Z6
Q9H0V1	A0A1G5V6J1
Q9Y252	C9KN03
Q8WWA0	R7BNP8
O00165	A0A069RGB0
P62993	R7ERL3
Q9H0V1	R7J853
O00165	A0A0M6X0M8
Q9H0V1	E6MMF3
Q9UHA4	A0A1Y3WIF6
Q9UNL2	R6RFJ8
Q9Y252	R5KG23
O00165	I9T762
F7VJQ1	A0A1Y4AAY9
Q9H0V1	A0A0S7BYQ0
Q9UNL2	Q8A198
Q8WWA0	A0A1M4Y9C4
Q9UHA4	A0A3E4WKR4
Q9UHA4	Q8G6D8
Q9NPJ8	A0A0M6WJZ5
Q9UHA4	A0A1Q6DZQ9
Q9H0V1	C9KPA8
Q9NPJ8	A0A120KMS7
Q9UNL2	A0A2X3WK00
Q9NPJ8	R5NKZ3
O00165	A0A133PRA1
Q9Y252	A0A1Y4D8K6
Q9H0V1	A0A3E4LVZ4
F7VJQ1	A0A1M6A8C4
O00165	A6LE36
Q9H0V1	A0A1Y4D390
Q9UNL2	R6EYT4
Q9H0V1	R7K4N4
O00165	A0A855UKQ1
Q9UHA4	A0A847K6B3
O00165	R7EQL0
O00165	B0S392
F7VJQ1	A0A139KNE8
Q9UHA4	R6F5M3
Q9UHA4	I0R580
Q9NVW2	F0QZR6
Q9NVW2	A0A143Y130
Q9UNL2	A9KRH6
Q9UNL2	A0A3E3K0E0
Q9UNL2	R6VJS8
O00165	B6GDR1
Q9UNL2	A0A1B2I9F7
P62993	A0A087D7F0
Q9Y252	J5GU97
Q9Y252	A0A4V1CXB4
Q9UHA4	R6P6J0
Q9UNL2	A0A7G1HUT4
O00165	J4K8Y6
F7VJQ1	A0A9D1HZD1
Q9UNL2	A0A1H3XJQ5
F7VJQ1	A0A1Y4CUI6
Q9NVW2	A0A1K1P4P2
Q8WWA0	A0A1E8Z6Z5
P62993	B7APE4
Q9NVW2	A0A318FWQ4
Q9NPJ8	D4L9Z5
O00165	A0A4Q6AQ88
Q9NPJ8	A0A3E2XME8
Q9Y252	F3PUR8
Q9NVW2	I0R9V5
Q9Y252	R5ZAA7
Q9NVW2	A0A7X1E4Y5
Q9NVW2	A0A180F7J4
Q9UHA4	B3JH42
O00165	I0R7J4
Q9Y252	A0A2X1XSI4
Q9UNL2	R5MHM1
Q9UNL2	R6W4F8
Q9UNL2	R6YJQ8
F7VJQ1	C9LEV8
P62993	A0A1Y3YSR4
Q9Y252	A6KYZ1
Q9Y252	R5PF76
Q9Y252	A0A1M5DPG8
Q9NPJ8	C9LA52
Q9UNL2	A0A173W5P6
Q9UHA4	A0A1Y3WNC8
Q8WWA0	A0A0M6WRR6
Q8WWA0	C8WL33
Q9UNL2	A0A844KBS4
P62993	A0A173Y983
O00165	A0A841R1G5
Q9NPJ8	R6V166
Q9UNL2	A0A174DPY1
Q9UNL2	A6LF95
F7VJQ1	A0A7X1B0T1
P62993	A0A173YH08
P62993	A0A1Q6HAH6
Q9Y252	A0A380YM62
Q9Y252	R4PLW7
Q9H0V1	K5Z8W1
F7VJQ1	A0A2A2M916
Q9H0V1	B7AN80
F7VJQ1	N9V0N2
Q9UHA4	A0A1T4VWM7
Q9UHA4	A0A173YQP9
Q9NVW2	B0S2W9
Q9NVW2	H3KDY9
Q9H0V1	U6R7Q9
F7VJQ1	A0A0F6TEL1
Q9Y252	F4XC55
Q8WWA0	C4Z3B9
Q8WWA0	R7QV35
Q9H0V1	A0A848BYG4
F7VJQ1	D1W177
F7VJQ1	D4LEM7
Q9NPJ8	A0A0H2VV61
O00165	F4KNH0
F7VJQ1	B0MGK6
Q9H0V1	A0A3E5GHA0
O00165	A6KWX2
O00165	P59741
P62993	R7HA74
F7VJQ1	A0A1Z1SQH6
Q9UNL2	A0A378BXK7
Q9UHA4	A0A174HD02
Q9NVW2	A0A174P459
Q9Y252	A0A0F6R086
Q9UNL2	A0A379E527
Q9UNL2	R9I046
F7VJQ1	U6RCY6
Q8WWA0	A0A1Y4G9B2
O00165	B0S414
Q9UHA4	E4MCU0
Q9UNL2	C3JA93
Q9Y252	A0A564SD63
F7VJQ1	A0A174NJI8
Q9Y252	F9ZCB6
Q9NPJ8	Q89ZH7
P62993	S3XZ43
F7VJQ1	A0A1C0BTB6
Q9NPJ8	A0A379C6A6
O00165	A0A0F2CY70
Q9Y252	A0A174BWF2
Q9NVW2	B6GDN1
Q9Y252	A0A4P6M1C4
F7VJQ1	R9I437
Q9UHA4	A0A833CAQ1
Q9Y252	R7R1X8
Q9NVW2	V2YEP2
Q9NPJ8	A0A0M6WYU6
Q9NVW2	A0A173UVW6
Q9UNL2	A0A1C0BTM8
Q8WWA0	A0A0H2UZR9
F7VJQ1	V2YH52
O00165	A0A0B9AN47
Q9H0V1	W2BVR4
Q9Y252	A0A173RB89
F7VJQ1	C4Z4H5
Q9H0V1	A0A847AG74
Q8WWA0	A0A174MJN4
F7VJQ1	A0A3N0IAJ5
O00165	A0A495WI94
Q9NPJ8	A0A1W1Z5H4
Q9H0V1	A0A1F1E6C9
Q8WWA0	R6EF79
Q9UNL2	R5B4V6
Q9NVW2	E6MP76
Q9NPJ8	A0A2Z4UEN9
P62993	G4CVR9
Q9Y252	R5M637
Q9UNL2	I8XN40
P62993	E4MAB4
Q9UHA4	A0A1Y4FQ56
Q9NVW2	A0A369L4Y5
Q9UNL2	A0A3N0ICA9
Q9H0V1	R5I2W5
Q9UHA4	A0A377IW54
Q9UNL2	A0A1M6JBS0
F7VJQ1	A0AAJ0WKG1
Q9NPJ8	R9I9L7
Q9UHA4	A0A1Y4FSV6
P62993	A0A239RHR1
Q8WWA0	R7BNZ7
Q9NPJ8	I9HDN0
Q9NPJ8	A0A3D8HH05
Q9UHA4	A0A1Y4W969
Q8WWA0	A0A2V2G5B7
Q9UHA4	A0A848BYT8
Q9NVW2	R9HXV2
Q9Y252	A0A412ZIA2
O00165	A0A0W7Z375
F7VJQ1	A0A0F5JJ61
Q9NVW2	A0A173W3I4
Q9NPJ8	R6BKD0
Q9NPJ8	A0A0B9ATB8
Q9UNL2	R9I479
Q9UNL2	A0A1E8Z244
Q8WWA0	A0A239RJP4
O00165	R7AN35
Q9H0V1	A0A318FLR2
Q9NVW2	A0A1Y4F4C3
Q8WWA0	D4IPE4
Q9NVW2	R5I7Q4
Q9H0V1	A0A1Y4GQ85
Q9UHA4	A0A379MNV9
Q9Y252	A0A6A7MFM0
Q9Y252	A0A1T4V6R9
P62993	B2UMX2
F7VJQ1	C9LD42
F7VJQ1	A0A173SH43
O00165	A0A1H4B461
O00165	A0A1H3YCP5
Q8WWA0	A0A395W6X2
Q9H0V1	R5IKQ7
P62993	A0A3E2XQJ9
P62993	A0A2A2IQD9
F7VJQ1	A0A4P6LW70
Q9UNL2	R6Z489
Q9UNL2	I9T2W3
P62993	U2JQI0
Q9NVW2	A0A143XKJ8
Q8WWA0	A0A0J6FGP5
Q9UNL2	A0A1Y3WT23
O00165	A0A7J5TJA9
Q9H0V1	R5LYX2
Q9H0V1	A0A4R2LLC6
Q9Y252	A0A7X1E693
Q9NVW2	A0A1Y4WHW0
Q9H0V1	I9ICN0
P62993	R5DX19
Q9Y252	A0A133Q6T1
Q9UNL2	A0A0B8QMF1
O00165	A0A076IVL5
P62993	A0A108T7V5
Q9NPJ8	A0A139LJS7
Q8WWA0	A0A1F1EC08
Q9UHA4	N9VB52
F7VJQ1	A0A1Y4N382
O00165	S0JFM5
Q9Y252	R6QM08
Q9NVW2	A0A2H4U8Y5
Q9Y252	A0A564TNH5
O00165	R9I3J2
Q9UHA4	A0A0M6WEE9
Q9NVW2	R5KF73
P62993	R6R904
Q9UHA4	A0A7W9W2J2
Q9NPJ8	E6KAI4
O00165	C8WJJ7
Q9NVW2	B2URB9
Q9NVW2	A0A2X3WSZ0
O00165	A0A1Y4N815
Q9UNL2	S0J341
Q9NVW2	Q5LA30
P62993	A0A4P7UGW6
Q9UHA4	D4LBC8
Q9H0V1	A0A1M6L846
Q9H0V1	A0A1K1LDN9
Q9UHA4	A0A3E5B452
Q9NVW2	R6MEN6
Q9UHA4	H3KD87
Q9NPJ8	A7I0D0
O00165	A9KMN6
P62993	A0A4Q7DV93
O00165	J5GNT7
Q9Y252	A0A3E2XK33
Q9UHA4	B6G9N9
Q9NVW2	A0A369YL23
O00165	R6Z1R8
P62993	A0A1T4KTA9
Q9Y252	B2UNK8
Q9NVW2	A0A2A2MC23
O00165	N9V394
F7VJQ1	C9KLE7
F7VJQ1	A0A173TIZ7
Q9UHA4	A0A174EJG3
Q9NVW2	A0A1Y4R9N5
Q9UNL2	A0A6L8TD34
Q8WWA0	A0A174E8K2
F7VJQ1	G1V680
F7VJQ1	A0A1Y4A7K4
Q9NPJ8	K1IK86
Q8WWA0	R6BR60
Q9NVW2	A0A851HET7
Q9NVW2	A0A174HCU7
Q9UHA4	H3NQJ1
Q9UHA4	A0A929L740
F7VJQ1	A0A135YWH4
F7VJQ1	A0A2N3HSM1
Q9NVW2	R7M4Q8
Q8WWA0	U6RLD0
Q8WWA0	A0A3E5B302
Q9UNL2	A0A5B3GTJ6
Q9Y252	S3Y6Z6
F7VJQ1	A0A1H8E6E1
Q9NPJ8	A0A2U1AXE6
Q9NPJ8	A0A942J1Q5
Q9H0V1	A0A1T4V337
Q9H0V1	A0A1B2I6C0
Q9NPJ8	A0A0W7YZW9
Q9NVW2	A0A3D8HI62
F7VJQ1	A0A3E4LJJ7
Q9NPJ8	A0A6M0LCP1
F7VJQ1	R6DM17
Q9NVW2	R5AXJ7
Q9UHA4	A0A3D8HC57
Q9NVW2	R6PTB3
F7VJQ1	A0A133S657
O00165	A0A250KFE5
Q9NVW2	A0A1C0BTU2
Q8WWA0	Q5LD45
Q9NVW2	A0A1C0BWS8
Q8WWA0	A0A1Y3W9U9
Q9H0V1	A0A1Y4CVE6
F7VJQ1	A0A173RYW1
Q9NVW2	S3C6Q9
Q9Y252	R9HPM9
Q8WWA0	A0A369L7X2
Q9UHA4	A0A174BBT9
O00165	A0A1H3XZU3
Q9Y252	K5YFS9
O00165	V2Y7I3
Q9NVW2	A0A395W8S2
Q8WWA0	A0A0X8JMR1
P62993	A0A1B4XQY5
Q9H0V1	A0A844KCE9
Q9UHA4	E8LB16
O00165	A0A3E2XIR3
Q9UNL2	U2JTT0
F7VJQ1	A0A2N3I5G0
Q9NPJ8	A0A379CJF3
P62993	A0A1H4AM74
O00165	A0A0F5IKL6
P62993	R6YRR8
O00165	A0A845R9K9
Q9H0V1	R6QMT9
P62993	A0A2A2MF14
Q8WWA0	A0A1X1FAQ6
Q9NPJ8	A0A0P0FQJ8
Q9UHA4	A0A6L8Q6Z9
Q9UHA4	A0A135YN98
Q9UNL2	A6LG35
Q9Y252	A0A6A7LYU8
Q9UHA4	A0A6M0LBB6
Q9Y252	A0A1Y4N0H3
Q9Y252	F9Z3M5
Q9UNL2	A0A1Y4DPW0
Q9Y252	B7AWS1
Q9H0V1	A0A239RMX2
Q8WWA0	A0A6N7VG86
O00165	G4CV66
Q9UHA4	A0A7G1HSN7
Q9UHA4	A0A1G7A3Q2
Q9H0V1	A0A1Y3W3B1
Q8WWA0	F3QPL8
F7VJQ1	A0A239RKK8
F7VJQ1	A0A1Y4EM08
Q9Y252	I8XU68
Q8WWA0	A0A1Y3YPV0
F7VJQ1	F3QQV3
O00165	R5KDM0
F7VJQ1	R4PXV0
Q8WWA0	A0A564SWV6
Q9NVW2	A0A3D8HGZ5
Q9Y252	R7FRC1
Q9H0V1	A0A1M6DHI3
Q9UHA4	E7GCV3
Q9NPJ8	A6LB30
Q9H0V1	F3QU92
F7VJQ1	A0A414PUT4
Q9UNL2	A0A412WSZ3
Q9NPJ8	A0A0D1LUH7
P62993	A0A3N0IY65
Q9UNL2	A0A1M6ATT9
Q9H0V1	A0A6A7M088
Q9NPJ8	A0A264Y3N9
Q9Y252	R7J7D5
F7VJQ1	A0A174C4A8
Q8WWA0	A0A1Y4ELQ4
Q9H0V1	A0A133QMZ9
Q9H0V1	A0A4P7UJK3
Q9H0V1	A0A1Y4FHK2
Q9H0V1	A0A395VB84
P62993	R6WML7
Q9H0V1	A0A0A7SXC6
Q9Y252	A0A7X1AYY8
Q9UNL2	A0A414PZL5
Q9NVW2	A0A0E3UTF3
Q9Y252	R5Z784
Q8WWA0	I8YRF0
Q9NPJ8	F9Z8S9
Q9NVW2	A0A1W2BKD8
Q9NVW2	D3IKF0
O00165	A0A2Z4UBQ1
Q8WWA0	A0A2N3HZ86
F7VJQ1	A0A847K6F6
Q9NVW2	A0A1Y4GZG8
Q9NVW2	A0A087E3I2
Q9UNL2	A0A9D1L4G9
Q9Y252	F3PPM2
Q9UHA4	S0J0T5
Q9NVW2	G6AUS2
Q9H0V1	A0A174R233
Q9UHA4	R7JEC0
Q9UNL2	A0A1Y4AC33
Q9Y252	R6CMD8
Q9NPJ8	A0A379MS58
Q9H0V1	C9LF97
Q9UNL2	A0A845R6R1
Q9UHA4	A0A4R2LI01
Q9H0V1	R5LM81
Q9NPJ8	A0A139LMS4
Q9NVW2	N9V679
Q9UHA4	A0A848BRQ6
Q9Y252	A0A1H3ZZ17
Q8WWA0	A0A395W900
Q8WWA0	A0A1X1FFJ5
Q9H0V1	A0A0D1M185
Q9Y252	A0A1M5DKE4
Q8WWA0	B7AVX7
Q9Y252	K1IUI5
Q9H0V1	D4IQ44
Q9NVW2	A0A4Q6B769
O00165	B3JJX1
F7VJQ1	F3PWQ1
Q9UHA4	A0A848C804
Q9UHA4	P64554
Q9NPJ8	K5ZLD2
P62993	A0A3N2MJS4
O00165	I9S3K9
P62993	A0A166JTN7
Q9NPJ8	R5I4A6
P62993	A0A0X8JK02
Q8WWA0	A9KS28
Q9UNL2	A0A1Y3WUP1
Q9NVW2	W2BW20
Q9UNL2	A0A4P6LUG8
Q9UNL2	A0A369ZVU1
Q9UNL2	U1QRG0
F7VJQ1	A0A133QN43
Q9UHA4	E6K520
Q9Y252	A0A4V2AXY7
Q9H0V1	J5HC44
Q9H0V1	R7K6A2
Q9NPJ8	A1A1N9
Q8WWA0	A0A1Y3VTJ3
P62993	A0A1M5BE82
Q9NPJ8	K5ZK55
Q9Y252	A0A841R1D2
Q9NVW2	R5FIP9
Q9UNL2	R6PE82
Q9UNL2	D3IJ63
Q9NVW2	J5HD63
Q9NPJ8	A0A850HKB9
Q9Y252	A0A0A7T2A6
Q9Y252	A0A087D460
Q8WWA0	A0A3N0IEM2
Q9Y252	R7GSW6
Q9H0V1	R5KFW8
Q9H0V1	A0A1Y4LN96
Q9Y252	A0A2A2M8E3
Q9Y252	A0A174NNA5
Q9UNL2	S0FB32
Q8WWA0	B0RZJ2
F7VJQ1	A0A1Z1SRZ9
Q9UHA4	R7KYL5
Q9H0V1	N9VAC0
Q9Y252	A0A1Z1SPY8
Q9H0V1	R5DRF5
Q9UNL2	S0FCK5
Q9NVW2	R7JD88
Q9UHA4	A0A1T4M6S4
O00165	A0A7G1HTA2
Q9UNL2	A0A1Y3X4E3
Q9UNL2	A0A0M6WN90
F7VJQ1	K0YM44
O00165	K5ZKV0
O00165	A0A377J0D1
Q9Y252	F4KNS9
Q9H0V1	A0A0M6WCN2
Q9NVW2	A0A0M4MD10
O00165	F4XAF1
Q9NVW2	A0A495WF86
O00165	A0A1M5CGW4
Q9NPJ8	R6Z0G3
Q9UNL2	A0A1Y3X060
Q9H0V1	A0A1Y3X256
Q9UHA4	A0A4V2SE13
P62993	A0A845R1G0
O00165	A0A4Q6AUH9
Q9H0V1	A0A2U1DMK7
O00165	A0A1E8YMX5
Q8WWA0	A0A250KFY9
Q9UNL2	A0A6A7LY58
F7VJQ1	A0A841R4K1
O00165	E7MQK6
O00165	A0A0W7YTH3
Q9NPJ8	A0A0A7SXQ2
F7VJQ1	A0A174PYW7
F7VJQ1	A0A1Y4N912
F7VJQ1	U2KRM4
Q9Y252	A0A180FJI2
O00165	I0R7R3
Q9Y252	I9TLC9
Q9NVW2	E5Y9B0
Q9H0V1	S0FDE1
Q8WWA0	A0A0P0GLD3
P62993	R6YL35
P62993	A0A380KM81
Q9NVW2	K1J8E6
F7VJQ1	Q8A2L7
Q9NPJ8	A0A1Y4D068
O00165	R7J4E3
Q8WWA0	A0A6M0LAZ3
Q9UHA4	A0A1Y3W8H9
Q9H0V1	C8WM96
Q9UNL2	R6HNT7
Q9NVW2	U5F6R6
Q9UHA4	A0A942J780
Q9UNL2	R7HAM4
Q9UHA4	A0A412YW18
Q9NPJ8	B8DTR5
F7VJQ1	A0A3E5GN99
O00165	A0A174NWN8
Q9NVW2	A6L8F2
Q9NPJ8	A0A239RMQ4
Q9H0V1	C7HTZ2
Q8WWA0	B7LQD3
Q9UHA4	R7KL23
Q9H0V1	A0A7X1AZC7
Q9Y252	H3KCV5
P62993	A0A1Y4DYZ8
Q9H0V1	A0A414PW93
Q9UNL2	A0A847AES6
P62993	R7GP96
Q8WWA0	R7LXI7
Q9UNL2	K5YKC6
Q9Y252	A0A3B9TQ12
Q9Y252	A0A1Q6HD09
Q8WWA0	A0A2A2IQY5
O00165	A0A174ZII3
Q9H0V1	R7QYY3
Q9UHA4	E6MPV5
Q9UNL2	A0A3E3K2P5
F7VJQ1	D3IGY0
Q9NVW2	A0A1Y4LZ16
Q9H0V1	I9SGX5
Q9UNL2	U6RQW6
F7VJQ1	R7KT50
O00165	P69858
P62993	A0A134CAJ7
P62993	A0A173XBA8
P62993	A0A7K3XWP2
Q9Y252	A9KS62
F7VJQ1	A0A6A7M6M1
Q9NPJ8	G5H8F6
F7VJQ1	A0A925RS34
Q9UHA4	A0A1Y4GH43
F7VJQ1	A0A1W1YHD5
Q9NPJ8	A0A1Y4CYA7
Q9H0V1	A0A379DWY0
Q9NPJ8	C4Z5M6
Q9UNL2	A0A1I4UQ09
Q9Y252	A0A318FXH4
Q8WWA0	A0A1F1E5L1
Q9NPJ8	A0A087D7I0
Q9NVW2	A0A1F1DR91
Q9Y252	A0A132P4M7
Q9UHA4	A0A379C7C7
Q9UHA4	A0A1Y4CW72
O00165	G1V307
P62993	W2BZ08
Q9H0V1	A0A4Q6AY84
Q8WWA0	A0A1Y4AK87
Q9NPJ8	R6U0G1
O00165	R6MWI3
Q9NPJ8	D4LF10
Q9NVW2	A0A942J5P9
F7VJQ1	A0A139LL07
Q8WWA0	A0A564TMZ2
Q9UNL2	A0A1G6UT59
O00165	R6VZR5
Q9NVW2	S3Z7G8
F7VJQ1	A0A2V2G1J4
Q9H0V1	A0A2A2MC35
P62993	A0A412ZKY6
Q8WWA0	A0A942G409
F7VJQ1	A0AB36EB32
Q9H0V1	Q8A0E3
Q9UNL2	R5KHN8
Q9H0V1	A0A0M6WSM0
Q8WWA0	A0A3N2MFK8
Q9UHA4	A0A1Y4RS31
O00165	R6DIR0
Q9NVW2	A0A2N3HQA0
P62993	A0A495WEW5
Q8WWA0	B3JL58
Q9Y252	A0A173SBG2
Q9UNL2	A0A1T4VRQ3
Q9UNL2	H3NQJ7
O00165	A0A4Y9FLT7
Q9H0V1	A0A0R1WHS3
F7VJQ1	C4Z3K3
Q9Y252	Q8A8U0
Q9UHA4	D4LAS3
Q9UNL2	A0A7L7KSL4
Q9NPJ8	A0A379C478
O00165	A0A380KKJ1
Q9UNL2	A0A3N0IRD3
Q9UNL2	E6MR10
P62993	A0A132P1Q4
O00165	U6R8H6
Q8WWA0	A0A7G1HYU3
Q9NVW2	R9IC43
O00165	G1V216
F7VJQ1	A0A7W9SG35
Q9H0V1	A0A0P0E8P9
Q9NPJ8	A0A180FIZ9
Q8WWA0	A0A1Y4AHF9
Q9Y252	R7JA35
Q9UNL2	R6EDU4
Q8WWA0	A0A495WIH2
P62993	V2YGE4
Q9UNL2	A0A1E8YX89
F7VJQ1	A0A1Q6HHV9
Q8WWA0	A0AB36E8H7
Q9NPJ8	A0A5B3H451
F7VJQ1	A0A173S8H8
F7VJQ1	A0A3E4W5N3
Q9UHA4	A0A1Q6F7T4
P62993	A0A1Y4RMA3
Q9Y252	A9KLL9
P62993	A0A847X7B5
Q9Y252	S0J489
Q9NVW2	A0A1Y4LL57
Q9Y252	C9L3S6
Q8WWA0	D4K4A6
Q9UNL2	A0A069RFI7
F7VJQ1	R7KIN8
Q9NPJ8	U1RCD3
Q9NVW2	A0A174ARQ8
P62993	A0A3E5BIM4
P62993	A0A395WA56
Q9NVW2	N9V6D2
Q9NPJ8	A0A6I3S3X4
Q9NVW2	A0A143XN24
Q8WWA0	R7IWT9
Q9UHA4	A0A4R2LD48
Q9UNL2	R6VUJ8
P62993	R5MIC9
Q9Y252	R7LFC4
Q9UNL2	A0A174EYH7
Q8WWA0	A0A134CKV8
Q9UHA4	C2EVX7
P62993	A1A1A7
O00165	A0A2Z4U7A8
Q9H0V1	E4MBZ3
O00165	A0A845R7W6
Q9UHA4	A0A414Q2N3
Q9H0V1	W2BW72
F7VJQ1	A0A414NFI9
Q8WWA0	A0A1T5D5E8
Q9H0V1	S3BNX6
F7VJQ1	A0A1M4TDY7
Q9UNL2	A6LAW0
Q9UHA4	B7AUF2
Q9H0V1	D0WE41
Q8WWA0	A0A174HNX7
F7VJQ1	S3BF35
Q9Y252	Q8A891
O00165	R5KYV8
P62993	A0A139KUI2
Q9UHA4	R6CJ68
Q9UHA4	A0A139KUM6
P62993	A0A1Y3WJW5
Q9NPJ8	A0A4Y1WWG5
Q8WWA0	A0A7J5TIF3
Q9NPJ8	A0A087AR05
Q9UHA4	A0A7X1E6E0
Q9NPJ8	G4CVM6
O00165	A0A1B4XQX4
F7VJQ1	R5MGS3
Q8WWA0	A0A379MQA8
F7VJQ1	R6BRW5
Q9H0V1	A0A1K1LHY6
Q9UHA4	A0A395W6S4
Q8WWA0	C3JBM2
F7VJQ1	A0A495VL24
Q9Y252	B7LLD9
Q9Y252	B7LLP6
Q9NPJ8	A0A0M6WPX7
Q9H0V1	A0A0J6CEB7
Q8WWA0	A0A2H4U513
Q9UNL2	U5F812
Q8WWA0	H3KFH8
F7VJQ1	I8Z688
Q9UHA4	A0A1Q6F3P5
Q9NVW2	A0A1W2CSG1
F7VJQ1	A0A1Y4W5B9
Q9Y252	A0A173WRI7
Q9NPJ8	A0A1Y4CSX3
Q8WWA0	A0A848BXH6
Q9NPJ8	A0A1Y3XK98
Q9Y252	I9HCL1
Q9NPJ8	A0A0S7C7A5
O00165	A0A2V2G4M9
Q9UNL2	R5MGK4
O00165	A0A174FS55
P62993	C8WLD0
P62993	Q8RE97
Q9UNL2	A0A174SZ32
O00165	A0A139LU12
Q9NVW2	A0A412X4X7
Q9UNL2	A0A133S2J5
P62993	B7APQ6
Q9NPJ8	R5YL19
Q8WWA0	A0A3E5BCQ4
Q9H0V1	A0A414Q2P2
Q9UHA4	A0A1Y4FN35
Q9UHA4	A0A379ED19
O00165	A0A1K1LNU1
Q9Y252	A0A3E4W1L3
Q9H0V1	A0A4Y1WSB9
Q9Y252	A0A1Y4GPH9
Q9NPJ8	A0A1Y4J5C2
Q9H0V1	A0A1G6ZSB7
Q9NVW2	C4Z2T5
Q8WWA0	A0A1W1ZX89
Q9Y252	A0A1Y4AGZ2
F7VJQ1	Q8G3W5
P62993	A0A1Y4U2K9
Q9Y252	A0A2H4U726
Q9NVW2	C4Z0R7
Q9NPJ8	A0A833CDH6
P62993	U5FB64
Q9H0V1	R5PSB0
Q9UHA4	A6L7R7
Q9NPJ8	C3JBR4
P62993	A0A1Y4K2A1
Q9NVW2	A0A133Q9J9
P62993	C9LKP1
Q9NVW2	A0A1Y4G9V0
F7VJQ1	R5NML3
Q8WWA0	A0A133PWE8
P62993	A0A378BMY0
Q9H0V1	A0A564SW75
Q9Y252	G5H6U7
P62993	A0A174FGG4
O00165	D0WIV1
Q8WWA0	R6XG59
F7VJQ1	R5P1L1
Q9H0V1	A0A848BXK5
O00165	A0A415CE60
P62993	R5L364
O00165	E6MMR2
F7VJQ1	R7ERM1
Q9NPJ8	A0A6N7VHG0
Q9UNL2	B0MAK0
Q9Y252	C9L9L7
Q9UNL2	A0A414NFQ9
Q8WWA0	A0A1Y4R6D1
Q8WWA0	Q8G596
P62993	N9V1H9
F7VJQ1	G6B076
P62993	Q8A4D2
Q9Y252	A0A173UCT2
Q9NVW2	C2EUD0
Q9Y252	A0A1H4F6R9
Q9NPJ8	A0A3N0J1T2
Q9H0V1	A0A379MUB1
O00165	W2C1H8
Q8WWA0	A0A2Z4UBN8
Q9H0V1	A0A1M4U6G4
P62993	R6E2Z7
Q9UHA4	A0A1Y4GNY5
O00165	A0A7K3MNL9
Q9UHA4	H3NMS4
Q9NVW2	A0A0M2ZTX6
O00165	A0A3D8HHY3
Q9UHA4	A0A174PKX8
Q9NPJ8	R6FS17
Q9NPJ8	R5B869
Q9NVW2	R6CHK8
O00165	A0A1Y4TY61
Q9Y252	R7GMR8
F7VJQ1	G1V6R6
Q9H0V1	A0A133Q909
O00165	A0A4P6M258
O00165	I8YKH9
P62993	A0A379CET4
O00165	C3J7X6
Q9H0V1	C3JAM6
Q9UHA4	R9I6W6
Q9NVW2	R7PC64
Q9UNL2	R7HA24
O00165	B7LQ86
Q9NPJ8	A0A1Y4D3M0
Q9NPJ8	A9KIN7
Q9Y252	A0A0P0GIY9
O00165	A0A3E4LV84
Q9UHA4	A0A108T485
O00165	Q8AAQ7
Q9H0V1	A0A369L9M7
Q9NVW2	A0A3E3K4W2
F7VJQ1	A0A851HHX2
Q9Y252	A0A174IGB8
O00165	S0J5H1
Q9UHA4	A0A6N7UZF8
P62993	A0A412WU25
Q9H0V1	H1CXT1
Q9H0V1	A6L6P8
Q9H0V1	R5ICH2
F7VJQ1	F3PRC6
Q9Y252	R5L5M6
Q9UHA4	A0A087AKM3
Q9Y252	R5E6A7
Q9NVW2	A0A4P6M1Y5
Q9NPJ8	A0A0F5IV62
Q9H0V1	A0A0S7BZ14
Q8WWA0	D3IG66
F7VJQ1	A0A174P429
Q9NPJ8	A0A3E5BEX9
Q9UNL2	B7LLL7
F7VJQ1	I9TK49
Q9UHA4	A0A6N2TCA2
F7VJQ1	R7J8P9
Q9NVW2	A0A264Y8U0
F7VJQ1	U5F7C4
Q9H0V1	I3WH36
Q8WWA0	A0A6I3S385
Q9H0V1	A0A395V7M1
Q9H0V1	A0A1Y4N9B3
F7VJQ1	A0A239RJG5
Q9H0V1	A0A0J6CHQ6
Q9NVW2	A0A1Y4R9S4
Q9NVW2	A0A0J6CR56
F7VJQ1	A0A0M2ZQK4
P62993	A0A5B3GYH6
Q9H0V1	A0A133QM05
F7VJQ1	C9LAT4
P62993	F2NX04
Q8WWA0	A0A7K3XYG3
F7VJQ1	A0A2N3HUK3
O00165	A0A1Y4GW97
O00165	R6Z5Q1
P62993	A0A174G0S9
Q9NVW2	A0A2K9P3P4
O00165	F4XDZ9
P62993	V2YIZ6
Q9Y252	R9ICM5
Q9UNL2	E6ML20
O00165	D4CV34
Q9NVW2	A0A239RQD4
P62993	A0A1Y4ANN6
Q9H0V1	A0A1H7ZNL3
Q9Y252	A0A850HLE5
Q9UHA4	A0A1Y4WMU9
Q9UNL2	S3YCX2
Q9NPJ8	R7EMH5
Q9UHA4	A0A848BRK3
Q9NVW2	A0A1W1YFT3
Q9Y252	A0A0R1WH22
Q8WWA0	A0A7I9ZZW2
Q9UHA4	A0A1Y4FEF0
Q9UNL2	A0A1Z1SS26
Q9NVW2	A0A1Y3W3E0
F7VJQ1	A0A0S7BY69
Q9UHA4	D4K3Y8
Q9UHA4	A0A369YES0
F7VJQ1	A0A166JSP5
F7VJQ1	A9KQG5
Q9NVW2	A0A1Y3YW45
Q9Y252	A0A180FJQ3
P62993	W2C1B9
Q9H0V1	A0A2Z4UDT0
Q9UNL2	A0A1Y4Q9M0
Q8WWA0	A0A1C0BYA3
Q9Y252	A0A1J6XUB0
O00165	R5NHY5
Q9H0V1	A0A6N7VFB3
Q9NVW2	A0A1B4XQC7
O00165	Q8A1I7
Q9Y252	A0A2N3I238
Q9Y252	F7V128
Q9NVW2	R7HAS8
Q9NVW2	A0A0J6CKT0
Q9H0V1	A0A2X1Y0J9
Q9H0V1	B0MHR0
Q9NVW2	A0A1M5C2P1
Q9NVW2	A0A844K9G3
Q9UHA4	A0A4Y9FYQ4
Q9NPJ8	A0A318FUA6
F7VJQ1	A0A108T1S1
Q9Y252	A0A133S1N4
Q9NPJ8	B3JNP9
Q9NVW2	K0YM59
O00165	A0A412X6N5
Q9UHA4	B7AN84
O00165	A0A2A2MGM6
Q9UNL2	R9IJ43
Q9NVW2	R7M004
Q8WWA0	A0A1Q6E050
F7VJQ1	A0A174RBQ3
Q9UHA4	A0A1Y4MUK0
Q8WWA0	U6R8B7
O00165	A0A1Y3VY09
F7VJQ1	A0A3N0IGI5
Q9H0V1	A0A2U1AUQ1
Q8WWA0	G6AWC6
Q9UHA4	A0A1Y4D3I1
Q9NVW2	A0A087DGR4
P62993	A0A174FTD2
Q8WWA0	R6F8C1
O00165	F4X9G3
O00165	A0A0B4S1Q1
Q9UHA4	A0A855UKQ1
F7VJQ1	A0A4P7UFR1
Q9NVW2	R7P8Y9
Q9NPJ8	A0A139KZM0
Q9NVW2	A0A4S2AZX1
O00165	D0WEI1
O00165	A0A833CB16
Q9UHA4	A0A1Y4CVJ2
Q9NVW2	A0A1H2UT50
Q9UNL2	A0A0D1LSR3
P62993	R6DNH6
Q9Y252	A0A7W9SFE0
Q9NVW2	A0A174D566
P62993	A0AB36E6M8
F7VJQ1	A0A379CEJ3
O00165	B9ADS8
O00165	A0A369YFG4
P62993	A0A0D1LQZ2
Q9Y252	A0A1K1LZY9
Q9H0V1	A0A1Q6HGK3
P62993	K5ZFF1
Q9Y252	A0A223XPF7
Q9UHA4	A0A1B2I2E4
Q9UHA4	A0A9E7IUE2
Q9H0V1	A0A1K1MXK1
F7VJQ1	H3KHK0
Q8WWA0	A0A087E4N3
Q9H0V1	K0X7C8
Q9Y252	A0A1V8Q6E1
Q9H0V1	A0A1T5BUD1
F7VJQ1	I9GA56
Q9H0V1	B0N783
Q9UHA4	A0A1V8PR03
F7VJQ1	A0A133PFY5
Q8WWA0	R7B7D5
O00165	A0A5B3GNA0
O00165	A0A1M4Z0P8
Q9Y252	R7K590
Q9Y252	A0A1M6IEC7
Q9NVW2	A0A1Y4EYU0
Q8WWA0	A0A851HLA1
Q9Y252	B0N0C7
Q9NVW2	A0A1Y3W239
P62993	A0A087D7U8
Q9UHA4	R6P2H8
F7VJQ1	R7JNK5
Q9Y252	R7QVI1
Q9NPJ8	S3YAH1
P62993	A9KM34
P62993	G1V798
O00165	A0A3L7Z5S4
F7VJQ1	A0A0M6WQ05
Q8WWA0	I9H400
Q9UNL2	A0A369L4X3
F7VJQ1	A0A397S3I6
Q9UHA4	R6N557
Q9Y252	A0A069RCR2
O00165	A0A1K1P9M3
Q9Y252	A0A925MMF4
O00165	A9KP29
Q8WWA0	A0A0M6WEV7
F7VJQ1	B2UR59
Q9UHA4	I8Y0W9
O00165	A0A174C4A8
O00165	F3QWK0
Q9UNL2	U5FAF9
Q9UNL2	A0A929L180
O00165	A0A1Y3X7U2
P62993	Q8DT25
Q9Y252	R6DD46
Q9UHA4	A0A3N0J1J5
Q9NVW2	C4Z3P3
Q9UHA4	R4PK84
Q9NVW2	R6E329
O00165	R6ZWE0
F7VJQ1	F3PTK9
Q9NVW2	D4CW19
Q9NVW2	I9ICF0
F7VJQ1	A0A2A2MHE8
Q9Y252	A0A845RAP3
Q9UNL2	A0A3N0IYA2
O00165	A0A0M4MBV7
Q9Y252	A0A143XN93
F7VJQ1	K0YIA3
Q9NPJ8	B9AF61
Q9NVW2	A0A850HG84
Q9NPJ8	R6VJI4
O00165	G1WG52
Q9UNL2	A0A2U1ATU8
O00165	A0A848BYG7
O00165	E7G8Q5
Q9H0V1	S3BEV8
Q9UHA4	I4ZAD7
Q9Y252	A0A848BXE7
Q9UHA4	A0A850HF42
Q9NPJ8	A0A139KLT3
P62993	Q5LHJ8
Q9Y252	A0A4P6LZT0
Q9H0V1	A0A1K1NGP2
Q9Y252	A0A379DWB5
P62993	A0A3E3K4M3
Q9UNL2	I9HBM3
P62993	S0FE24
Q9Y252	R7JGT2
Q9UNL2	H3NLP1
Q8WWA0	I3WIW6
Q9H0V1	A0A413RDD8
Q9UNL2	A9KMV5
F7VJQ1	A0A929L221
Q9H0V1	D4IQ07
Q9UNL2	A0A1Y4AGE5
Q9UHA4	N9V5J4
Q9NVW2	A0A132P7H3
Q9Y252	A0A264YAR0
Q9UNL2	A0A1H2XNI7
F7VJQ1	A0A1Y3YMK5
O00165	A0A1Y4WTG8
Q9NVW2	A0A1Y4JI36
Q9Y252	A0A1D7ZY17
Q9H0V1	H3NPD0
Q8WWA0	H1D0E3
Q9NVW2	R6DL93
F7VJQ1	A0A1G7NR12
Q9NPJ8	C9KKR5
Q9UHA4	R6SLK1
P62993	R7IMZ1
Q9H0V1	A0A3E4WIT5
O00165	A0A0M4M8M0
F7VJQ1	A0A264Y5P7
Q9NVW2	D4IPJ8
Q9UHA4	A0A3E5BHR3
Q9NPJ8	A0A9D1HXQ6
Q9UHA4	R7EJP9
Q9Y252	R6HPR2
Q9NVW2	K5XYT5
Q9H0V1	R6E494
O00165	A0A412YTH2
P62993	A0A480B6V9
Q9Y252	A0A3E5B6M6
Q9H0V1	A0A087ANK9
O00165	R7QXQ2
Q9UHA4	A0A1T4V305
Q9UNL2	A0A7L7KUB8
Q9UNL2	A0A847K805
Q9Y252	A0A1X1FAX5
Q9UHA4	B9AEH3
F7VJQ1	A0A1Y4K1E2
Q9UNL2	A0A844KF99
Q9NVW2	A0A2U1E2Z6
Q9UHA4	A0A173ZM82
P62993	A0A132P331
F7VJQ1	R7KNK2
Q9UNL2	R9HWY0
Q9NVW2	A0A848B9U2
F7VJQ1	A0A855UIB9
Q9UHA4	A0A173SFM6
Q8WWA0	A0A1Z1SSC5
O00165	F4XHE7
Q9Y252	A0A414Q0G5
O00165	A0A1X1FBU8
Q9Y252	J4UGE9
Q9H0V1	A0A0B9A7B2
Q9H0V1	A0A0M4MCL1
O00165	A0A1Y4F857
Q9NPJ8	A0A415CII5
Q9UHA4	A0A087E1K8
Q8WWA0	A0A6L8TB70
Q9UHA4	F0R1A5
Q9NPJ8	A0A1E8YPG6
F7VJQ1	A0A0N7IFA2
Q9NVW2	B3JQ11
F7VJQ1	A0A0P0GDD7
P62993	A0A264Y9V0
Q9UHA4	D4CVH8
Q8WWA0	R5I3L0
F7VJQ1	A0A0B9AM11
Q8WWA0	R5DX30
Q9UHA4	E6MQ81
Q8WWA0	A0A415QQ01
Q9Y252	A0A069RD82
Q9Y252	A0A173RVW9
Q9NVW2	A0A845R6R4
O00165	A0A1M6ID66
Q9UHA4	A0A8T4K1G6
O00165	A0A1Y4JJ19
O00165	R5LQI9
F7VJQ1	A0A6N2UUH7
Q9NPJ8	A0A3E5BPD7
Q8WWA0	A0A0M6WKG2
Q9H0V1	D3IIU2
Q9H0V1	K0XA95
Q9Y252	Q8DT00
F7VJQ1	A0A143XJA5
F7VJQ1	B6GAP9
O00165	A0A413T9M3
Q9NVW2	A0A8T4JU63
Q9NVW2	R6HQF9
F7VJQ1	G4CX22
Q9NVW2	A0A143XIM9
O00165	R7PDB1
O00165	I8XKX5
P62993	R6PUW2
F7VJQ1	S7VCW7
Q8WWA0	A0A6A7LXJ2
Q9Y252	G5H6Z5
O00165	A0A316N074
Q9H0V1	A0A2X1XTK2
F7VJQ1	A0A1Y4JJV2
P62993	R4PNA3
Q8WWA0	Q8RGJ3
O00165	A0A1Q6F5F7
Q9NVW2	A0A4Y9FV58
Q9Y252	A0A3E5B875
Q9NVW2	A0A1C0BV87
O00165	U5F467
Q9H0V1	A0A1V8PP62
Q9UNL2	F0R3I3
Q9H0V1	A0AAJ1DF55
Q8WWA0	R7HAG6
O00165	D4MUX3
O00165	A0A143XS91
F7VJQ1	A0A1I4RLL6
Q9NPJ8	A0A844KD12
Q9NVW2	A0A2U1B4B1
P62993	A0A845RCB4
Q9UNL2	A0A0F6QZW5
Q9Y252	A0A847K0M2
Q9NVW2	A0A1Y3XEV8
Q9NVW2	A0A1Y4CW39
[truncated: 94,177 more rows]
