# Supplementary material for: Mapping of Phenotype Specific Host–Microbiome Protein–Protein Interaction Networks in Colorectal Cancer Using Deep Learning
Source: Int J Mol Sci. 2026 May 9;27(10):4232. doi: 10.3390/ijms27104232 (PMC13206771; doi:10.3390/ijms27104232)
Supplement: Supplementary file 1 [file ijms-27-04232-s001.zip › File S8_sample_interactions_top_bac.csv]

human_protein	bacterial_protein
A0A087X179	F4XF02
A0A087X179	A0A1K1LL05
A0A087X179	A0A1H3ZQT9
A0A087X179	Q8RFD9
A1L0T0	K0WYI1
A1L0T0	F4XF02
A1L0T0	A0A1K1LL05
A1L0T0	S0IPY0
A1L0T0	A0A1H4H2Y1
A1L0T0	C9KJF4
A1L0T0	A0A1H3ZQT9
A1L0T0	N9V9L9
A1L0T0	A0A1Y3X3C3
A1L0T0	Q8RFD9
A4FU01	K0WYI1
A4FU01	F4XF02
A4FU01	A0A1K1LL05
A4FU01	S0IPY0
A4FU01	A0A1H4H2Y1
A4FU01	C9KJF4
A4FU01	A0A1H3ZQT9
A4FU01	N9V9L9
A4FU01	A0A1Y3X3C3
A4FU01	Q8RFD9
A6NED2	K0WYI1
A6NED2	F4XF02
A6NED2	A0A1K1LL05
A6NED2	S0IPY0
A6NED2	A0A1H4H2Y1
A6NED2	C9KJF4
A6NED2	A0A1H3ZQT9
A6NED2	N9V9L9
A6NED2	A0A1Y3X3C3
A6NED2	Q8RFD9
A6NMX2	K0WYI1
A6NMX2	F4XF02
A6NMX2	A0A1K1LL05
A6NMX2	S0IPY0
A6NMX2	A0A1H4H2Y1
A6NMX2	C9KJF4
A6NMX2	A0A1H3ZQT9
A6NMX2	N9V9L9
A6NMX2	A0A1Y3X3C3
A6NMX2	Q8RFD9
A8MTA8	F4XF02
A8MTA8	A0A1K1LL05
A8MTA8	S0IPY0
A8MTA8	A0A1H3ZQT9
A8MTA8	Q8RFD9
B7Z6K7	K0WYI1
B7Z6K7	F4XF02
B7Z6K7	A0A1K1LL05
B7Z6K7	S0IPY0
B7Z6K7	A0A1H4H2Y1
B7Z6K7	C9KJF4
B7Z6K7	A0A1H3ZQT9
B7Z6K7	N9V9L9
B7Z6K7	A0A1Y3X3C3
B7Z6K7	Q8RFD9
O00139	K0WYI1
O00139	F4XF02
O00139	A0A1K1LL05
O00139	S0IPY0
O00139	A0A1H4H2Y1
O00139	C9KJF4
O00139	A0A1H3ZQT9
O00139	N9V9L9
O00139	A0A1Y3X3C3
O00139	Q8RFD9
O00206	K0WYI1
O00206	F4XF02
O00206	A0A1K1LL05
O00206	S0IPY0
O00206	A0A1H4H2Y1
O00206	C9KJF4
O00206	A0A1H3ZQT9
O00206	N9V9L9
O00206	A0A1Y3X3C3
O00206	Q8RFD9
O00253	K0WYI1
O00253	F4XF02
O00253	A0A1K1LL05
O00253	S0IPY0
O00253	A0A1H4H2Y1
O00253	A0A1H3ZQT9
O00253	N9V9L9
O00253	A0A1Y3X3C3
O00253	Q8RFD9
O00337	K0WYI1
O00337	F4XF02
O00337	A0A1K1LL05
O00337	S0IPY0
O00337	A0A1H4H2Y1
O00337	C9KJF4
O00337	A0A1H3ZQT9
O00337	N9V9L9
O00337	A0A1Y3X3C3
O00337	Q8RFD9
O00458	K0WYI1
O00458	F4XF02
O00458	A0A1K1LL05
O00458	S0IPY0
O00458	A0A1H4H2Y1
O00458	C9KJF4
O00458	A0A1H3ZQT9
O00458	N9V9L9
O00458	A0A1Y3X3C3
O00458	Q8RFD9
O00512	K0WYI1
O00512	F4XF02
O00512	A0A1K1LL05
O00512	S0IPY0
O00512	A0A1H4H2Y1
O00512	C9KJF4
O00512	A0A1H3ZQT9
O00512	N9V9L9
O00512	A0A1Y3X3C3
O00512	Q8RFD9
O00754	K0WYI1
O00754	F4XF02
O00754	A0A1K1LL05
O00754	S0IPY0
O00754	A0A1H4H2Y1
O00754	C9KJF4
O00754	A0A1H3ZQT9
O00754	N9V9L9
O00754	A0A1Y3X3C3
O00754	Q8RFD9
O14521	K0WYI1
O14521	F4XF02
O14521	A0A1K1LL05
O14521	S0IPY0
O14521	A0A1H4H2Y1
O14521	C9KJF4
O14521	A0A1H3ZQT9
O14521	N9V9L9
O14521	A0A1Y3X3C3
O14521	Q8RFD9
O14607	K0WYI1
O14607	F4XF02
O14607	A0A1K1LL05
O14607	S0IPY0
O14607	A0A1H4H2Y1
O14607	C9KJF4
O14607	A0A1H3ZQT9
O14607	N9V9L9
O14607	A0A1Y3X3C3
O14607	Q8RFD9
O14745	K0WYI1
O14745	F4XF02
O14745	A0A1K1LL05
O14745	S0IPY0
O14745	A0A1H4H2Y1
O14745	C9KJF4
O14745	A0A1H3ZQT9
O14745	N9V9L9
O14745	A0A1Y3X3C3
O14745	Q8RFD9
O14908	K0WYI1
O14908	F4XF02
O14908	A0A1K1LL05
O14908	S0IPY0
O14908	A0A1H4H2Y1
O14908	C9KJF4
O14908	A0A1H3ZQT9
O14908	N9V9L9
O14908	A0A1Y3X3C3
O14908	Q8RFD9
O14976	K0WYI1
O14976	F4XF02
O14976	A0A1K1LL05
O14976	S0IPY0
O14976	A0A1H4H2Y1
O14976	C9KJF4
O14976	A0A1H3ZQT9
O14976	N9V9L9
O14976	A0A1Y3X3C3
O14976	Q8RFD9
O15061	K0WYI1
O15061	F4XF02
O15061	A0A1K1LL05
O15061	S0IPY0
O15061	A0A1H4H2Y1
O15061	C9KJF4
O15061	A0A1H3ZQT9
O15061	N9V9L9
O15061	A0A1Y3X3C3
O15061	Q8RFD9
O15156	K0WYI1
O15156	F4XF02
O15156	A0A1K1LL05
O15156	S0IPY0
O15156	A0A1H4H2Y1
O15156	C9KJF4
O15156	A0A1H3ZQT9
O15156	N9V9L9
O15156	A0A1Y3X3C3
O15156	Q8RFD9
O15269	K0WYI1
O15269	F4XF02
O15269	A0A1K1LL05
O15269	S0IPY0
O15269	A0A1H4H2Y1
O15269	C9KJF4
O15269	A0A1H3ZQT9
O15269	N9V9L9
O15269	A0A1Y3X3C3
O15269	Q8RFD9
O15409	K0WYI1
O15409	F4XF02
O15409	A0A1K1LL05
O15409	S0IPY0
O15409	A0A1H4H2Y1
O15409	C9KJF4
O15409	A0A1H3ZQT9
O15409	N9V9L9
O15409	A0A1Y3X3C3
O15409	Q8RFD9
O15533	K0WYI1
O15533	F4XF02
O15533	A0A1K1LL05
O15533	S0IPY0
O15533	A0A1H4H2Y1
O15533	C9KJF4
O15533	A0A1H3ZQT9
O15533	N9V9L9
O15533	A0A1Y3X3C3
O15533	Q8RFD9
O43236	K0WYI1
O43236	F4XF02
O43236	A0A1K1LL05
O43236	S0IPY0
O43236	A0A1H4H2Y1
O43236	C9KJF4
O43236	A0A1H3ZQT9
O43236	N9V9L9
O43236	A0A1Y3X3C3
O43236	Q8RFD9
O43313	K0WYI1
O43313	F4XF02
O43313	A0A1K1LL05
O43313	S0IPY0
O43313	A0A1H4H2Y1
O43313	C9KJF4
O43313	A0A1H3ZQT9
O43313	N9V9L9
O43313	A0A1Y3X3C3
O43313	Q8RFD9
O43491	K0WYI1
O43491	F4XF02
O43491	A0A1K1LL05
O43491	S0IPY0
O43491	A0A1H4H2Y1
O43491	C9KJF4
O43491	A0A1H3ZQT9
O43491	N9V9L9
O43491	A0A1Y3X3C3
O43491	Q8RFD9
O43617	K0WYI1
O43617	F4XF02
O43617	A0A1K1LL05
O43617	S0IPY0
O43617	A0A1H4H2Y1
O43617	C9KJF4
O43617	A0A1H3ZQT9
O43617	N9V9L9
O43617	A0A1Y3X3C3
O43617	Q8RFD9
O43719	K0WYI1
O43719	F4XF02
O43719	A0A1K1LL05
O43719	S0IPY0
O43719	A0A1H4H2Y1
O43719	C9KJF4
O43719	A0A1H3ZQT9
O43719	N9V9L9
O43719	A0A1Y3X3C3
O43719	Q8RFD9
O43868	K0WYI1
O43868	F4XF02
O43868	A0A1K1LL05
O43868	S0IPY0
O43868	A0A1H4H2Y1
O43868	C9KJF4
O43868	A0A1H3ZQT9
O43868	N9V9L9
O43868	A0A1Y3X3C3
O43868	Q8RFD9
O60264	K0WYI1
O60264	F4XF02
O60264	A0A1K1LL05
O60264	S0IPY0
O60264	A0A1H4H2Y1
O60264	C9KJF4
O60264	A0A1H3ZQT9
O60264	N9V9L9
O60264	A0A1Y3X3C3
O60264	Q8RFD9
O60343	K0WYI1
O60343	F4XF02
O60343	A0A1K1LL05
O60343	S0IPY0
O60343	A0A1H4H2Y1
O60343	C9KJF4
O60343	A0A1H3ZQT9
O60343	N9V9L9
O60343	A0A1Y3X3C3
O60343	Q8RFD9
O60518	K0WYI1
O60518	F4XF02
O60518	A0A1K1LL05
O60518	S0IPY0
O60518	A0A1H4H2Y1
O60518	C9KJF4
O60518	A0A1H3ZQT9
O60518	N9V9L9
O60518	A0A1Y3X3C3
O60518	Q8RFD9
O60733	K0WYI1
O60733	F4XF02
O60733	A0A1K1LL05
O60733	S0IPY0
O60733	A0A1H4H2Y1
O60733	C9KJF4
O60733	A0A1H3ZQT9
O60733	N9V9L9
O60733	A0A1Y3X3C3
O60733	Q8RFD9
O60888	K0WYI1
O60888	F4XF02
O60888	A0A1K1LL05
O60888	S0IPY0
O60888	A0A1H4H2Y1
O60888	C9KJF4
O60888	A0A1H3ZQT9
O60888	N9V9L9
O60888	A0A1Y3X3C3
O60888	Q8RFD9
O75071	K0WYI1
O75071	F4XF02
O75071	A0A1K1LL05
O75071	S0IPY0
O75071	A0A1H4H2Y1
O75071	C9KJF4
O75071	A0A1H3ZQT9
O75071	N9V9L9
O75071	A0A1Y3X3C3
O75071	Q8RFD9
O75159	K0WYI1
O75159	F4XF02
O75159	A0A1K1LL05
O75159	S0IPY0
O75159	A0A1H4H2Y1
O75159	C9KJF4
O75159	A0A1H3ZQT9
O75159	N9V9L9
O75159	A0A1Y3X3C3
O75159	Q8RFD9
O75323	K0WYI1
O75323	F4XF02
O75323	A0A1K1LL05
O75323	S0IPY0
O75323	A0A1H4H2Y1
O75323	C9KJF4
O75323	A0A1H3ZQT9
O75323	N9V9L9
O75323	A0A1Y3X3C3
O75323	Q8RFD9
O75387	K0WYI1
O75387	F4XF02
O75387	A0A1K1LL05
O75387	S0IPY0
O75387	A0A1H4H2Y1
O75387	C9KJF4
O75387	A0A1H3ZQT9
O75387	N9V9L9
O75387	A0A1Y3X3C3
O75387	Q8RFD9
O75486	K0WYI1
O75486	F4XF02
O75486	A0A1K1LL05
O75486	S0IPY0
O75486	A0A1H4H2Y1
O75486	C9KJF4
O75486	A0A1H3ZQT9
O75486	N9V9L9
O75486	A0A1Y3X3C3
O75486	Q8RFD9
O75586	K0WYI1
O75586	F4XF02
O75586	A0A1K1LL05
O75586	S0IPY0
O75586	A0A1H4H2Y1
O75586	C9KJF4
O75586	A0A1H3ZQT9
O75586	N9V9L9
O75586	A0A1Y3X3C3
O75586	Q8RFD9
O75746	K0WYI1
O75746	F4XF02
O75746	A0A1K1LL05
O75746	S0IPY0
O75746	A0A1H4H2Y1
O75746	C9KJF4
O75746	A0A1H3ZQT9
O75746	N9V9L9
O75746	A0A1Y3X3C3
O75746	Q8RFD9
O75882	K0WYI1
O75882	F4XF02
O75882	A0A1K1LL05
O75882	S0IPY0
O75882	A0A1H4H2Y1
O75882	C9KJF4
O75882	A0A1H3ZQT9
O75882	N9V9L9
O75882	A0A1Y3X3C3
O75882	Q8RFD9
O75962	K0WYI1
O75962	F4XF02
O75962	A0A1K1LL05
O75962	S0IPY0
O75962	A0A1H4H2Y1
O75962	C9KJF4
O75962	A0A1H3ZQT9
O75962	N9V9L9
O75962	A0A1Y3X3C3
O75962	Q8RFD9
O76094	K0WYI1
O76094	F4XF02
O76094	A0A1K1LL05
O76094	S0IPY0
O76094	A0A1H4H2Y1
O76094	C9KJF4
O76094	A0A1H3ZQT9
O76094	N9V9L9
O76094	A0A1Y3X3C3
O76094	Q8RFD9
O94855	K0WYI1
O94855	F4XF02
O94855	A0A1K1LL05
O94855	S0IPY0
O94855	A0A1H4H2Y1
O94855	C9KJF4
O94855	A0A1H3ZQT9
O94855	N9V9L9
O94855	A0A1Y3X3C3
O94855	Q8RFD9
O94967	K0WYI1
O94967	F4XF02
O94967	A0A1K1LL05
O94967	S0IPY0
O94967	A0A1H4H2Y1
O94967	C9KJF4
O94967	A0A1H3ZQT9
O94967	N9V9L9
O94967	A0A1Y3X3C3
O94967	Q8RFD9
O95163	K0WYI1
O95163	F4XF02
O95163	A0A1K1LL05
O95163	S0IPY0
O95163	A0A1H4H2Y1
O95163	C9KJF4
O95163	A0A1H3ZQT9
O95163	N9V9L9
O95163	A0A1Y3X3C3
O95163	Q8RFD9
O95259	K0WYI1
O95259	F4XF02
O95259	A0A1K1LL05
O95259	S0IPY0
O95259	A0A1H4H2Y1
O95259	C9KJF4
O95259	A0A1H3ZQT9
O95259	N9V9L9
O95259	A0A1Y3X3C3
O95259	Q8RFD9
O95373	K0WYI1
O95373	F4XF02
O95373	A0A1K1LL05
O95373	S0IPY0
O95373	A0A1H4H2Y1
O95373	C9KJF4
O95373	A0A1H3ZQT9
O95373	N9V9L9
O95373	A0A1Y3X3C3
O95373	Q8RFD9
O95477	K0WYI1
O95477	F4XF02
O95477	A0A1K1LL05
O95477	S0IPY0
O95477	A0A1H4H2Y1
O95477	C9KJF4
O95477	A0A1H3ZQT9
O95477	N9V9L9
O95477	A0A1Y3X3C3
O95477	Q8RFD9
O95677	K0WYI1
O95677	F4XF02
O95677	A0A1K1LL05
O95677	S0IPY0
O95677	A0A1H4H2Y1
O95677	C9KJF4
O95677	A0A1H3ZQT9
O95677	N9V9L9
O95677	A0A1Y3X3C3
O95677	Q8RFD9
O95810	K0WYI1
O95810	F4XF02
O95810	A0A1K1LL05
O95810	S0IPY0
O95810	A0A1H4H2Y1
O95810	C9KJF4
O95810	A0A1H3ZQT9
O95810	N9V9L9
O95810	A0A1Y3X3C3
O95810	Q8RFD9
O95931	K0WYI1
O95931	F4XF02
O95931	A0A1K1LL05
O95931	S0IPY0
O95931	A0A1H4H2Y1
O95931	C9KJF4
O95931	A0A1H3ZQT9
O95931	N9V9L9
O95931	A0A1Y3X3C3
O95931	Q8RFD9
O96024	K0WYI1
O96024	F4XF02
O96024	A0A1K1LL05
O96024	S0IPY0
O96024	A0A1H4H2Y1
O96024	C9KJF4
O96024	A0A1H3ZQT9
O96024	N9V9L9
O96024	A0A1Y3X3C3
O96024	Q8RFD9
P00492	K0WYI1
P00492	F4XF02
P00492	A0A1K1LL05
P00492	S0IPY0
P00492	A0A1H4H2Y1
P00492	C9KJF4
P00492	A0A1H3ZQT9
P00492	N9V9L9
P00492	A0A1Y3X3C3
P00492	Q8RFD9
P01040	K0WYI1
P01040	F4XF02
P01040	A0A1K1LL05
P01040	S0IPY0
P01040	A0A1H4H2Y1
P01040	C9KJF4
P01040	A0A1H3ZQT9
P01040	N9V9L9
P01040	A0A1Y3X3C3
P01040	Q8RFD9
P01732	K0WYI1
P01732	F4XF02
P01732	A0A1K1LL05
P01732	S0IPY0
P01732	A0A1H4H2Y1
P01732	C9KJF4
P01732	A0A1H3ZQT9
P01732	N9V9L9
P01732	A0A1Y3X3C3
P01732	Q8RFD9
P02686	K0WYI1
P02686	F4XF02
P02686	A0A1K1LL05
P02686	S0IPY0
P02686	A0A1H4H2Y1
P02686	C9KJF4
P02686	A0A1H3ZQT9
P02686	N9V9L9
P02686	A0A1Y3X3C3
P02686	Q8RFD9
P04054	F4XF02
P04054	A0A1K1LL05
P04054	A0A1H3ZQT9
P04054	Q8RFD9
P04216	K0WYI1
P04216	F4XF02
P04216	A0A1K1LL05
P04216	S0IPY0
P04216	A0A1H4H2Y1
P04216	C9KJF4
P04216	A0A1H3ZQT9
P04216	N9V9L9
P04216	A0A1Y3X3C3
P04216	Q8RFD9
P04899	K0WYI1
P04899	F4XF02
P04899	A0A1K1LL05
P04899	S0IPY0
P04899	A0A1H4H2Y1
P04899	C9KJF4
P04899	A0A1H3ZQT9
P04899	N9V9L9
P04899	A0A1Y3X3C3
P04899	Q8RFD9
P05162	K0WYI1
P05162	F4XF02
P05162	A0A1K1LL05
P05162	S0IPY0
P05162	A0A1H4H2Y1
P05162	C9KJF4
P05162	A0A1H3ZQT9
P05162	N9V9L9
P05162	A0A1Y3X3C3
P05162	Q8RFD9
P06127	K0WYI1
P06127	F4XF02
P06127	A0A1K1LL05
P06127	S0IPY0
P06127	A0A1H4H2Y1
P06127	C9KJF4
P06127	A0A1H3ZQT9
P06127	N9V9L9
P06127	A0A1Y3X3C3
P06127	Q8RFD9
P06746	K0WYI1
P06746	F4XF02
P06746	A0A1K1LL05
P06746	S0IPY0
P06746	A0A1H4H2Y1
P06746	C9KJF4
P06746	A0A1H3ZQT9
P06746	N9V9L9
P06746	A0A1Y3X3C3
P06746	Q8RFD9
P07358	K0WYI1
P07358	F4XF02
P07358	A0A1K1LL05
P07358	S0IPY0
P07358	A0A1H4H2Y1
P07358	A0A1H3ZQT9
P07358	N9V9L9
P07358	A0A1Y3X3C3
P07358	Q8RFD9
P07910	K0WYI1
P07910	F4XF02
P07910	A0A1K1LL05
P07910	S0IPY0
P07910	A0A1H4H2Y1
P07910	C9KJF4
P07910	A0A1H3ZQT9
P07910	N9V9L9
P07910	A0A1Y3X3C3
P07910	Q8RFD9
P08183	K0WYI1
P08183	F4XF02
P08183	A0A1K1LL05
P08183	S0IPY0
P08183	A0A1H4H2Y1
P08183	A0A1H3ZQT9
P08183	N9V9L9
P08183	A0A1Y3X3C3
P08183	Q8RFD9
P08575	K0WYI1
P08575	F4XF02
P08575	A0A1K1LL05
P08575	S0IPY0
P08575	A0A1H4H2Y1
P08575	C9KJF4
P08575	A0A1H3ZQT9
P08575	N9V9L9
P08575	A0A1Y3X3C3
P08575	Q8RFD9
P09012	K0WYI1
P09012	F4XF02
P09012	A0A1K1LL05
P09012	S0IPY0
P09012	A0A1H4H2Y1
P09012	C9KJF4
P09012	A0A1H3ZQT9
P09012	N9V9L9
P09012	A0A1Y3X3C3
P09012	Q8RFD9
P09543	K0WYI1
P09543	F4XF02
P09543	A0A1K1LL05
P09543	S0IPY0
P09543	A0A1H4H2Y1
P09543	C9KJF4
P09543	A0A1H3ZQT9
P09543	N9V9L9
P09543	A0A1Y3X3C3
P09543	Q8RFD9
P09960	K0WYI1
P09960	F4XF02
P09960	A0A1K1LL05
P09960	S0IPY0
P09960	A0A1H4H2Y1
P09960	C9KJF4
P09960	A0A1H3ZQT9
P09960	N9V9L9
P09960	A0A1Y3X3C3
P09960	Q8RFD9
P0DJ93	K0WYI1
P0DJ93	F4XF02
P0DJ93	A0A1K1LL05
P0DJ93	S0IPY0
P0DJ93	A0A1H4H2Y1
P0DJ93	A0A1H3ZQT9
P0DJ93	N9V9L9
P0DJ93	A0A1Y3X3C3
P0DJ93	Q8RFD9
P0DP24	K0WYI1
P0DP24	F4XF02
P0DP24	A0A1K1LL05
P0DP24	S0IPY0
P0DP24	A0A1H4H2Y1
P0DP24	C9KJF4
P0DP24	A0A1H3ZQT9
P0DP24	N9V9L9
P0DP24	A0A1Y3X3C3
P0DP24	Q8RFD9
P10619	K0WYI1
P10619	F4XF02
P10619	A0A1K1LL05
P10619	S0IPY0
P10619	A0A1H4H2Y1
P10619	C9KJF4
P10619	A0A1H3ZQT9
P10619	N9V9L9
P10619	A0A1Y3X3C3
P10619	Q8RFD9
P11166	K0WYI1
P11166	F4XF02
P11166	A0A1K1LL05
P11166	S0IPY0
P11166	A0A1H4H2Y1
P11166	C9KJF4
P11166	A0A1H3ZQT9
P11166	N9V9L9
P11166	A0A1Y3X3C3
P11166	Q8RFD9
P11474	K0WYI1
P11474	F4XF02
P11474	A0A1K1LL05
P11474	S0IPY0
P11474	A0A1H4H2Y1
P11474	C9KJF4
P11474	A0A1H3ZQT9
P11474	N9V9L9
P11474	A0A1Y3X3C3
P11474	Q8RFD9
P12273	F4XF02
P12273	A0A1K1LL05
P12273	A0A1H3ZQT9
P12273	Q8RFD9
P12931	K0WYI1
P12931	F4XF02
P12931	A0A1K1LL05
P12931	S0IPY0
P12931	A0A1H4H2Y1
P12931	C9KJF4
P12931	A0A1H3ZQT9
P12931	N9V9L9
P12931	A0A1Y3X3C3
P12931	Q8RFD9
P13671	K0WYI1
P13671	F4XF02
P13671	A0A1K1LL05
P13671	S0IPY0
P13671	A0A1H4H2Y1
P13671	C9KJF4
P13671	A0A1H3ZQT9
P13671	N9V9L9
P13671	A0A1Y3X3C3
P13671	Q8RFD9
P14222	K0WYI1
P14222	F4XF02
P14222	A0A1K1LL05
P14222	S0IPY0
P14222	A0A1H4H2Y1
P14222	C9KJF4
P14222	A0A1H3ZQT9
P14222	N9V9L9
P14222	A0A1Y3X3C3
P14222	Q8RFD9
P14866	K0WYI1
P14866	F4XF02
P14866	A0A1K1LL05
P14866	S0IPY0
P14866	A0A1H4H2Y1
P14866	C9KJF4
P14866	A0A1H3ZQT9
P14866	N9V9L9
P14866	A0A1Y3X3C3
P14866	Q8RFD9
P15408	K0WYI1
P15408	F4XF02
P15408	A0A1K1LL05
P15408	S0IPY0
P15408	A0A1H4H2Y1
P15408	C9KJF4
P15408	A0A1H3ZQT9
P15408	N9V9L9
P15408	A0A1Y3X3C3
P15408	Q8RFD9
P16083	K0WYI1
P16083	F4XF02
P16083	A0A1K1LL05
P16083	S0IPY0
P16083	A0A1H4H2Y1
P16083	C9KJF4
P16083	A0A1H3ZQT9
P16083	N9V9L9
P16083	A0A1Y3X3C3
P16083	Q8RFD9
P16444	K0WYI1
P16444	F4XF02
P16444	A0A1K1LL05
P16444	S0IPY0
P16444	A0A1H4H2Y1
P16444	C9KJF4
P16444	A0A1H3ZQT9
P16444	N9V9L9
P16444	A0A1Y3X3C3
P16444	Q8RFD9
P17174	K0WYI1
P17174	F4XF02
P17174	A0A1K1LL05
P17174	S0IPY0
P17174	A0A1H4H2Y1
P17174	C9KJF4
P17174	A0A1H3ZQT9
P17174	N9V9L9
P17174	A0A1Y3X3C3
P17174	Q8RFD9
P17844	K0WYI1
P17844	F4XF02
P17844	A0A1K1LL05
P17844	S0IPY0
P17844	A0A1H4H2Y1
P17844	C9KJF4
P17844	A0A1H3ZQT9
P17844	N9V9L9
P17844	A0A1Y3X3C3
P17844	Q8RFD9
P18615	K0WYI1
P18615	F4XF02
P18615	A0A1K1LL05
P18615	S0IPY0
P18615	A0A1H4H2Y1
P18615	C9KJF4
P18615	A0A1H3ZQT9
P18615	N9V9L9
P18615	A0A1Y3X3C3
P18615	Q8RFD9
P19338	K0WYI1
P19338	F4XF02
P19338	A0A1K1LL05
P19338	S0IPY0
P19338	A0A1H4H2Y1
P19338	C9KJF4
P19338	A0A1H3ZQT9
P19338	N9V9L9
P19338	A0A1Y3X3C3
P19338	Q8RFD9
P20036	K0WYI1
P20036	F4XF02
P20036	A0A1K1LL05
P20036	S0IPY0
P20036	A0A1H4H2Y1
P20036	C9KJF4
P20036	A0A1H3ZQT9
P20036	N9V9L9
P20036	A0A1Y3X3C3
P20036	Q8RFD9
P20648	K0WYI1
P20648	F4XF02
P20648	A0A1K1LL05
P20648	S0IPY0
P20648	A0A1H4H2Y1
P20648	C9KJF4
P20648	A0A1H3ZQT9
P20648	N9V9L9
P20648	A0A1Y3X3C3
P20648	Q8RFD9
P21246	K0WYI1
P21246	F4XF02
P21246	A0A1K1LL05
P21246	S0IPY0
P21246	A0A1H4H2Y1
P21246	C9KJF4
P21246	A0A1H3ZQT9
P21246	N9V9L9
P21246	A0A1Y3X3C3
P21246	Q8RFD9
P21912	K0WYI1
P21912	F4XF02
P21912	A0A1K1LL05
P21912	S0IPY0
P21912	A0A1H4H2Y1
P21912	C9KJF4
P21912	A0A1H3ZQT9
P21912	N9V9L9
P21912	A0A1Y3X3C3
P21912	Q8RFD9
P22466	K0WYI1
P22466	F4XF02
P22466	A0A1K1LL05
P22466	S0IPY0
P22466	A0A1H3ZQT9
P22466	N9V9L9
P22466	A0A1Y3X3C3
P22466	Q8RFD9
P22891	F4XF02
P22891	A0A1K1LL05
P22891	A0A1H3ZQT9
P22891	Q8RFD9
P23368	K0WYI1
P23368	F4XF02
P23368	A0A1K1LL05
P23368	S0IPY0
P23368	A0A1H4H2Y1
P23368	C9KJF4
P23368	A0A1H3ZQT9
P23368	N9V9L9
P23368	A0A1Y3X3C3
P23368	Q8RFD9
P23771	K0WYI1
P23771	F4XF02
P23771	A0A1K1LL05
P23771	S0IPY0
P23771	A0A1H4H2Y1
P23771	C9KJF4
P23771	A0A1H3ZQT9
P23771	N9V9L9
P23771	A0A1Y3X3C3
P23771	Q8RFD9
P25054	K0WYI1
P25054	F4XF02
P25054	A0A1K1LL05
P25054	S0IPY0
P25054	A0A1H4H2Y1
P25054	C9KJF4
P25054	A0A1H3ZQT9
P25054	N9V9L9
P25054	A0A1Y3X3C3
P25054	Q8RFD9
P25963	K0WYI1
P25963	F4XF02
P25963	A0A1K1LL05
P25963	S0IPY0
P25963	A0A1H4H2Y1
P25963	C9KJF4
P25963	A0A1H3ZQT9
P25963	N9V9L9
P25963	A0A1Y3X3C3
P25963	Q8RFD9
P26651	K0WYI1
P26651	F4XF02
P26651	A0A1K1LL05
P26651	S0IPY0
P26651	A0A1H4H2Y1
P26651	C9KJF4
P26651	A0A1H3ZQT9
P26651	N9V9L9
P26651	A0A1Y3X3C3
P26651	Q8RFD9
P27816	K0WYI1
P27816	F4XF02
P27816	A0A1K1LL05
P27816	S0IPY0
P27816	A0A1H4H2Y1
P27816	C9KJF4
P27816	A0A1H3ZQT9
P27816	N9V9L9
P27816	A0A1Y3X3C3
P27816	Q8RFD9
P28332	K0WYI1
P28332	F4XF02
P28332	A0A1K1LL05
P28332	S0IPY0
P28332	A0A1H4H2Y1
P28332	A0A1H3ZQT9
P28332	N9V9L9
P28332	A0A1Y3X3C3
P28332	Q8RFD9
P29144	K0WYI1
P29144	F4XF02
P29144	A0A1K1LL05
P29144	S0IPY0
P29144	A0A1H4H2Y1
P29144	C9KJF4
P29144	A0A1H3ZQT9
P29144	N9V9L9
P29144	A0A1Y3X3C3
P29144	Q8RFD9
P29972	K0WYI1
P29972	F4XF02
P29972	A0A1K1LL05
P29972	S0IPY0
P29972	A0A1H4H2Y1
P29972	C9KJF4
P29972	A0A1H3ZQT9
P29972	N9V9L9
P29972	A0A1Y3X3C3
P29972	Q8RFD9
P30291	K0WYI1
P30291	F4XF02
P30291	A0A1K1LL05
P30291	S0IPY0
P30291	A0A1H4H2Y1
P30291	C9KJF4
P30291	A0A1H3ZQT9
P30291	N9V9L9
P30291	A0A1Y3X3C3
P30291	Q8RFD9
P30876	K0WYI1
P30876	F4XF02
P30876	A0A1K1LL05
P30876	S0IPY0
P30876	A0A1H4H2Y1
P30876	C9KJF4
P30876	A0A1H3ZQT9
P30876	N9V9L9
P30876	A0A1Y3X3C3
P30876	Q8RFD9
P31939	K0WYI1
P31939	F4XF02
P31939	A0A1K1LL05
P31939	S0IPY0
P31939	A0A1H4H2Y1
P31939	C9KJF4
P31939	A0A1H3ZQT9
P31939	N9V9L9
P31939	A0A1Y3X3C3
P31939	Q8RFD9
P32519	K0WYI1
P32519	F4XF02
P32519	A0A1K1LL05
P32519	S0IPY0
P32519	A0A1H4H2Y1
P32519	C9KJF4
P32519	A0A1H3ZQT9
P32519	N9V9L9
P32519	A0A1Y3X3C3
P32519	Q8RFD9
P34059	K0WYI1
P34059	F4XF02
P34059	A0A1K1LL05
P34059	S0IPY0
P34059	A0A1H4H2Y1
P34059	C9KJF4
P34059	A0A1H3ZQT9
P34059	N9V9L9
P34059	A0A1Y3X3C3
P34059	Q8RFD9
P35244	K0WYI1
P35244	F4XF02
P35244	A0A1K1LL05
P35244	S0IPY0
P35244	A0A1H4H2Y1
P35244	C9KJF4
P35244	A0A1H3ZQT9
P35244	N9V9L9
P35244	A0A1Y3X3C3
P35244	Q8RFD9
P35606	K0WYI1
P35606	F4XF02
P35606	A0A1K1LL05
P35606	S0IPY0
P35606	A0A1H4H2Y1
P35606	C9KJF4
P35606	A0A1H3ZQT9
P35606	N9V9L9
P35606	A0A1Y3X3C3
P35606	Q8RFD9
P36404	K0WYI1
P36404	F4XF02
P36404	A0A1K1LL05
P36404	S0IPY0
P36404	A0A1H4H2Y1
P36404	C9KJF4
P36404	A0A1H3ZQT9
P36404	N9V9L9
P36404	A0A1Y3X3C3
P36404	Q8RFD9
P37287	K0WYI1
P37287	F4XF02
P37287	A0A1K1LL05
P37287	S0IPY0
P37287	A0A1H4H2Y1
P37287	C9KJF4
P37287	A0A1H3ZQT9
P37287	N9V9L9
P37287	A0A1Y3X3C3
P37287	Q8RFD9
P40123	K0WYI1
P40123	F4XF02
P40123	A0A1K1LL05
P40123	S0IPY0
P40123	A0A1H4H2Y1
P40123	C9KJF4
P40123	A0A1H3ZQT9
P40123	N9V9L9
P40123	A0A1Y3X3C3
P40123	Q8RFD9
P40938	K0WYI1
P40938	F4XF02
P40938	A0A1K1LL05
P40938	S0IPY0
P40938	A0A1H4H2Y1
P40938	C9KJF4
P40938	A0A1H3ZQT9
P40938	N9V9L9
P40938	A0A1Y3X3C3
P40938	Q8RFD9
P41235	K0WYI1
P41235	F4XF02
P41235	A0A1K1LL05
P41235	S0IPY0
P41235	A0A1H4H2Y1
P41235	C9KJF4
P41235	A0A1H3ZQT9
P41235	N9V9L9
P41235	A0A1Y3X3C3
P41235	Q8RFD9
P42263	K0WYI1
P42263	F4XF02
P42263	A0A1K1LL05
P42263	S0IPY0
P42263	A0A1H4H2Y1
P42263	C9KJF4
P42263	A0A1H3ZQT9
P42263	N9V9L9
P42263	A0A1Y3X3C3
P42263	Q8RFD9
P42765	K0WYI1
P42765	F4XF02
P42765	A0A1K1LL05
P42765	S0IPY0
P42765	A0A1H4H2Y1
P42765	C9KJF4
P42765	A0A1H3ZQT9
P42765	N9V9L9
P42765	A0A1Y3X3C3
P42765	Q8RFD9
P43403	K0WYI1
P43403	F4XF02
P43403	A0A1K1LL05
P43403	S0IPY0
P43403	A0A1H4H2Y1
P43403	C9KJF4
P43403	A0A1H3ZQT9
P43403	N9V9L9
P43403	A0A1Y3X3C3
P43403	Q8RFD9
P46019	K0WYI1
P46019	F4XF02
P46019	A0A1K1LL05
P46019	S0IPY0
P46019	A0A1H4H2Y1
P46019	C9KJF4
P46019	A0A1H3ZQT9
P46019	N9V9L9
P46019	A0A1Y3X3C3
P46019	Q8RFD9
P46783	K0WYI1
P46783	F4XF02
P46783	A0A1K1LL05
P46783	S0IPY0
P46783	A0A1H4H2Y1
P46783	C9KJF4
P46783	A0A1H3ZQT9
P46783	N9V9L9
P46783	A0A1Y3X3C3
P46783	Q8RFD9
P47992	K0WYI1
P47992	F4XF02
P47992	A0A1K1LL05
P47992	S0IPY0
P47992	A0A1H4H2Y1
P47992	C9KJF4
P47992	A0A1H3ZQT9
P47992	N9V9L9
P47992	A0A1Y3X3C3
P47992	Q8RFD9
P48506	K0WYI1
P48506	F4XF02
P48506	A0A1K1LL05
P48506	S0IPY0
P48506	A0A1H4H2Y1
P48506	C9KJF4
P48506	A0A1H3ZQT9
P48506	N9V9L9
P48506	A0A1Y3X3C3
P48506	Q8RFD9
P49019	K0WYI1
P49019	F4XF02
P49019	A0A1K1LL05
P49019	S0IPY0
P49019	A0A1H4H2Y1
P49019	C9KJF4
P49019	A0A1H3ZQT9
P49019	N9V9L9
P49019	A0A1Y3X3C3
P49019	Q8RFD9
P49418	K0WYI1
P49418	F4XF02
P49418	A0A1K1LL05
P49418	S0IPY0
P49418	A0A1H4H2Y1
P49418	C9KJF4
P49418	A0A1H3ZQT9
P49418	N9V9L9
P49418	A0A1Y3X3C3
P49418	Q8RFD9
P49721	K0WYI1
P49721	F4XF02
P49721	A0A1K1LL05
P49721	S0IPY0
P49721	A0A1H4H2Y1
P49721	C9KJF4
P49721	A0A1H3ZQT9
P49721	N9V9L9
P49721	A0A1Y3X3C3
P49721	Q8RFD9
P49863	K0WYI1
P49863	F4XF02
P49863	A0A1K1LL05
P49863	S0IPY0
P49863	A0A1H4H2Y1
P49863	C9KJF4
P49863	A0A1H3ZQT9
P49863	N9V9L9
P49863	A0A1Y3X3C3
P49863	Q8RFD9
P50402	K0WYI1
P50402	F4XF02
P50402	A0A1K1LL05
P50402	S0IPY0
P50402	A0A1H4H2Y1
P50402	C9KJF4
P50402	A0A1H3ZQT9
P50402	N9V9L9
P50402	A0A1Y3X3C3
P50402	Q8RFD9
P50993	K0WYI1
P50993	F4XF02
P50993	A0A1K1LL05
P50993	S0IPY0
P50993	A0A1H4H2Y1
P50993	C9KJF4
P50993	A0A1H3ZQT9
P50993	N9V9L9
P50993	A0A1Y3X3C3
P50993	Q8RFD9
P51531	K0WYI1
P51531	F4XF02
P51531	A0A1K1LL05
P51531	S0IPY0
P51531	A0A1H4H2Y1
P51531	C9KJF4
P51531	A0A1H3ZQT9
P51531	N9V9L9
P51531	A0A1Y3X3C3
P51531	Q8RFD9
P51692	K0WYI1
P51692	F4XF02
P51692	A0A1K1LL05
P51692	S0IPY0
P51692	A0A1H4H2Y1
P51692	C9KJF4
P51692	A0A1H3ZQT9
P51692	N9V9L9
P51692	A0A1Y3X3C3
P51692	Q8RFD9
P51948	K0WYI1
P51948	F4XF02
P51948	A0A1K1LL05
P51948	S0IPY0
P51948	A0A1H4H2Y1
P51948	C9KJF4
P51948	A0A1H3ZQT9
P51948	N9V9L9
P51948	A0A1Y3X3C3
P51948	Q8RFD9
P52630	K0WYI1
P52630	F4XF02
P52630	A0A1K1LL05
P52630	S0IPY0
P52630	A0A1H4H2Y1
P52630	C9KJF4
P52630	A0A1H3ZQT9
P52630	N9V9L9
P52630	A0A1Y3X3C3
P52630	Q8RFD9
P53041	K0WYI1
P53041	F4XF02
P53041	A0A1K1LL05
P53041	S0IPY0
P53041	A0A1H4H2Y1
P53041	C9KJF4
P53041	A0A1H3ZQT9
P53041	N9V9L9
P53041	A0A1Y3X3C3
P53041	Q8RFD9
P53992	K0WYI1
P53992	F4XF02
P53992	A0A1K1LL05
P53992	S0IPY0
P53992	A0A1H4H2Y1
P53992	C9KJF4
P53992	A0A1H3ZQT9
P53992	N9V9L9
P53992	A0A1Y3X3C3
P53992	Q8RFD9
P54762	K0WYI1
P54762	F4XF02
P54762	A0A1K1LL05
P54762	S0IPY0
P54762	A0A1H4H2Y1
P54762	C9KJF4
P54762	A0A1H3ZQT9
P54762	N9V9L9
P54762	A0A1Y3X3C3
P54762	Q8RFD9
P55082	K0WYI1
P55082	F4XF02
P55082	A0A1K1LL05
P55082	S0IPY0
P55082	A0A1H4H2Y1
P55082	C9KJF4
P55082	A0A1H3ZQT9
P55082	N9V9L9
P55082	A0A1Y3X3C3
P55082	Q8RFD9
P55317	K0WYI1
P55317	F4XF02
P55317	A0A1K1LL05
P55317	S0IPY0
P55317	A0A1H4H2Y1
P55317	C9KJF4
P55317	A0A1H3ZQT9
P55317	N9V9L9
P55317	A0A1Y3X3C3
P55317	Q8RFD9
P56277	K0WYI1
P56277	F4XF02
P56277	A0A1K1LL05
P56277	S0IPY0
P56277	A0A1H4H2Y1
P56277	C9KJF4
P56277	A0A1H3ZQT9
P56277	N9V9L9
P56277	A0A1Y3X3C3
P56277	Q8RFD9
P57057	K0WYI1
P57057	F4XF02
P57057	A0A1K1LL05
P57057	S0IPY0
P57057	A0A1H4H2Y1
P57057	C9KJF4
P57057	A0A1H3ZQT9
P57057	N9V9L9
P57057	A0A1Y3X3C3
P57057	Q8RFD9
P58557	K0WYI1
P58557	F4XF02
P58557	A0A1K1LL05
P58557	S0IPY0
P58557	A0A1H4H2Y1
P58557	C9KJF4
P58557	A0A1H3ZQT9
P58557	N9V9L9
P58557	A0A1Y3X3C3
P58557	Q8RFD9
P60985	A0A1H3ZQT9
P61106	K0WYI1
P61106	F4XF02
P61106	A0A1K1LL05
P61106	S0IPY0
P61106	A0A1H4H2Y1
P61106	C9KJF4
P61106	A0A1H3ZQT9
P61106	N9V9L9
P61106	A0A1Y3X3C3
P61106	Q8RFD9
P61604	K0WYI1
P61604	F4XF02
P61604	A0A1K1LL05
P61604	S0IPY0
P61604	A0A1H4H2Y1
P61604	C9KJF4
P61604	A0A1H3ZQT9
P61604	N9V9L9
P61604	A0A1Y3X3C3
P61604	Q8RFD9
P62258	K0WYI1
P62258	F4XF02
P62258	A0A1K1LL05
P62258	S0IPY0
P62258	A0A1H4H2Y1
P62258	C9KJF4
P62258	A0A1H3ZQT9
P62258	N9V9L9
P62258	A0A1Y3X3C3
P62258	Q8RFD9
P62805	K0WYI1
P62805	F4XF02
P62805	A0A1K1LL05
P62805	S0IPY0
P62805	A0A1H4H2Y1
P62805	C9KJF4
P62805	A0A1H3ZQT9
P62805	N9V9L9
P62805	A0A1Y3X3C3
P62805	Q8RFD9
P63010	K0WYI1
P63010	F4XF02
P63010	A0A1K1LL05
P63010	S0IPY0
P63010	A0A1H4H2Y1
P63010	C9KJF4
P63010	A0A1H3ZQT9
P63010	N9V9L9
P63010	A0A1Y3X3C3
P63010	Q8RFD9
P68133	K0WYI1
P68133	F4XF02
P68133	A0A1K1LL05
P68133	S0IPY0
P68133	A0A1H4H2Y1
P68133	C9KJF4
P68133	A0A1H3ZQT9
P68133	N9V9L9
P68133	A0A1Y3X3C3
P68133	Q8RFD9
P78333	K0WYI1
P78333	F4XF02
P78333	A0A1K1LL05
P78333	S0IPY0
P78333	A0A1H4H2Y1
P78333	C9KJF4
P78333	A0A1H3ZQT9
P78333	N9V9L9
P78333	A0A1Y3X3C3
P78333	Q8RFD9
P78536	K0WYI1
P78536	F4XF02
P78536	A0A1K1LL05
P78536	S0IPY0
P78536	A0A1H4H2Y1
P78536	C9KJF4
P78536	A0A1H3ZQT9
P78536	N9V9L9
P78536	A0A1Y3X3C3
P78536	Q8RFD9
P82932	K0WYI1
P82932	F4XF02
P82932	A0A1K1LL05
P82932	S0IPY0
P82932	A0A1H4H2Y1
P82932	C9KJF4
P82932	A0A1H3ZQT9
P82932	N9V9L9
P82932	A0A1Y3X3C3
P82932	Q8RFD9
P98171	K0WYI1
P98171	F4XF02
P98171	A0A1K1LL05
P98171	S0IPY0
P98171	A0A1H4H2Y1
P98171	C9KJF4
P98171	A0A1H3ZQT9
P98171	N9V9L9
P98171	A0A1Y3X3C3
P98171	Q8RFD9
Q00653	K0WYI1
Q00653	F4XF02
Q00653	A0A1K1LL05
Q00653	S0IPY0
Q00653	A0A1H4H2Y1
Q00653	C9KJF4
Q00653	A0A1H3ZQT9
Q00653	N9V9L9
Q00653	A0A1Y3X3C3
Q00653	Q8RFD9
Q01469	K0WYI1
Q01469	F4XF02
Q01469	A0A1K1LL05
Q01469	S0IPY0
Q01469	A0A1H4H2Y1
Q01469	C9KJF4
Q01469	A0A1H3ZQT9
Q01469	N9V9L9
Q01469	A0A1Y3X3C3
Q01469	Q8RFD9
Q02127	K0WYI1
Q02127	F4XF02
Q02127	A0A1K1LL05
Q02127	S0IPY0
Q02127	A0A1H4H2Y1
Q02127	C9KJF4
Q02127	A0A1H3ZQT9
Q02127	N9V9L9
Q02127	A0A1Y3X3C3
Q02127	Q8RFD9
Q02952	K0WYI1
Q02952	F4XF02
Q02952	A0A1K1LL05
Q02952	S0IPY0
Q02952	A0A1H4H2Y1
Q02952	C9KJF4
Q02952	A0A1H3ZQT9
Q02952	N9V9L9
Q02952	A0A1Y3X3C3
Q02952	Q8RFD9
Q04609	K0WYI1
Q04609	F4XF02
Q04609	A0A1K1LL05
Q04609	S0IPY0
Q04609	A0A1H4H2Y1
Q04609	C9KJF4
Q04609	A0A1H3ZQT9
Q04609	N9V9L9
Q04609	A0A1Y3X3C3
Q04609	Q8RFD9
Q05086	K0WYI1
Q05086	F4XF02
Q05086	A0A1K1LL05
Q05086	S0IPY0
Q05086	A0A1H4H2Y1
Q05086	C9KJF4
Q05086	A0A1H3ZQT9
Q05086	N9V9L9
Q05086	A0A1Y3X3C3
Q05086	Q8RFD9
Q06265	K0WYI1
Q06265	F4XF02
Q06265	A0A1K1LL05
Q06265	S0IPY0
Q06265	A0A1H4H2Y1
Q06265	C9KJF4
Q06265	A0A1H3ZQT9
Q06265	N9V9L9
Q06265	A0A1Y3X3C3
Q06265	Q8RFD9
Q07065	K0WYI1
Q07065	F4XF02
Q07065	A0A1K1LL05
Q07065	S0IPY0
Q07065	A0A1H4H2Y1
Q07065	C9KJF4
Q07065	A0A1H3ZQT9
Q07065	N9V9L9
Q07065	A0A1Y3X3C3
Q07065	Q8RFD9
Q08289	K0WYI1
Q08289	F4XF02
Q08289	A0A1K1LL05
Q08289	S0IPY0
Q08289	A0A1H4H2Y1
Q08289	C9KJF4
Q08289	A0A1H3ZQT9
Q08289	N9V9L9
Q08289	A0A1Y3X3C3
Q08289	Q8RFD9
Q08AH3	F4XF02
Q08AH3	A0A1K1LL05
Q08AH3	A0A1H3ZQT9
Q08AH3	Q8RFD9
Q0IIM8	K0WYI1
Q0IIM8	F4XF02
Q0IIM8	A0A1K1LL05
Q0IIM8	S0IPY0
Q0IIM8	A0A1H4H2Y1
Q0IIM8	C9KJF4
Q0IIM8	A0A1H3ZQT9
Q0IIM8	N9V9L9
Q0IIM8	A0A1Y3X3C3
Q0IIM8	Q8RFD9
Q12767	K0WYI1
Q12767	F4XF02
Q12767	A0A1K1LL05
Q12767	S0IPY0
Q12767	A0A1H4H2Y1
Q12767	C9KJF4
Q12767	A0A1H3ZQT9
Q12767	N9V9L9
Q12767	A0A1Y3X3C3
Q12767	Q8RFD9
Q12864	K0WYI1
Q12864	F4XF02
Q12864	A0A1K1LL05
Q12864	S0IPY0
Q12864	A0A1H4H2Y1
Q12864	A0A1H3ZQT9
Q12864	N9V9L9
Q12864	A0A1Y3X3C3
Q12864	Q8RFD9
Q12913	K0WYI1
Q12913	F4XF02
Q12913	A0A1K1LL05
Q12913	S0IPY0
Q12913	A0A1H4H2Y1
Q12913	C9KJF4
Q12913	A0A1H3ZQT9
Q12913	N9V9L9
Q12913	A0A1Y3X3C3
Q12913	Q8RFD9
Q13033	K0WYI1
Q13033	F4XF02
Q13033	A0A1K1LL05
Q13033	S0IPY0
Q13033	A0A1H4H2Y1
Q13033	C9KJF4
Q13033	A0A1H3ZQT9
Q13033	N9V9L9
Q13033	A0A1Y3X3C3
Q13033	Q8RFD9
Q13137	K0WYI1
Q13137	F4XF02
Q13137	A0A1K1LL05
Q13137	S0IPY0
Q13137	A0A1H4H2Y1
Q13137	C9KJF4
Q13137	A0A1H3ZQT9
Q13137	N9V9L9
Q13137	A0A1Y3X3C3
Q13137	Q8RFD9
Q13232	K0WYI1
Q13232	F4XF02
Q13232	A0A1K1LL05
Q13232	S0IPY0
Q13232	A0A1H4H2Y1
Q13232	C9KJF4
Q13232	A0A1H3ZQT9
Q13232	N9V9L9
Q13232	A0A1Y3X3C3
Q13232	Q8RFD9
Q13322	K0WYI1
Q13322	F4XF02
Q13322	A0A1K1LL05
Q13322	S0IPY0
Q13322	A0A1H4H2Y1
Q13322	C9KJF4
Q13322	A0A1H3ZQT9
Q13322	N9V9L9
Q13322	A0A1Y3X3C3
Q13322	Q8RFD9
Q13426	K0WYI1
Q13426	F4XF02
Q13426	A0A1K1LL05
Q13426	S0IPY0
Q13426	A0A1H4H2Y1
Q13426	C9KJF4
Q13426	A0A1H3ZQT9
Q13426	N9V9L9
Q13426	A0A1Y3X3C3
Q13426	Q8RFD9
Q13491	K0WYI1
Q13491	F4XF02
Q13491	A0A1K1LL05
Q13491	S0IPY0
Q13491	A0A1H4H2Y1
Q13491	C9KJF4
Q13491	A0A1H3ZQT9
Q13491	N9V9L9
Q13491	A0A1Y3X3C3
Q13491	Q8RFD9
Q13568	K0WYI1
Q13568	F4XF02
Q13568	A0A1K1LL05
Q13568	S0IPY0
Q13568	A0A1H4H2Y1
Q13568	C9KJF4
Q13568	A0A1H3ZQT9
Q13568	N9V9L9
Q13568	A0A1Y3X3C3
Q13568	Q8RFD9
Q13630	K0WYI1
Q13630	F4XF02
Q13630	A0A1K1LL05
Q13630	S0IPY0
Q13630	A0A1H4H2Y1
Q13630	C9KJF4
Q13630	A0A1H3ZQT9
Q13630	N9V9L9
Q13630	A0A1Y3X3C3
Q13630	Q8RFD9
Q13867	K0WYI1
Q13867	F4XF02
Q13867	A0A1K1LL05
Q13867	S0IPY0
Q13867	A0A1H4H2Y1
Q13867	C9KJF4
Q13867	A0A1H3ZQT9
Q13867	N9V9L9
Q13867	A0A1Y3X3C3
Q13867	Q8RFD9
Q14103	K0WYI1
Q14103	F4XF02
Q14103	A0A1K1LL05
Q14103	S0IPY0
Q14103	A0A1H4H2Y1
Q14103	C9KJF4
Q14103	A0A1H3ZQT9
Q14103	N9V9L9
Q14103	A0A1Y3X3C3
Q14103	Q8RFD9
Q14160	K0WYI1
Q14160	F4XF02
Q14160	A0A1K1LL05
Q14160	S0IPY0
Q14160	A0A1H4H2Y1
Q14160	C9KJF4
Q14160	A0A1H3ZQT9
Q14160	N9V9L9
Q14160	A0A1Y3X3C3
Q14160	Q8RFD9
Q14247	K0WYI1
Q14247	F4XF02
Q14247	A0A1K1LL05
Q14247	S0IPY0
Q14247	A0A1H4H2Y1
Q14247	C9KJF4
Q14247	A0A1H3ZQT9
Q14247	N9V9L9
Q14247	A0A1Y3X3C3
Q14247	Q8RFD9
Q14457	K0WYI1
Q14457	F4XF02
Q14457	A0A1K1LL05
Q14457	S0IPY0
Q14457	A0A1H4H2Y1
Q14457	C9KJF4
Q14457	A0A1H3ZQT9
Q14457	N9V9L9
Q14457	A0A1Y3X3C3
Q14457	Q8RFD9
Q14671	K0WYI1
Q14671	F4XF02
Q14671	A0A1K1LL05
Q14671	S0IPY0
Q14671	A0A1H4H2Y1
Q14671	C9KJF4
Q14671	A0A1H3ZQT9
Q14671	N9V9L9
Q14671	A0A1Y3X3C3
Q14671	Q8RFD9
Q14764	K0WYI1
Q14764	F4XF02
Q14764	A0A1K1LL05
Q14764	S0IPY0
Q14764	A0A1H4H2Y1
Q14764	C9KJF4
Q14764	A0A1H3ZQT9
Q14764	N9V9L9
Q14764	A0A1Y3X3C3
Q14764	Q8RFD9
Q14C87	K0WYI1
Q14C87	F4XF02
Q14C87	A0A1K1LL05
Q14C87	S0IPY0
Q14C87	A0A1H4H2Y1
Q14C87	C9KJF4
Q14C87	A0A1H3ZQT9
Q14C87	N9V9L9
Q14C87	A0A1Y3X3C3
Q14C87	Q8RFD9
Q15035	K0WYI1
Q15035	F4XF02
Q15035	A0A1K1LL05
Q15035	S0IPY0
Q15035	A0A1H4H2Y1
Q15035	C9KJF4
Q15035	A0A1H3ZQT9
Q15035	N9V9L9
Q15035	A0A1Y3X3C3
Q15035	Q8RFD9
Q15077	K0WYI1
Q15077	F4XF02
Q15077	A0A1K1LL05
Q15077	S0IPY0
Q15077	A0A1H4H2Y1
Q15077	C9KJF4
Q15077	A0A1H3ZQT9
Q15077	N9V9L9
Q15077	A0A1Y3X3C3
Q15077	Q8RFD9
Q15223	K0WYI1
Q15223	F4XF02
Q15223	A0A1K1LL05
Q15223	S0IPY0
Q15223	A0A1H4H2Y1
Q15223	C9KJF4
Q15223	A0A1H3ZQT9
Q15223	N9V9L9
Q15223	A0A1Y3X3C3
Q15223	Q8RFD9
Q15388	K0WYI1
Q15388	F4XF02
Q15388	A0A1K1LL05
Q15388	S0IPY0
Q15388	A0A1H4H2Y1
Q15388	C9KJF4
Q15388	A0A1H3ZQT9
Q15388	N9V9L9
Q15388	A0A1Y3X3C3
Q15388	Q8RFD9
Q15573	K0WYI1
Q15573	F4XF02
Q15573	A0A1K1LL05
Q15573	S0IPY0
Q15573	A0A1H4H2Y1
Q15573	C9KJF4
Q15573	A0A1H3ZQT9
Q15573	N9V9L9
Q15573	A0A1Y3X3C3
Q15573	Q8RFD9
Q15717	K0WYI1
Q15717	F4XF02
Q15717	A0A1K1LL05
Q15717	S0IPY0
Q15717	A0A1H4H2Y1
Q15717	C9KJF4
Q15717	A0A1H3ZQT9
Q15717	N9V9L9
Q15717	A0A1Y3X3C3
Q15717	Q8RFD9
Q15884	K0WYI1
Q15884	F4XF02
Q15884	A0A1K1LL05
Q15884	S0IPY0
Q15884	A0A1H4H2Y1
Q15884	C9KJF4
Q15884	A0A1H3ZQT9
Q15884	N9V9L9
Q15884	A0A1Y3X3C3
Q15884	Q8RFD9
Q16445	K0WYI1
Q16445	F4XF02
Q16445	A0A1K1LL05
Q16445	S0IPY0
Q16445	A0A1H4H2Y1
Q16445	C9KJF4
Q16445	A0A1H3ZQT9
Q16445	N9V9L9
Q16445	A0A1Y3X3C3
Q16445	Q8RFD9
Q16581	K0WYI1
Q16581	F4XF02
Q16581	A0A1K1LL05
Q16581	S0IPY0
Q16581	A0A1H4H2Y1
Q16581	C9KJF4
Q16581	A0A1H3ZQT9
Q16581	N9V9L9
Q16581	A0A1Y3X3C3
Q16581	Q8RFD9
Q16653	F4XF02
Q16653	A0A1K1LL05
Q16653	A0A1H3ZQT9
Q16653	Q8RFD9
Q16706	K0WYI1
Q16706	F4XF02
Q16706	A0A1K1LL05
Q16706	S0IPY0
Q16706	A0A1H4H2Y1
Q16706	C9KJF4
Q16706	A0A1H3ZQT9
Q16706	N9V9L9
Q16706	A0A1Y3X3C3
Q16706	Q8RFD9
Q16825	K0WYI1
Q16825	F4XF02
Q16825	A0A1K1LL05
Q16825	S0IPY0
Q16825	A0A1H4H2Y1
Q16825	C9KJF4
Q16825	A0A1H3ZQT9
Q16825	N9V9L9
Q16825	A0A1Y3X3C3
Q16825	Q8RFD9
Q18PE1	K0WYI1
Q18PE1	F4XF02
Q18PE1	A0A1K1LL05
Q18PE1	S0IPY0
Q18PE1	A0A1H4H2Y1
Q18PE1	C9KJF4
Q18PE1	A0A1H3ZQT9
Q18PE1	N9V9L9
Q18PE1	A0A1Y3X3C3
Q18PE1	Q8RFD9
Q2M3V2	K0WYI1
Q2M3V2	F4XF02
Q2M3V2	A0A1K1LL05
Q2M3V2	S0IPY0
Q2M3V2	A0A1H4H2Y1
Q2M3V2	C9KJF4
Q2M3V2	A0A1H3ZQT9
Q2M3V2	N9V9L9
Q2M3V2	A0A1Y3X3C3
Q2M3V2	Q8RFD9
Q2VPA4	F4XF02
Q2VPA4	A0A1K1LL05
Q2VPA4	A0A1H3ZQT9
Q2VPA4	Q8RFD9
Q32P28	K0WYI1
Q32P28	F4XF02
Q32P28	A0A1K1LL05
Q32P28	S0IPY0
Q32P28	A0A1H4H2Y1
Q32P28	C9KJF4
Q32P28	A0A1H3ZQT9
Q32P28	N9V9L9
Q32P28	A0A1Y3X3C3
Q32P28	Q8RFD9
Q3MJ16	K0WYI1
Q3MJ16	F4XF02
Q3MJ16	A0A1K1LL05
Q3MJ16	S0IPY0
Q3MJ16	A0A1H4H2Y1
Q3MJ16	C9KJF4
Q3MJ16	A0A1H3ZQT9
Q3MJ16	N9V9L9
Q3MJ16	A0A1Y3X3C3
Q3MJ16	Q8RFD9
Q49AR2	K0WYI1
Q49AR2	F4XF02
Q49AR2	A0A1K1LL05
Q49AR2	S0IPY0
Q49AR2	A0A1H4H2Y1
Q49AR2	C9KJF4
Q49AR2	A0A1H3ZQT9
Q49AR2	N9V9L9
Q49AR2	A0A1Y3X3C3
Q49AR2	Q8RFD9
Q4VC31	K0WYI1
Q4VC31	F4XF02
Q4VC31	A0A1K1LL05
Q4VC31	S0IPY0
Q4VC31	A0A1H4H2Y1
Q4VC31	C9KJF4
Q4VC31	A0A1H3ZQT9
Q4VC31	N9V9L9
Q4VC31	A0A1Y3X3C3
Q4VC31	Q8RFD9
Q53GL7	K0WYI1
Q53GL7	F4XF02
Q53GL7	A0A1K1LL05
Q53GL7	S0IPY0
Q53GL7	A0A1H4H2Y1
Q53GL7	C9KJF4
Q53GL7	A0A1H3ZQT9
Q53GL7	N9V9L9
Q53GL7	A0A1Y3X3C3
Q53GL7	Q8RFD9
Q56VL3	K0WYI1
Q56VL3	F4XF02
Q56VL3	A0A1K1LL05
Q56VL3	S0IPY0
Q56VL3	A0A1H4H2Y1
Q56VL3	C9KJF4
Q56VL3	A0A1H3ZQT9
Q56VL3	N9V9L9
Q56VL3	A0A1Y3X3C3
Q56VL3	Q8RFD9
Q5GJ75	K0WYI1
Q5GJ75	F4XF02
Q5GJ75	A0A1K1LL05
Q5GJ75	S0IPY0
Q5GJ75	A0A1H4H2Y1
Q5GJ75	C9KJF4
Q5GJ75	A0A1H3ZQT9
Q5GJ75	N9V9L9
Q5GJ75	A0A1Y3X3C3
Q5GJ75	Q8RFD9
Q5JRX3	K0WYI1
Q5JRX3	F4XF02
Q5JRX3	A0A1K1LL05
Q5JRX3	S0IPY0
Q5JRX3	A0A1H4H2Y1
Q5JRX3	C9KJF4
Q5JRX3	A0A1H3ZQT9
Q5JRX3	N9V9L9
A0AVK6	K0WYI1
A0AVK6	F4XF02
A0AVK6	A0A1K1LL05
A0AVK6	S0IPY0
A0AVK6	A0A1H4H2Y1
A0AVK6	C9KJF4
A0AVK6	A0A1H3ZQT9
A0AVK6	N9V9L9
A0AVK6	A0A1Y3X3C3
A0AVK6	Q8RFD9
A2RTX5	K0WYI1
A2RTX5	F4XF02
A2RTX5	A0A1K1LL05
A2RTX5	S0IPY0
A2RTX5	A0A1H4H2Y1
[truncated: 94,177 more rows]
